# Supplementary material for: Genomic perspectives on foodborne illness
Source: medRxiv. 2024 May 16:2024.05.16.24307425. Preprint. [Version 1] doi: 10.1101/2024.05.16.24307425 (PMC11188124; doi:10.1101/2024.05.16.24307425)
Supplement: Supplement 2 [file media-2.zip]

Archive with 1 entries (1 files):
- Genomic_Perspectives_supplementary.html
