# Supplementary material for: Genomic perspectives on foodborne illness
Source: medRxiv. 2024 May 16:2024.05.16.24307425. Preprint. [Version 1] doi: 10.1101/2024.05.16.24307425 (PMC11188124; doi:10.1101/2024.05.16.24307425)
Supplement: Supplement 3 [file media-3.zip]

Archive with 4 entries (4 files):
- Copy of Listeria.clusters.given.txt
- Copy of Campylobacter.clusters.given.txt
- Copy of Ecoli_Shigella.clusters.given.txt
- Copy of Salmonella.clusters.all.txt
