# Supplementary material for: Genomic perspectives on foodborne illness
Source: medRxiv. 2024 May 16:2024.05.16.24307425. Preprint. [Version 1] doi: 10.1101/2024.05.16.24307425 (PMC11188124; doi:10.1101/2024.05.16.24307425)
Supplement: Supplement 3 [file media-3.zip › Copy of Campylobacter.clusters.given.txt]

PDT000045904.3	PDS000022832.189	SAMN02650930	clinical	cd_8_group_1	cd_4_group_1	cd_2_group_1
PDT000045905.3	PDS000022832.189	SAMN02650931	clinical	cd_8_group_1	cd_4_group_1	cd_2_group_1
PDT000045906.3	PDS000022832.189	SAMN02650932	clinical	cd_8_group_1	cd_4_group_1	cd_2_group_1
PDT000583630.1	PDS000022832.189	SAMN02650928	clinical	cd_8_group_1	cd_4_group_1	cd_2_group_1
PDT001358547.1	PDS000022832.189	SAMN29720041	clinical	cd_8_group_1	cd_4_group_1	cd_2_group_1
PDT001358548.1	PDS000022832.189	SAMN29720042	clinical	cd_8_group_1	cd_4_group_1	cd_2_group_1
PDT000415946.1	PDS000022633.183	SAMN10579858	clinical	cd_8_group_10	-	-
PDT000774885.1	PDS000022633.183	SAMN15425583	clinical	cd_8_group_10	-	-
PDT000048240.2	PDS000022633.183	SAMN03288112	clinical	cd_8_group_10	cd_4_group_6	cd_2_group_5
PDT000100762.2	PDS000022633.183	SAMN04356533	clinical	cd_8_group_10	cd_4_group_6	cd_2_group_5
PDT000100759.2	PDS000022061.1	SAMN04356530	clinical	cd_8_group_100	cd_4_group_70	-
PDT000100763.2	PDS000022061.1	SAMN04335499	clinical	cd_8_group_100	cd_4_group_70	-
PDT000397495.1	PDS000038103.20	SAMN10320209	clinical	cd_8_group_1000	cd_4_group_815	-
PDT000416906.1	PDS000038103.20	SAMN10589277	clinical	cd_8_group_1000	cd_4_group_815	-
PDT000398510.1	PDS000131698.39	SAMN10336632	clinical	cd_8_group_1001	-	-
PDT000760410.1	PDS000131698.39	SAMN15144539	clinical	cd_8_group_1001	cd_4_group_1377	-
PDT001080918.1	PDS000131698.39	SAMN19998736	clinical	cd_8_group_1001	cd_4_group_1377	-
PDT001308910.1	PDS000131698.39	SAMN28448685	clinical	cd_8_group_1001	cd_4_group_1850	-
PDT001790798.1	PDS000131698.39	SAMN35989875	clinical	cd_8_group_1001	cd_4_group_1850	-
PDT000398511.1	PDS000021796.119	SAMN10336641	clinical	cd_8_group_1002	-	-
PDT000429022.1	PDS000021796.119	SAMN10669116	clinical	cd_8_group_1002	-	-
PDT001286920.1	PDS000021796.119	SAMN27567596	clinical	cd_8_group_1002	-	-
PDT001399325.1	PDS000021796.119	SAMN30444875	clinical	cd_8_group_1002	-	-
PDT000399106.1	PDS000096819.1	SAMN10346380	clinical	cd_8_group_1003	-	-
PDT001143240.1	PDS000096819.1	SAMN21903822	clinical	cd_8_group_1003	-	-
PDT000399107.1	PDS000044015.65	SAMN10346378	clinical	cd_8_group_1004	-	-
PDT001879824.1	PDS000044015.65	SAMN37343093	clinical	cd_8_group_1004	-	-
PDT001884953.1	PDS000044015.65	SAMN37396784	clinical	cd_8_group_1004	-	-
PDT000865503.1	PDS000044015.65	SAMN16526365	clinical	cd_8_group_1004	cd_4_group_1206	-
PDT001048160.1	PDS000044015.65	SAMN19349483	clinical	cd_8_group_1004	cd_4_group_1206	-
PDT001150932.1	PDS000044015.65	SAMN22288199	clinical	cd_8_group_1004	cd_4_group_1206	-
PDT000624823.1	PDS000044015.65	SAMN13221744	clinical	cd_8_group_1004	cd_4_group_1206	cd_2_group_949
PDT001023583.1	PDS000044015.65	SAMN19102219	clinical	cd_8_group_1004	cd_4_group_1206	cd_2_group_949
PDT001900002.1	PDS000044015.65	SAMN37529827	clinical	cd_8_group_1004	cd_4_group_2166	cd_2_group_1826
PDT001911122.1	PDS000044015.65	SAMN37642185	clinical	cd_8_group_1004	cd_4_group_2166	cd_2_group_1826
PDT000399113.1	PDS000046820.1	SAMN10346372	clinical	cd_8_group_1005	cd_4_group_817	-
PDT000532947.1	PDS000046820.1	SAMN12142784	clinical	cd_8_group_1005	cd_4_group_817	-
PDT000400274.1	PDS000021796.119	SAMN10359183	clinical	cd_8_group_1006	cd_4_group_819	cd_2_group_649
PDT000743337.1	PDS000021796.119	SAMN14981371	clinical	cd_8_group_1006	cd_4_group_819	cd_2_group_649
PDT000400275.1	PDS000025640.20	SAMN10359178	clinical	cd_8_group_1007	-	-
PDT000607832.1	PDS000025640.20	SAMN13027662	clinical	cd_8_group_1007	-	-
PDT000538219.1	PDS000143549.6	SAMN12211358	clinical	cd_8_group_1008	cd_4_group_820	-
PDT001130718.1	PDS000143549.6	SAMN21442727	clinical	cd_8_group_1008	cd_4_group_820	-
PDT000400278.1	PDS000143549.6	SAMN10359179	clinical	cd_8_group_1008	cd_4_group_820	cd_2_group_650
PDT000412799.1	PDS000143549.6	SAMN10503267	clinical	cd_8_group_1008	cd_4_group_820	cd_2_group_650
PDT000785427.1	PDS000025682.16	SAMN15503597	clinical	cd_8_group_1009	-	-
PDT000400295.1	PDS000025682.16	SAMN10359200	clinical	cd_8_group_1009	cd_4_group_823	-
PDT001577010.1	PDS000025682.16	SAMN32732451	clinical	cd_8_group_1009	cd_4_group_823	-
PDT000101220.2	PDS000022049.2	SAMN04382871	clinical	cd_8_group_101	cd_4_group_71	cd_2_group_46
PDT000101221.2	PDS000022049.2	SAMN04382872	clinical	cd_8_group_101	cd_4_group_71	cd_2_group_46
PDT000400454.1	PDS000022766.52	SAMN10364841	clinical	cd_8_group_1010	-	-
PDT000948437.1	PDS000022766.52	SAMN17779086	clinical	cd_8_group_1010	-	-
PDT000400455.1	PDS000166685.1	SAMN10364839	clinical	cd_8_group_1011	cd_4_group_824	cd_2_group_653
PDT000949086.1	PDS000166685.1	SAMN17799348	clinical	cd_8_group_1011	cd_4_group_824	cd_2_group_653
PDT000407035.1	PDS000022062.34	SAMN10422364	clinical	cd_8_group_1012	-	-
PDT000400461.1	PDS000022062.34	SAMN10364824	clinical	cd_8_group_1012	cd_4_group_825	-
PDT000400469.1	PDS000022062.34	SAMN10364820	clinical	cd_8_group_1012	cd_4_group_825	-
PDT000402721.1	PDS000038682.2	SAMN10370525	clinical	cd_8_group_1013	cd_4_group_826	-
PDT000408369.1	PDS000038682.2	SAMN10434778	clinical	cd_8_group_1013	cd_4_group_826	-
PDT001011758.1	PDS000157903.6	SAMN18839258	clinical	cd_8_group_1014	-	-
PDT001090716.1	PDS000157903.6	SAMN20285711	clinical	cd_8_group_1014	-	-
PDT001303140.1	PDS000157903.6	SAMN28164570	clinical	cd_8_group_1014	-	-
PDT001321467.1	PDS000157903.6	SAMN28816571	clinical	cd_8_group_1014	-	-
PDT001415850.1	PDS000157903.6	SAMN30825848	clinical	cd_8_group_1014	-	-
PDT001581128.1	PDS000157903.6	SAMN32782716	clinical	cd_8_group_1014	-	-
PDT001694563.1	PDS000157903.6	SAMN34254329	clinical	cd_8_group_1014	-	-
PDT000708888.1	PDS000157903.6	SAMN14375134	clinical	cd_8_group_1014	cd_4_group_1341	cd_2_group_1061
PDT000997542.1	PDS000157903.6	SAMN18606655	clinical	cd_8_group_1014	cd_4_group_1341	cd_2_group_1061
PDT001095482.1	PDS000157903.6	SAMN20360516	clinical	cd_8_group_1014	cd_4_group_1341	cd_2_group_1061
PDT000903375.1	PDS000157903.6	SAMN17004038	clinical	cd_8_group_1014	cd_4_group_1520	cd_2_group_1209
PDT001268298.1	PDS000157903.6	SAMN26657564	clinical	cd_8_group_1014	cd_4_group_1520	cd_2_group_1209
PDT001011760.1	PDS000157903.6	SAMN18839257	clinical	cd_8_group_1014	cd_4_group_1594	cd_2_group_1274
PDT001014322.1	PDS000157903.6	SAMN18870266	clinical	cd_8_group_1014	cd_4_group_1594	cd_2_group_1274
PDT001091557.1	PDS000157903.6	SAMN20297221	clinical	cd_8_group_1014	cd_4_group_1681	cd_2_group_1354
PDT001095710.1	PDS000157903.6	SAMN20371126	clinical	cd_8_group_1014	cd_4_group_1681	cd_2_group_1354
PDT001424669.1	PDS000157903.6	SAMN30926254	clinical	cd_8_group_1014	cd_4_group_1949	-
PDT001700495.1	PDS000157903.6	SAMN34352979	clinical	cd_8_group_1014	cd_4_group_1949	-
PDT000402722.1	PDS000157903.6	SAMN10370513	clinical	cd_8_group_1014	cd_4_group_827	-
PDT000432157.1	PDS000157903.6	SAMN10714800	clinical	cd_8_group_1014	cd_4_group_827	-
PDT000524370.1	PDS000157903.6	SAMN12087894	clinical	cd_8_group_1014	cd_4_group_827	-
PDT000647021.1	PDS000157903.6	SAMN13615790	clinical	cd_8_group_1014	cd_4_group_827	-
PDT000647025.1	PDS000157903.6	SAMN13615787	clinical	cd_8_group_1014	cd_4_group_827	-
PDT000766629.1	PDS000157903.6	SAMN15239035	clinical	cd_8_group_1014	cd_4_group_827	-
PDT000795567.1	PDS000157903.6	SAMN15636634	clinical	cd_8_group_1014	cd_4_group_827	-
PDT000948641.1	PDS000157903.6	SAMN17783499	clinical	cd_8_group_1014	cd_4_group_827	-
PDT000954217.1	PDS000157903.6	SAMN17867417	clinical	cd_8_group_1014	cd_4_group_827	-
PDT001040127.1	PDS000157903.6	SAMN19232184	clinical	cd_8_group_1014	cd_4_group_827	-
PDT001075742.1	PDS000157903.6	SAMN19813086	clinical	cd_8_group_1014	cd_4_group_827	-
PDT001083176.1	PDS000157903.6	SAMN20084341	clinical	cd_8_group_1014	cd_4_group_827	-
PDT001089852.1	PDS000157903.6	SAMN20222765	clinical	cd_8_group_1014	cd_4_group_827	-
PDT001776609.1	PDS000157903.6	SAMN35713704	clinical	cd_8_group_1014	cd_4_group_827	-
PDT001074536.1	PDS000157903.6	SAMN19797216	clinical	cd_8_group_1014	cd_4_group_827	cd_2_group_1315
PDT001338205.1	PDS000157903.6	SAMN29227781	clinical	cd_8_group_1014	cd_4_group_827	cd_2_group_1315
PDT001219354.1	PDS000157903.6	SAMN24806615	clinical	cd_8_group_1014	cd_4_group_827	cd_2_group_1447
PDT001229444.1	PDS000157903.6	SAMN25223499	clinical	cd_8_group_1014	cd_4_group_827	cd_2_group_1447
PDT000402726.1	PDS000157903.6	SAMN10370514	clinical	cd_8_group_1014	cd_4_group_827	cd_2_group_655
PDT000416915.2	PDS000157903.6	SAMN10589276	clinical	cd_8_group_1014	cd_4_group_827	cd_2_group_655
PDT000416924.1	PDS000157903.6	SAMN10589286	clinical	cd_8_group_1014	cd_4_group_827	cd_2_group_655
PDT000416929.1	PDS000157903.6	SAMN10589282	clinical	cd_8_group_1014	cd_4_group_827	cd_2_group_655
PDT000441558.2	PDS000157903.6	SAMN10764969	clinical	cd_8_group_1014	cd_4_group_827	cd_2_group_655
PDT000455440.1	PDS000157903.6	SAMN10843919	clinical	cd_8_group_1014	cd_4_group_827	cd_2_group_655
PDT000455457.1	PDS000157903.6	SAMN10843921	clinical	cd_8_group_1014	cd_4_group_827	cd_2_group_655
PDT000473327.1	PDS000157903.6	SAMN11050278	clinical	cd_8_group_1014	cd_4_group_827	cd_2_group_655
PDT000504888.1	PDS000157903.6	SAMN11832409	clinical	cd_8_group_1014	cd_4_group_827	cd_2_group_655
PDT000542653.1	PDS000157903.6	SAMN12262458	clinical	cd_8_group_1014	cd_4_group_827	cd_2_group_655
PDT000542655.1	PDS000157903.6	SAMN12262456	clinical	cd_8_group_1014	cd_4_group_827	cd_2_group_655
PDT000542657.1	PDS000157903.6	SAMN12262457	clinical	cd_8_group_1014	cd_4_group_827	cd_2_group_655
PDT000542658.1	PDS000157903.6	SAMN12262460	clinical	cd_8_group_1014	cd_4_group_827	cd_2_group_655
PDT000557674.1	PDS000157903.6	SAMN12525302	clinical	cd_8_group_1014	cd_4_group_827	cd_2_group_655
PDT000579344.1	PDS000157903.6	SAMN12686709	clinical	cd_8_group_1014	cd_4_group_827	cd_2_group_655
PDT000639410.1	PDS000157903.6	SAMN13473067	clinical	cd_8_group_1014	cd_4_group_827	cd_2_group_655
PDT000646961.1	PDS000157903.6	SAMN13615779	clinical	cd_8_group_1014	cd_4_group_827	cd_2_group_655
PDT000647869.1	PDS000157903.6	SAMN13624831	clinical	cd_8_group_1014	cd_4_group_827	cd_2_group_655
PDT000669427.1	PDS000157903.6	SAMN13919550	clinical	cd_8_group_1014	cd_4_group_827	cd_2_group_655
PDT000739710.1	PDS000157903.6	SAMN14967321	clinical	cd_8_group_1014	cd_4_group_827	cd_2_group_655
PDT000847481.1	PDS000157903.6	SAMN16262210	clinical	cd_8_group_1014	cd_4_group_827	cd_2_group_655
PDT000898146.1	PDS000157903.6	SAMN16872736	clinical	cd_8_group_1014	cd_4_group_827	cd_2_group_655
PDT000917567.1	PDS000157903.6	SAMN17079176	clinical	cd_8_group_1014	cd_4_group_827	cd_2_group_655
PDT001007267.1	PDS000157903.6	SAMN18759652	clinical	cd_8_group_1014	cd_4_group_827	cd_2_group_655
PDT001108496.1	PDS000157903.6	SAMN20745665	clinical	cd_8_group_1014	cd_4_group_827	cd_2_group_655
PDT001118900.1	PDS000157903.6	SAMN21036902	clinical	cd_8_group_1014	cd_4_group_827	cd_2_group_655
PDT001225852.1	PDS000157903.6	SAMN25075988	clinical	cd_8_group_1014	cd_4_group_827	cd_2_group_655
PDT001303156.1	PDS000157903.6	SAMN28164566	clinical	cd_8_group_1014	cd_4_group_827	cd_2_group_655
PDT001306049.1	PDS000157903.6	SAMN28194906	clinical	cd_8_group_1014	cd_4_group_827	cd_2_group_655
PDT001751792.1	PDS000157903.6	SAMN35326464	clinical	cd_8_group_1014	cd_4_group_827	cd_2_group_655
PDT001765381.1	PDS000157903.6	SAMN35529648	clinical	cd_8_group_1014	cd_4_group_827	cd_2_group_655
PDT001859775.1	PDS000157903.6	SAMN37125178	clinical	cd_8_group_1014	cd_4_group_827	cd_2_group_655
PDT000403095.1	PDS000011725.74	SAMN10378893	clinical	cd_8_group_1015	cd_4_group_830	-
PDT000417424.1	PDS000011725.74	SAMN10589364	clinical	cd_8_group_1015	cd_4_group_830	-
PDT000573660.1	PDS000116431.181	SAMN12629293	clinical	cd_8_group_1016	cd_4_group_831	-
PDT001425155.1	PDS000116431.181	SAMN30926398	clinical	cd_8_group_1016	cd_4_group_831	-
PDT000403096.1	PDS000116431.181	SAMN10378899	clinical	cd_8_group_1016	cd_4_group_831	cd_2_group_656
PDT001092567.1	PDS000116431.181	SAMN20305514	clinical	cd_8_group_1016	cd_4_group_831	cd_2_group_656
PDT000404897.1	PDS000022411.91	SAMN10395198	clinical	cd_8_group_1017	-	-
PDT001663587.1	PDS000022411.91	SAMN33799253	clinical	cd_8_group_1017	cd_4_group_2041	cd_2_group_1685
PDT001742495.1	PDS000022411.91	SAMN35218375	clinical	cd_8_group_1017	cd_4_group_2041	cd_2_group_1685
PDT000405487.1	PDS000038538.6	SAMN10397951	clinical	cd_8_group_1018	-	-
PDT000448265.1	PDS000038538.6	SAMN10791788	clinical	cd_8_group_1018	-	-
PDT001664349.1	PDS000038538.6	SAMN33831239	clinical	cd_8_group_1018	-	-
PDT000406671.1	PDS000163083.5	SAMN10414194	clinical	cd_8_group_1019	cd_4_group_833	cd_2_group_658
PDT000406837.1	PDS000163083.5	SAMN10414161	clinical	cd_8_group_1019	cd_4_group_833	cd_2_group_658
PDT000105044.2	PDS000143548.5	SAMN04429778	clinical	cd_8_group_102	-	-
PDT000258825.2	PDS000143548.5	SAMN07837858	clinical	cd_8_group_102	-	-
PDT000258843.2	PDS000143548.5	SAMN07837874	clinical	cd_8_group_102	-	-
PDT000305560.2	PDS000143548.5	SAMN08921938	clinical	cd_8_group_102	-	-
PDT000314352.2	PDS000143548.5	SAMN09210563	clinical	cd_8_group_102	-	-
PDT000337895.1	PDS000143548.5	SAMN09504227	clinical	cd_8_group_102	-	-
PDT000340947.1	PDS000143548.5	SAMN09545624	clinical	cd_8_group_102	-	-
PDT000340951.1	PDS000143548.5	SAMN09545623	clinical	cd_8_group_102	-	-
PDT000372629.1	PDS000143548.5	SAMN09984769	clinical	cd_8_group_102	-	-
PDT000387648.1	PDS000143548.5	SAMN10163374	clinical	cd_8_group_102	-	-
PDT000432156.1	PDS000143548.5	SAMN10714797	clinical	cd_8_group_102	-	-
PDT000710368.1	PDS000143548.5	SAMN14396413	clinical	cd_8_group_102	-	-
PDT000798631.1	PDS000143548.5	SAMN15671853	clinical	cd_8_group_102	-	-
PDT000241139.2	PDS000143548.5	SAMN07629386	clinical	cd_8_group_102	cd_4_group_130	-
PDT000266952.5	PDS000143548.5	SAMN08098204	clinical	cd_8_group_102	cd_4_group_130	-
PDT000269596.2	PDS000143548.5	SAMN08130249	clinical	cd_8_group_102	cd_4_group_130	-
PDT000295622.2	PDS000143548.5	SAMN08729633	clinical	cd_8_group_102	cd_4_group_130	-
PDT000302969.2	PDS000143548.5	SAMN08849550	clinical	cd_8_group_102	cd_4_group_130	-
PDT000434277.1	PDS000143548.5	SAMN10724952	clinical	cd_8_group_102	cd_4_group_130	-
PDT000454503.1	PDS000143548.5	SAMN10834656	clinical	cd_8_group_102	cd_4_group_130	-
PDT000762213.1	PDS000143548.5	SAMN15186874	clinical	cd_8_group_102	cd_4_group_130	-
PDT001125727.1	PDS000143548.5	SAMN21357996	clinical	cd_8_group_102	cd_4_group_130	-
PDT000135391.2	PDS000143548.5	SAMN05255135	clinical	cd_8_group_102	cd_4_group_130	cd_2_group_102
PDT000152801.2	PDS000143548.5	SAMN05908962	clinical	cd_8_group_102	cd_4_group_130	cd_2_group_102
PDT000162122.2	PDS000143548.5	SAMN06036245	clinical	cd_8_group_102	cd_4_group_130	cd_2_group_102
PDT000163403.2	PDS000143548.5	SAMN06007277	clinical	cd_8_group_102	cd_4_group_130	cd_2_group_102
PDT000192392.2	PDS000143548.5	SAMN06562215	clinical	cd_8_group_102	cd_4_group_130	cd_2_group_102
PDT000253059.2	PDS000143548.5	SAMN07790191	clinical	cd_8_group_102	cd_4_group_130	cd_2_group_102
PDT000258829.2	PDS000143548.5	SAMN07837861	clinical	cd_8_group_102	cd_4_group_130	cd_2_group_102
PDT000263961.2	PDS000143548.5	SAMN08014319	clinical	cd_8_group_102	cd_4_group_130	cd_2_group_102
PDT000268205.2	PDS000143548.5	SAMN08114840	clinical	cd_8_group_102	cd_4_group_130	cd_2_group_102
PDT000269597.2	PDS000143548.5	SAMN08135041	clinical	cd_8_group_102	cd_4_group_130	cd_2_group_102
PDT000275582.2	PDS000143548.5	SAMN08285080	clinical	cd_8_group_102	cd_4_group_130	cd_2_group_102
PDT000286255.2	PDS000143548.5	SAMN08513612	clinical	cd_8_group_102	cd_4_group_130	cd_2_group_102
PDT000286848.2	PDS000143548.5	SAMN08517331	clinical	cd_8_group_102	cd_4_group_130	cd_2_group_102
PDT000287681.2	PDS000143548.5	SAMN08556545	clinical	cd_8_group_102	cd_4_group_130	cd_2_group_102
PDT000291595.2	PDS000143548.5	SAMN08633868	clinical	cd_8_group_102	cd_4_group_130	cd_2_group_102
PDT000308465.2	PDS000143548.5	SAMN08976119	clinical	cd_8_group_102	cd_4_group_130	cd_2_group_102
PDT000310419.2	PDS000143548.5	SAMN09002344	clinical	cd_8_group_102	cd_4_group_130	cd_2_group_102
PDT000311592.2	PDS000143548.5	SAMN09070521	clinical	cd_8_group_102	cd_4_group_130	cd_2_group_102
PDT000319190.2	PDS000143548.5	SAMN09254485	clinical	cd_8_group_102	cd_4_group_130	cd_2_group_102
PDT000393023.1	PDS000143548.5	SAMN10260430	clinical	cd_8_group_102	cd_4_group_130	cd_2_group_102
PDT000434269.1	PDS000143548.5	SAMN10724943	clinical	cd_8_group_102	cd_4_group_130	cd_2_group_102
PDT000458524.1	PDS000143548.5	SAMN10867884	clinical	cd_8_group_102	cd_4_group_130	cd_2_group_102
PDT000476877.1	PDS000143548.5	SAMN11109455	clinical	cd_8_group_102	cd_4_group_130	cd_2_group_102
PDT000482431.1	PDS000143548.5	SAMN11250476	clinical	cd_8_group_102	cd_4_group_130	cd_2_group_102
PDT000618142.1	PDS000143548.5	SAMN13116031	clinical	cd_8_group_102	cd_4_group_130	cd_2_group_102
PDT000651464.1	PDS000143548.5	SAMN13699046	clinical	cd_8_group_102	cd_4_group_130	cd_2_group_102
PDT000722851.1	PDS000143548.5	SAMN14608373	clinical	cd_8_group_102	cd_4_group_130	cd_2_group_102
PDT000792587.1	PDS000143548.5	SAMN15580008	clinical	cd_8_group_102	cd_4_group_130	cd_2_group_102
PDT000800123.1	PDS000143548.5	SAMN15690443	clinical	cd_8_group_102	cd_4_group_130	cd_2_group_102
PDT000822553.1	PDS000143548.5	SAMN07615386	clinical	cd_8_group_102	cd_4_group_130	cd_2_group_102
PDT000830566.1	PDS000143548.5	SAMN16078535	clinical	cd_8_group_102	cd_4_group_130	cd_2_group_102
PDT001130840.1	PDS000143548.5	SAMN21450728	clinical	cd_8_group_102	cd_4_group_130	cd_2_group_102
PDT001967369.1	PDS000143548.5	SAMN06759833	clinical	cd_8_group_102	cd_4_group_130	cd_2_group_102
PDT000677305.1	PDS000143548.5	SAMN13977299	clinical	cd_8_group_102	cd_4_group_130	cd_2_group_1030
PDT000682942.1	PDS000143548.5	SAMN14088458	clinical	cd_8_group_102	cd_4_group_130	cd_2_group_1030
PDT000760469.1	PDS000143548.5	SAMN15147191	clinical	cd_8_group_102	cd_4_group_130	cd_2_group_1030
PDT000941012.1	PDS000143548.5	SAMN17577705	clinical	cd_8_group_102	cd_4_group_130	cd_2_group_1228
PDT000984471.1	PDS000143548.5	SAMN18287682	clinical	cd_8_group_102	cd_4_group_130	cd_2_group_1228
PDT001264403.1	PDS000143548.5	SAMN26580644	clinical	cd_8_group_102	cd_4_group_130	cd_2_group_1468
PDT001442983.1	PDS000143548.5	SAMN31163941	clinical	cd_8_group_102	cd_4_group_130	cd_2_group_1468
PDT001526124.1	PDS000143548.5	SAMN32224784	clinical	cd_8_group_102	cd_4_group_130	cd_2_group_1468
PDT001639789.1	PDS000143548.5	SAMN33417983	clinical	cd_8_group_102	cd_4_group_130	cd_2_group_1468
PDT001774467.1	PDS000143548.5	SAMN35685626	clinical	cd_8_group_102	cd_4_group_130	cd_2_group_1468
PDT000266596.2	PDS000143548.5	SAMN08050093	clinical	cd_8_group_102	cd_4_group_130	cd_2_group_379
PDT000266953.5	PDS000143548.5	SAMN08098200	clinical	cd_8_group_102	cd_4_group_130	cd_2_group_379
PDT000266954.5	PDS000143548.5	SAMN08098209	clinical	cd_8_group_102	cd_4_group_130	cd_2_group_379
PDT000454504.1	PDS000143548.5	SAMN10834655	clinical	cd_8_group_102	cd_4_group_130	cd_2_group_379
PDT000343665.1	PDS000143548.5	SAMN09631646	clinical	cd_8_group_102	cd_4_group_130	cd_2_group_515
PDT000388853.1	PDS000143548.5	SAMN10180455	clinical	cd_8_group_102	cd_4_group_130	cd_2_group_515
PDT000557649.1	PDS000143548.5	SAMN12518212	clinical	cd_8_group_102	cd_4_group_130	cd_2_group_861
PDT000557939.1	PDS000143548.5	SAMN12528564	clinical	cd_8_group_102	cd_4_group_130	cd_2_group_861
PDT001200865.1	PDS000143548.5	SAMN23828350	clinical	cd_8_group_102	cd_4_group_1654	-
PDT001424685.1	PDS000143548.5	SAMN30926424	clinical	cd_8_group_102	cd_4_group_1654	-
PDT001081422.1	PDS000143548.5	SAMN20014052	clinical	cd_8_group_102	cd_4_group_1654	cd_2_group_1327
PDT001398065.1	PDS000143548.5	SAMN30498106	clinical	cd_8_group_102	cd_4_group_1654	cd_2_group_1327
PDT001400155.1	PDS000143548.5	SAMN30486655	clinical	cd_8_group_102	cd_4_group_1654	cd_2_group_1327
PDT001443287.1	PDS000143548.5	SAMN31167569	clinical	cd_8_group_102	cd_4_group_1654	cd_2_group_1327
PDT001484998.1	PDS000143548.5	SAMN31714060	clinical	cd_8_group_102	cd_4_group_1654	cd_2_group_1327
PDT001600912.1	PDS000143548.5	SAMN33017997	clinical	cd_8_group_102	cd_4_group_1654	cd_2_group_1327
PDT000233464.2	PDS000143548.5	SAMN07490848	clinical	cd_8_group_102	cd_4_group_386	-
PDT000266956.5	PDS000143548.5	SAMN08098208	clinical	cd_8_group_102	cd_4_group_386	cd_2_group_381
PDT000331830.1	PDS000143548.5	SAMN09435848	clinical	cd_8_group_102	cd_4_group_386	cd_2_group_381
PDT000337890.1	PDS000143548.5	SAMN09504228	clinical	cd_8_group_102	cd_4_group_386	cd_2_group_381
PDT000256961.2	PDS000143548.5	SAMN07811994	clinical	cd_8_group_102	cd_4_group_458	-
PDT000274536.2	PDS000143548.5	SAMN08235483	clinical	cd_8_group_102	cd_4_group_458	cd_2_group_399
PDT000274539.2	PDS000143548.5	SAMN08235481	clinical	cd_8_group_102	cd_4_group_458	cd_2_group_399
PDT000266959.5	PDS000143548.5	SAMN08098205	clinical	cd_8_group_102	cd_4_group_482	cd_2_group_382
PDT000708087.1	PDS000143548.5	SAMN14345131	clinical	cd_8_group_102	cd_4_group_482	cd_2_group_382
PDT000370856.1	PDS000143548.5	SAMN09941072	clinical	cd_8_group_102	cd_4_group_746	-
PDT000532091.1	PDS000143548.5	SAMN12108597	clinical	cd_8_group_102	cd_4_group_746	cd_2_group_789
PDT000545594.1	PDS000143548.5	SAMN12307459	clinical	cd_8_group_102	cd_4_group_746	cd_2_group_789
PDT000611646.1	PDS000143548.5	SAMN13058937	clinical	cd_8_group_102	cd_4_group_746	cd_2_group_789
PDT000407029.1	PDS000143548.5	SAMN10422374	clinical	cd_8_group_102	cd_4_group_842	-
PDT000574324.1	PDS000143548.5	SAMN12642726	clinical	cd_8_group_102	cd_4_group_842	-
PDT000406690.1	PDS000022831.4	SAMN10414211	clinical	cd_8_group_1020	-	-
PDT000603683.1	PDS000022831.4	SAMN13003062	clinical	cd_8_group_1020	-	-
PDT000637151.1	PDS000022831.4	SAMN13392119	clinical	cd_8_group_1020	-	-
PDT000406696.1	PDS000038574.12	SAMN10414184	clinical	cd_8_group_1021	cd_4_group_834	cd_2_group_659
PDT000478391.1	PDS000038574.12	SAMN11132280	clinical	cd_8_group_1021	cd_4_group_834	cd_2_group_659
PDT000406702.1	PDS000038573.1	SAMN10414206	clinical	cd_8_group_1022	cd_4_group_835	-
PDT000406783.1	PDS000038573.1	SAMN10414207	clinical	cd_8_group_1022	cd_4_group_835	-
PDT000503696.1	PDS000116431.181	SAMN11787965	clinical	cd_8_group_1023	-	-
PDT000563468.1	PDS000116431.181	SAMN12568427	clinical	cd_8_group_1023	-	-
PDT000406709.1	PDS000116431.181	SAMN10414163	clinical	cd_8_group_1023	cd_4_group_836	-
PDT000416945.1	PDS000116431.181	SAMN10589359	clinical	cd_8_group_1023	cd_4_group_836	-
PDT000406819.1	PDS000054695.3	SAMN10414190	clinical	cd_8_group_1024	-	-
PDT000649515.1	PDS000054695.3	SAMN13672026	clinical	cd_8_group_1024	-	-
PDT000406845.1	PDS000154208.2	SAMN10414185	clinical	cd_8_group_1025	-	-
PDT000743547.1	PDS000154208.2	SAMN14985118	clinical	cd_8_group_1025	-	-
PDT000406880.1	PDS000024033.18	SAMN10414165	clinical	cd_8_group_1026	cd_4_group_840	-
PDT000608040.1	PDS000024033.18	SAMN13031479	clinical	cd_8_group_1026	cd_4_group_840	-
PDT000407022.1	PDS000022444.221	SAMN10422370	clinical	cd_8_group_1027	-	-
PDT000465059.1	PDS000022444.221	SAMN10908199	clinical	cd_8_group_1027	-	-
PDT000407025.1	PDS000163083.5	SAMN10422365	clinical	cd_8_group_1028	-	-
PDT000996147.1	PDS000163083.5	SAMN18585949	clinical	cd_8_group_1028	-	-
PDT000479993.1	PDS000163083.5	SAMN11176032	clinical	cd_8_group_1028	cd_4_group_961	cd_2_group_751
PDT000517402.1	PDS000163083.5	SAMN11940159	clinical	cd_8_group_1028	cd_4_group_961	cd_2_group_751
PDT000574323.1	PDS000163083.5	SAMN12642727	clinical	cd_8_group_1028	cd_4_group_961	cd_2_group_751
PDT000407028.1	PDS000022912.41	SAMN10422386	clinical	cd_8_group_1029	-	-
PDT000500957.1	PDS000022912.41	SAMN11644842	clinical	cd_8_group_1029	-	-
PDT000105046.2	PDS000105168.25	SAMN04429783	clinical	cd_8_group_103	-	-
PDT000455441.1	PDS000105168.25	SAMN10843911	clinical	cd_8_group_103	-	-
PDT001088206.1	PDS000105168.25	SAMN20173160	clinical	cd_8_group_103	-	-
PDT001848510.1	PDS000105168.25	SAMN36944039	clinical	cd_8_group_103	-	-
PDT001972088.1	PDS000105168.25	SAMN38117464	clinical	cd_8_group_103	-	-
PDT000677034.1	PDS000105168.25	SAMN13975218	clinical	cd_8_group_103	cd_4_group_584	-
PDT001675362.1	PDS000105168.25	SAMN33986228	clinical	cd_8_group_103	cd_4_group_584	cd_2_group_1697
PDT001678487.1	PDS000105168.25	SAMN34066261	clinical	cd_8_group_103	cd_4_group_584	cd_2_group_1697
PDT000317532.2	PDS000105168.25	SAMN09232417	clinical	cd_8_group_103	cd_4_group_584	cd_2_group_458
PDT001744056.1	PDS000105168.25	SAMN35219295	clinical	cd_8_group_103	cd_4_group_584	cd_2_group_458
PDT000407030.1	PDS000038592.5	SAMN10422382	clinical	cd_8_group_1030	cd_4_group_843	cd_2_group_664
PDT000411043.1	PDS000038592.5	SAMN10485949	clinical	cd_8_group_1030	cd_4_group_843	cd_2_group_664
PDT000500964.1	PDS000022908.41	SAMN11644843	clinical	cd_8_group_1031	-	-
PDT000407033.1	PDS000022908.41	SAMN10422366	clinical	cd_8_group_1031	cd_4_group_844	cd_2_group_665
PDT000471950.1	PDS000022908.41	SAMN11043794	clinical	cd_8_group_1031	cd_4_group_844	cd_2_group_665
PDT000740958.1	PDS000022908.41	SAMN14975021	clinical	cd_8_group_1031	cd_4_group_844	cd_2_group_665
PDT000407038.1	PDS000021354.132	SAMN10422369	clinical	cd_8_group_1032	-	-
PDT000428946.1	PDS000021354.132	SAMN10669047	clinical	cd_8_group_1032	-	-
PDT000407039.1	PDS000048299.1	SAMN10422368	clinical	cd_8_group_1033	cd_4_group_845	cd_2_group_666
PDT000547100.1	PDS000048299.1	SAMN12336495	clinical	cd_8_group_1033	cd_4_group_845	cd_2_group_666
PDT000407040.1	PDS000021810.27	SAMN10422388	clinical	cd_8_group_1034	-	-
PDT001056496.1	PDS000021810.27	SAMN19486617	clinical	cd_8_group_1034	-	-
PDT000407045.1	PDS000046578.19	SAMN10422411	clinical	cd_8_group_1035	-	-
PDT001666581.1	PDS000046578.19	SAMN33864621	clinical	cd_8_group_1035	cd_4_group_2046	-
PDT001791004.1	PDS000046578.19	SAMN35990021	clinical	cd_8_group_1035	cd_4_group_2046	-
PDT000483156.1	PDS000026244.82	SAMN11265376	clinical	cd_8_group_1036	-	-
PDT000565062.1	PDS000026244.82	SAMN12585130	clinical	cd_8_group_1036	-	-
PDT000848958.1	PDS000026244.82	SAMN16282213	clinical	cd_8_group_1036	-	-
PDT000860566.1	PDS000026244.82	SAMN16428844	clinical	cd_8_group_1036	-	-
PDT001280152.1	PDS000026244.82	SAMN27386766	clinical	cd_8_group_1036	-	-
PDT000421731.1	PDS000026244.82	SAMN10620851	clinical	cd_8_group_1036	cd_4_group_846	-
PDT000544542.1	PDS000026244.82	SAMN12284381	clinical	cd_8_group_1036	cd_4_group_846	-
PDT001707313.1	PDS000026244.82	SAMN34403491	clinical	cd_8_group_1036	cd_4_group_846	-
PDT001226732.1	PDS000026244.82	SAMN25117626	clinical	cd_8_group_1036	cd_4_group_846	cd_2_group_1451
PDT001363791.1	PDS000026244.82	SAMN29798693	clinical	cd_8_group_1036	cd_4_group_846	cd_2_group_1451
PDT000407903.1	PDS000026244.82	SAMN10432841	clinical	cd_8_group_1036	cd_4_group_846	cd_2_group_667
PDT000407906.1	PDS000026244.82	SAMN10432843	clinical	cd_8_group_1036	cd_4_group_846	cd_2_group_667
PDT000509527.1	PDS000026244.82	SAMN11878600	clinical	cd_8_group_1036	cd_4_group_846	cd_2_group_777
PDT000649047.1	PDS000026244.82	SAMN13656815	clinical	cd_8_group_1036	cd_4_group_846	cd_2_group_777
PDT001058538.1	PDS000026244.82	SAMN19515033	clinical	cd_8_group_1036	cd_4_group_846	cd_2_group_777
PDT001067158.1	PDS000026244.82	SAMN19670596	clinical	cd_8_group_1036	cd_4_group_846	cd_2_group_777
PDT000408366.1	PDS000038961.1	SAMN10434779	clinical	cd_8_group_1037	cd_4_group_847	-
PDT000412783.1	PDS000038961.1	SAMN10503277	clinical	cd_8_group_1037	cd_4_group_847	-
PDT000408371.1	PDS000039461.1	SAMN10434781	clinical	cd_8_group_1038	-	-
PDT000421708.1	PDS000039461.1	SAMN10620858	clinical	cd_8_group_1038	cd_4_group_881	cd_2_group_693
PDT000421709.1	PDS000039461.1	SAMN10620860	clinical	cd_8_group_1038	cd_4_group_881	cd_2_group_693
PDT000408386.1	PDS000021796.119	SAMN10434958	clinical	cd_8_group_1039	cd_4_group_848	-
PDT000747909.1	PDS000021796.119	SAMN15031275	clinical	cd_8_group_1039	cd_4_group_848	-
PDT001132059.1	PDS000021796.119	SAMN21493775	clinical	cd_8_group_1039	cd_4_group_852	-
PDT000411036.1	PDS000021796.119	SAMN10485950	clinical	cd_8_group_1039	cd_4_group_852	cd_2_group_671
PDT000760468.1	PDS000021796.119	SAMN15147193	clinical	cd_8_group_1039	cd_4_group_852	cd_2_group_671
PDT000105049.2	PDS000022047.2	SAMN04429782	clinical	cd_8_group_104	-	-
PDT000113186.2	PDS000022047.2	SAMN04538311	clinical	cd_8_group_104	-	-
PDT000408789.1	PDS000116431.181	SAMN10438507	clinical	cd_8_group_1040	-	-
PDT000894658.1	PDS000116431.181	SAMN16850007	clinical	cd_8_group_1040	cd_4_group_1508	cd_2_group_1200
PDT001963194.1	PDS000116431.181	SAMN38049379	clinical	cd_8_group_1040	cd_4_group_1508	cd_2_group_1200
PDT000409195.1	PDS000043312.8	SAMN10449150	clinical	cd_8_group_1041	-	-
PDT000983655.1	PDS000043312.8	SAMN18265232	clinical	cd_8_group_1041	-	-
PDT001666590.1	PDS000043312.8	SAMN33864627	clinical	cd_8_group_1041	-	-
PDT000409556.1	PDS000022522.57	SAMN10458768	clinical	cd_8_group_1042	-	-
PDT000542539.1	PDS000022522.57	SAMN12262150	clinical	cd_8_group_1042	-	-
PDT000603472.1	PDS000022522.57	SAMN13000359	clinical	cd_8_group_1042	-	-
PDT000787466.1	PDS000022522.57	SAMN15521852	clinical	cd_8_group_1042	-	-
PDT000833534.1	PDS000022522.57	SAMN16090096	clinical	cd_8_group_1042	-	-
PDT001264924.1	PDS000022522.57	SAMN26565428	clinical	cd_8_group_1042	-	-
PDT000961561.1	PDS000022522.57	SAMN17914645	clinical	cd_8_group_1042	cd_4_group_1139	-
PDT001014274.1	PDS000022522.57	SAMN18867632	clinical	cd_8_group_1042	cd_4_group_1139	-
PDT001839512.1	PDS000022522.57	SAMN36828871	clinical	cd_8_group_1042	cd_4_group_1139	-
PDT001984797.1	PDS000022522.57	SAMN38251660	clinical	cd_8_group_1042	cd_4_group_1139	-
PDT001471909.1	PDS000022522.57	SAMN31535996	clinical	cd_8_group_1042	cd_4_group_1139	cd_2_group_1628
PDT001793547.1	PDS000022522.57	SAMN36071760	clinical	cd_8_group_1042	cd_4_group_1139	cd_2_group_1628
PDT000580043.1	PDS000022522.57	SAMN12691986	clinical	cd_8_group_1042	cd_4_group_1139	cd_2_group_893
PDT000787465.1	PDS000022522.57	SAMN15521851	clinical	cd_8_group_1042	cd_4_group_1139	cd_2_group_893
PDT000760595.1	PDS000022522.57	SAMN15149579	clinical	cd_8_group_1042	cd_4_group_1379	cd_2_group_1094
PDT000819557.1	PDS000022522.57	SAMN15888737	clinical	cd_8_group_1042	cd_4_group_1379	cd_2_group_1094
PDT000410339.1	PDS000116431.181	SAMN10471597	clinical	cd_8_group_1043	cd_4_group_849	cd_2_group_669
PDT000471088.1	PDS000116431.181	SAMN11040709	clinical	cd_8_group_1043	cd_4_group_849	cd_2_group_669
PDT000411042.1	PDS000022857.26	SAMN10485940	clinical	cd_8_group_1044	-	-
PDT001088441.1	PDS000022857.26	SAMN20176472	clinical	cd_8_group_1044	-	-
PDT000853576.1	PDS000022857.26	SAMN16355366	clinical	cd_8_group_1044	cd_4_group_1463	-
PDT001058561.1	PDS000022857.26	SAMN19515040	clinical	cd_8_group_1044	cd_4_group_1463	-
PDT000411051.1	PDS000039043.2	SAMN10485941	clinical	cd_8_group_1045	-	-
PDT000414033.1	PDS000039043.2	SAMN10519099	clinical	cd_8_group_1045	-	-
PDT000432135.1	PDS000039043.2	SAMN10714818	clinical	cd_8_group_1045	-	-
PDT000411909.1	PDS000038931.3	SAMN10492173	clinical	cd_8_group_1046	cd_4_group_853	-
PDT000411911.1	PDS000038931.3	SAMN10492174	clinical	cd_8_group_1046	cd_4_group_853	-
PDT000411914.1	PDS000022497.20	SAMN10492171	clinical	cd_8_group_1047	-	-
PDT000624883.1	PDS000022497.20	SAMN13222680	clinical	cd_8_group_1047	-	-
PDT000412759.1	PDS000022857.26	SAMN10503255	clinical	cd_8_group_1048	-	-
PDT000434022.1	PDS000022857.26	SAMN10721909	clinical	cd_8_group_1048	-	-
PDT000448264.1	PDS000022857.26	SAMN10791792	clinical	cd_8_group_1048	cd_4_group_907	-
PDT000448272.1	PDS000022857.26	SAMN10791797	clinical	cd_8_group_1048	cd_4_group_907	-
PDT000412792.1	PDS000072253.38	SAMN10503279	clinical	cd_8_group_1049	cd_4_group_854	-
PDT000678290.1	PDS000072253.38	SAMN14008137	clinical	cd_8_group_1049	cd_4_group_854	-
PDT000105854.2	PDS000021987.35	SAMN04461165	clinical	cd_8_group_105	-	-
PDT000411908.1	PDS000021987.35	SAMN10492176	clinical	cd_8_group_105	-	-
PDT000533682.1	PDS000021987.35	SAMN12161747	clinical	cd_8_group_105	cd_4_group_1019	cd_2_group_799
PDT000649222.1	PDS000021987.35	SAMN13662495	clinical	cd_8_group_105	cd_4_group_1019	cd_2_group_799
PDT000412800.1	PDS000022225.29	SAMN10503266	clinical	cd_8_group_1050	cd_4_group_855	-
PDT000414276.1	PDS000022225.29	SAMN10527375	clinical	cd_8_group_1050	cd_4_group_855	-
PDT000412808.1	PDS000124994.46	SAMN10503259	clinical	cd_8_group_1051	-	-
PDT000547537.1	PDS000124994.46	SAMN12343155	clinical	cd_8_group_1051	-	-
PDT001286921.1	PDS000124994.46	SAMN27567598	clinical	cd_8_group_1051	-	-
PDT000653164.1	PDS000124994.46	SAMN13708970	clinical	cd_8_group_1051	cd_4_group_1277	-
PDT000653518.1	PDS000124994.46	SAMN13714801	clinical	cd_8_group_1051	cd_4_group_1277	-
PDT001212598.1	PDS000006845.359	SAMN24460302	clinical	cd_8_group_1052	-	-
PDT001327444.1	PDS000006845.359	SAMN29010792	clinical	cd_8_group_1052	-	-
PDT000787464.1	PDS000006845.359	SAMN15521839	clinical	cd_8_group_1052	cd_4_group_1409	-
PDT001101910.1	PDS000006845.359	SAMN20522007	clinical	cd_8_group_1052	cd_4_group_1409	-
PDT000903362.1	PDS000006845.359	SAMN17003800	clinical	cd_8_group_1052	cd_4_group_1519	-
PDT001089856.1	PDS000006845.359	SAMN20222772	clinical	cd_8_group_1052	cd_4_group_1519	-
PDT001364288.1	PDS000006845.359	SAMN29826192	clinical	cd_8_group_1052	cd_4_group_1696	-
PDT001739945.1	PDS000006845.359	SAMN35154775	clinical	cd_8_group_1052	cd_4_group_1696	-
PDT001100504.1	PDS000006845.359	SAMN20491466	clinical	cd_8_group_1052	cd_4_group_1696	cd_2_group_1375
PDT001106911.1	PDS000006845.359	SAMN20698785	clinical	cd_8_group_1052	cd_4_group_1696	cd_2_group_1375
PDT001167045.1	PDS000006845.359	SAMN22824400	clinical	cd_8_group_1052	cd_4_group_1696	cd_2_group_1375
PDT001255419.1	PDS000006845.359	SAMN26307977	clinical	cd_8_group_1052	cd_4_group_1696	cd_2_group_1375
PDT001293522.1	PDS000006845.359	SAMN27763031	clinical	cd_8_group_1052	cd_4_group_1696	cd_2_group_1375
PDT001298044.1	PDS000006845.359	SAMN28036810	clinical	cd_8_group_1052	cd_4_group_1696	cd_2_group_1375
PDT001686548.1	PDS000006845.359	SAMN34138337	clinical	cd_8_group_1052	cd_4_group_1696	cd_2_group_1375
PDT001790814.1	PDS000006845.359	SAMN35989866	clinical	cd_8_group_1052	cd_4_group_1696	cd_2_group_1375
PDT001822562.2	PDS000006845.359	SAMN36617495	clinical	cd_8_group_1052	cd_4_group_1696	cd_2_group_1375
PDT001822563.1	PDS000006845.359	SAMN36617494	clinical	cd_8_group_1052	cd_4_group_1696	cd_2_group_1375
PDT000413587.1	PDS000006845.359	SAMN10516237	clinical	cd_8_group_1052	cd_4_group_856	-
PDT001691116.1	PDS000006845.359	SAMN34213277	clinical	cd_8_group_1052	cd_4_group_856	-
PDT000414030.1	PDS000022744.66	SAMN10519101	clinical	cd_8_group_1053	cd_4_group_857	cd_2_group_673
PDT000428949.1	PDS000022744.66	SAMN10669069	clinical	cd_8_group_1053	cd_4_group_857	cd_2_group_673
PDT000414040.1	PDS000039047.7	SAMN10519095	clinical	cd_8_group_1054	-	-
PDT000478358.1	PDS000039047.7	SAMN11132191	clinical	cd_8_group_1054	-	-
PDT000595030.1	PDS000039047.7	SAMN12860815	clinical	cd_8_group_1054	-	-
PDT000414055.1	PDS000039042.10	SAMN10519122	clinical	cd_8_group_1055	-	-
PDT000949118.1	PDS000039042.10	SAMN17799385	clinical	cd_8_group_1055	-	-
PDT000414271.1	PDS000041930.1	SAMN10527377	clinical	cd_8_group_1056	-	-
PDT000447487.1	PDS000041930.1	SAMN10787650	clinical	cd_8_group_1056	-	-
PDT000414273.1	PDS000039125.1	SAMN10527384	clinical	cd_8_group_1057	-	-
PDT000414978.1	PDS000039125.1	SAMN10535865	clinical	cd_8_group_1057	-	-
PDT000537722.1	PDS000022680.23	SAMN12211119	clinical	cd_8_group_1058	-	-
PDT000414275.1	PDS000022680.23	SAMN10527385	clinical	cd_8_group_1058	cd_4_group_858	-
PDT000961550.1	PDS000022680.23	SAMN17914371	clinical	cd_8_group_1058	cd_4_group_858	-
PDT000414334.1	PDS000039075.1	SAMN10532777	clinical	cd_8_group_1059	cd_4_group_859	cd_2_group_674
PDT000414353.1	PDS000039075.1	SAMN10532779	clinical	cd_8_group_1059	cd_4_group_859	cd_2_group_674
PDT000113161.2	PDS000022422.107	SAMN04544527	clinical	cd_8_group_106	-	-
PDT000190765.2	PDS000022422.107	SAMN06460061	clinical	cd_8_group_106	-	-
PDT000243605.2	PDS000022422.107	SAMN07689232	clinical	cd_8_group_106	-	-
PDT000414339.1	PDS000035883.15	SAMN10532776	clinical	cd_8_group_1060	-	-
PDT000476857.1	PDS000035883.15	SAMN11109448	clinical	cd_8_group_1060	-	-
PDT000518640.1	PDS000116431.181	SAMN11975796	clinical	cd_8_group_1061	-	-
PDT000414347.1	PDS000116431.181	SAMN10532766	clinical	cd_8_group_1061	cd_4_group_861	cd_2_group_676
PDT000550324.1	PDS000116431.181	SAMN12389977	clinical	cd_8_group_1061	cd_4_group_861	cd_2_group_676
PDT000430088.1	PDS000020902.22	SAMN10689122	clinical	cd_8_group_1062	cd_4_group_865	-
PDT000416907.1	PDS000020902.22	SAMN10589273	clinical	cd_8_group_1062	cd_4_group_865	cd_2_group_681
PDT000486319.1	PDS000020902.22	SAMN11350302	clinical	cd_8_group_1062	cd_4_group_865	cd_2_group_681
PDT000416942.1	PDS000044658.5	SAMN10589339	clinical	cd_8_group_1063	cd_4_group_867	cd_2_group_682
PDT000524011.1	PDS000044658.5	SAMN12082914	clinical	cd_8_group_1063	cd_4_group_867	cd_2_group_682
PDT000416949.1	PDS000039219.2	SAMN10589368	clinical	cd_8_group_1064	cd_4_group_868	cd_2_group_683
PDT000416992.1	PDS000039219.2	SAMN10589325	clinical	cd_8_group_1064	cd_4_group_868	cd_2_group_683
PDT000416977.1	PDS000163084.3	SAMN10589360	clinical	cd_8_group_1065	-	-
PDT000801938.1	PDS000163084.3	SAMN15728540	clinical	cd_8_group_1065	-	-
PDT000949166.1	PDS000163084.3	SAMN17799561	clinical	cd_8_group_1065	-	-
PDT000416963.1	PDS000163084.3	SAMN10589366	clinical	cd_8_group_1065	cd_4_group_870	-
PDT000518092.1	PDS000163084.3	SAMN11961021	clinical	cd_8_group_1065	cd_4_group_870	-
PDT000617012.1	PDS000163084.3	SAMN13104957	clinical	cd_8_group_1065	cd_4_group_870	-
PDT000789297.1	PDS000116430.11	SAMN15559187	clinical	cd_8_group_1066	-	-
PDT001826139.1	PDS000116430.11	SAMN36695368	clinical	cd_8_group_1066	-	-
PDT000416968.1	PDS000116430.11	SAMN10589342	clinical	cd_8_group_1066	cd_4_group_871	-
PDT000416981.1	PDS000116430.11	SAMN10589344	clinical	cd_8_group_1066	cd_4_group_871	-
PDT001815089.1	PDS000116430.11	SAMN36407710	clinical	cd_8_group_1066	cd_4_group_871	-
PDT000580988.1	PDS000021110.19	SAMN12700585	clinical	cd_8_group_1067	-	-
PDT000416972.1	PDS000021110.19	SAMN10589307	clinical	cd_8_group_1067	cd_4_group_872	cd_2_group_685
PDT000651462.1	PDS000021110.19	SAMN13699036	clinical	cd_8_group_1067	cd_4_group_872	cd_2_group_685
PDT000418094.1	PDS000043038.3	SAMN10600170	clinical	cd_8_group_1068	cd_4_group_874	cd_2_group_687
PDT000465732.1	PDS000043038.3	SAMN10936338	clinical	cd_8_group_1068	cd_4_group_874	cd_2_group_687
PDT000747963.1	PDS000043038.3	SAMN15031787	clinical	cd_8_group_1068	cd_4_group_874	cd_2_group_687
PDT001449686.1	PDS000022411.91	SAMN31230331	clinical	cd_8_group_1069	-	-
PDT000418836.1	PDS000022411.91	SAMN10610137	clinical	cd_8_group_1069	cd_4_group_875	-
PDT001299485.1	PDS000022411.91	SAMN28093501	clinical	cd_8_group_1069	cd_4_group_875	-
PDT000862157.1	PDS000021996.19	SAMN16452315	clinical	cd_8_group_107	cd_4_group_1475	cd_2_group_1172
PDT000862178.1	PDS000021996.19	SAMN16452319	clinical	cd_8_group_107	cd_4_group_1475	cd_2_group_1172
PDT000113218.2	PDS000021996.19	SAMN04544994	clinical	cd_8_group_107	cd_4_group_73	cd_2_group_48
PDT000113290.2	PDS000021996.19	SAMN04544995	clinical	cd_8_group_107	cd_4_group_73	cd_2_group_48
PDT000418837.1	PDS000022444.221	SAMN10610117	clinical	cd_8_group_1070	-	-
PDT000418838.1	PDS000022444.221	SAMN10610121	clinical	cd_8_group_1070	-	-
PDT000418843.1	PDS000039434.2	SAMN10610124	clinical	cd_8_group_1071	cd_4_group_876	cd_2_group_688
PDT000418848.1	PDS000039434.2	SAMN10610125	clinical	cd_8_group_1071	cd_4_group_876	cd_2_group_688
PDT001083024.1	PDS000040161.26	SAMN20080888	clinical	cd_8_group_1072	-	-
PDT001086229.1	PDS000040161.26	SAMN20148518	clinical	cd_8_group_1072	-	-
PDT001329748.1	PDS000040161.26	SAMN29145768	clinical	cd_8_group_1072	-	-
PDT001594929.1	PDS000040161.26	SAMN32942617	clinical	cd_8_group_1072	-	-
PDT000718532.1	PDS000040161.26	SAMN14534263	clinical	cd_8_group_1072	cd_4_group_877	-
PDT001089807.1	PDS000040161.26	SAMN20221768	clinical	cd_8_group_1072	cd_4_group_877	-
PDT001092774.1	PDS000040161.26	SAMN20307723	clinical	cd_8_group_1072	cd_4_group_877	-
PDT001275719.1	PDS000040161.26	SAMN26931419	clinical	cd_8_group_1072	cd_4_group_877	-
PDT001293012.1	PDS000040161.26	SAMN27740780	clinical	cd_8_group_1072	cd_4_group_877	-
PDT001517752.1	PDS000040161.26	SAMN32117473	clinical	cd_8_group_1072	cd_4_group_877	-
PDT001717889.1	PDS000040161.26	SAMN34566476	clinical	cd_8_group_1072	cd_4_group_877	-
PDT000853578.1	PDS000040161.26	SAMN16355367	clinical	cd_8_group_1072	cd_4_group_877	cd_2_group_1164
PDT001125876.1	PDS000040161.26	SAMN21363944	clinical	cd_8_group_1072	cd_4_group_877	cd_2_group_1164
PDT001091558.1	PDS000040161.26	SAMN20297216	clinical	cd_8_group_1072	cd_4_group_877	cd_2_group_1355
PDT001739785.1	PDS000040161.26	SAMN35153206	clinical	cd_8_group_1072	cd_4_group_877	cd_2_group_1355
PDT000418852.1	PDS000040161.26	SAMN10610134	clinical	cd_8_group_1072	cd_4_group_877	cd_2_group_689
PDT000429025.1	PDS000040161.26	SAMN10669109	clinical	cd_8_group_1072	cd_4_group_877	cd_2_group_689
PDT000637175.1	PDS000040161.26	SAMN13392913	clinical	cd_8_group_1072	cd_4_group_877	cd_2_group_689
PDT000682927.1	PDS000040161.26	SAMN14088436	clinical	cd_8_group_1072	cd_4_group_877	cd_2_group_689
PDT001391085.1	PDS000040161.26	SAMN30349455	clinical	cd_8_group_1072	cd_4_group_877	cd_2_group_689
PDT000418854.1	PDS000044810.12	SAMN10610128	clinical	cd_8_group_1073	-	-
PDT000602862.1	PDS000044810.12	SAMN12995198	clinical	cd_8_group_1073	-	-
PDT000421699.1	PDS000051733.2	SAMN10620867	clinical	cd_8_group_1074	-	-
PDT000603475.1	PDS000051733.2	SAMN13000363	clinical	cd_8_group_1074	-	-
PDT000428979.1	PDS000040167.3	SAMN10669053	clinical	cd_8_group_1075	cd_4_group_878	-
PDT000421700.1	PDS000040167.3	SAMN10620869	clinical	cd_8_group_1075	cd_4_group_878	cd_2_group_690
PDT000428973.1	PDS000040167.3	SAMN10669101	clinical	cd_8_group_1075	cd_4_group_878	cd_2_group_690
PDT000428975.1	PDS000040167.3	SAMN10669058	clinical	cd_8_group_1075	cd_4_group_878	cd_2_group_690
PDT000428981.1	PDS000040167.3	SAMN10669059	clinical	cd_8_group_1075	cd_4_group_878	cd_2_group_690
PDT000421707.1	PDS000039462.2	SAMN10620870	clinical	cd_8_group_1076	cd_4_group_880	cd_2_group_692
PDT000421717.1	PDS000039462.2	SAMN10620866	clinical	cd_8_group_1076	cd_4_group_880	cd_2_group_692
PDT000421716.1	PDS000146801.1	SAMN10620877	clinical	cd_8_group_1077	-	-
PDT000434270.1	PDS000146801.1	SAMN10724937	clinical	cd_8_group_1077	-	-
PDT000421725.1	PDS000040155.5	SAMN10620879	clinical	cd_8_group_1078	-	-
PDT000428929.1	PDS000040155.5	SAMN10669037	clinical	cd_8_group_1078	-	-
PDT000556480.1	PDS000040155.5	SAMN12504582	clinical	cd_8_group_1078	-	-
PDT000421736.1	PDS000020876.37	SAMN10620880	clinical	cd_8_group_1079	-	-
PDT000862169.1	PDS000020876.37	SAMN16452340	clinical	cd_8_group_1079	-	-
PDT000113242.2	PDS000022821.49	SAMN04544946	clinical	cd_8_group_108	-	-
PDT000172077.3	PDS000022821.49	SAMN06135437	clinical	cd_8_group_108	-	-
PDT000270135.2	PDS000022821.49	SAMN08146427	clinical	cd_8_group_108	-	-
PDT000325012.1	PDS000022821.49	SAMN09380194	clinical	cd_8_group_108	cd_4_group_611	cd_2_group_482
PDT000358923.1	PDS000022821.49	SAMN09770106	clinical	cd_8_group_108	cd_4_group_611	cd_2_group_482
PDT000428925.1	PDS000044697.16	SAMN10669036	clinical	cd_8_group_1080	-	-
PDT001009528.1	PDS000044697.16	SAMN18811184	clinical	cd_8_group_1080	cd_4_group_1589	-
PDT001021954.1	PDS000044697.16	SAMN19067916	clinical	cd_8_group_1080	cd_4_group_1589	-
PDT000487667.1	PDS000044697.16	SAMN11373577	clinical	cd_8_group_1080	cd_4_group_975	-
PDT000637173.1	PDS000044697.16	SAMN13392914	clinical	cd_8_group_1080	cd_4_group_975	-
PDT000676466.1	PDS000044697.16	SAMN13972371	clinical	cd_8_group_1080	cd_4_group_975	-
PDT001651957.1	PDS000044697.16	SAMN33600861	clinical	cd_8_group_1080	cd_4_group_975	-
PDT000901277.1	PDS000044697.16	SAMN16963673	clinical	cd_8_group_1080	cd_4_group_975	cd_2_group_1206
PDT000993017.1	PDS000044697.16	SAMN18526205	clinical	cd_8_group_1080	cd_4_group_975	cd_2_group_1206
PDT000428928.1	PDS000010659.245	SAMN10669030	clinical	cd_8_group_1081	-	-
PDT000668158.2	PDS000010659.245	SAMN13895861	clinical	cd_8_group_1081	-	-
PDT000428931.1	PDS000040169.4	SAMN10669032	clinical	cd_8_group_1082	cd_4_group_883	cd_2_group_695
PDT000478359.1	PDS000040169.4	SAMN11132138	clinical	cd_8_group_1082	cd_4_group_883	cd_2_group_695
PDT000428936.1	PDS000040168.8	SAMN10669038	clinical	cd_8_group_1083	-	-
PDT000898389.1	PDS000040168.8	SAMN16917656	clinical	cd_8_group_1083	-	-
PDT000428943.1	PDS000091052.1	SAMN10669078	clinical	cd_8_group_1084	-	-
PDT001058688.1	PDS000091052.1	SAMN19516102	clinical	cd_8_group_1084	-	-
PDT000428950.1	PDS000163083.5	SAMN10669052	clinical	cd_8_group_1085	-	-
PDT001071521.1	PDS000163083.5	SAMN19731569	clinical	cd_8_group_1085	-	-
PDT000428960.1	PDS000022040.145	SAMN10669074	clinical	cd_8_group_1086	-	-
PDT000584556.1	PDS000022040.145	SAMN12730846	clinical	cd_8_group_1086	-	-
PDT001080316.1	PDS000022040.145	SAMN19988189	clinical	cd_8_group_1086	-	-
PDT001443130.1	PDS000022040.145	SAMN31164885	clinical	cd_8_group_1086	-	-
PDT001941498.1	PDS000022040.145	SAMN37854755	clinical	cd_8_group_1086	-	-
PDT000604731.1	PDS000022040.145	SAMN13019306	clinical	cd_8_group_1086	cd_4_group_1179	cd_2_group_925
PDT001249208.1	PDS000022040.145	SAMN25935948	clinical	cd_8_group_1086	cd_4_group_1179	cd_2_group_925
PDT000551082.1	PDS000022040.145	SAMN12395958	clinical	cd_8_group_1086	cd_4_group_939	-
PDT000620147.1	PDS000022040.145	SAMN13153441	clinical	cd_8_group_1086	cd_4_group_939	-
PDT000945416.1	PDS000022040.145	SAMN17716936	clinical	cd_8_group_1086	cd_4_group_939	-
PDT001166651.1	PDS000022040.145	SAMN22820932	clinical	cd_8_group_1086	cd_4_group_939	-
PDT001167977.1	PDS000022040.145	SAMN22863216	clinical	cd_8_group_1086	cd_4_group_939	-
PDT000478368.1	PDS000022040.145	SAMN11132187	clinical	cd_8_group_1086	cd_4_group_939	cd_2_group_738
PDT000649042.1	PDS000022040.145	SAMN13656816	clinical	cd_8_group_1086	cd_4_group_939	cd_2_group_738
PDT001115151.1	PDS000022040.145	SAMN20931590	clinical	cd_8_group_1086	cd_4_group_939	cd_2_group_738
PDT000428969.1	PDS000022202.81	SAMN10669093	clinical	cd_8_group_1087	cd_4_group_885	-
PDT000428984.1	PDS000022202.81	SAMN10669096	clinical	cd_8_group_1087	cd_4_group_885	-
PDT000428985.1	PDS000058574.4	SAMN10669121	clinical	cd_8_group_1088	-	-
PDT000730417.1	PDS000058574.4	SAMN14829528	clinical	cd_8_group_1088	-	-
PDT001017969.1	PDS000058574.4	SAMN18984171	clinical	cd_8_group_1088	-	-
PDT000691123.1	PDS000058574.4	SAMN14217160	clinical	cd_8_group_1088	cd_4_group_1333	-
PDT000706426.1	PDS000058574.4	SAMN14318939	clinical	cd_8_group_1088	cd_4_group_1333	-
PDT000428995.1	PDS000104255.8	SAMN10669089	clinical	cd_8_group_1089	-	-
PDT000948796.1	PDS000104255.8	SAMN17799314	clinical	cd_8_group_1089	-	-
PDT000113243.3	PDS000026055.1	SAMN04544945	clinical	cd_8_group_109	cd_4_group_74	cd_2_group_49
PDT000113274.2	PDS000026055.1	SAMN04544978	clinical	cd_8_group_109	cd_4_group_74	cd_2_group_49
PDT000428998.1	PDS000021585.60	SAMN10669140	clinical	cd_8_group_1090	-	-
PDT000620142.1	PDS000021585.60	SAMN13153438	clinical	cd_8_group_1090	-	-
PDT000429013.1	PDS000021739.51	SAMN10669132	clinical	cd_8_group_1091	-	-
PDT000761977.1	PDS000021739.51	SAMN15167015	clinical	cd_8_group_1091	-	-
PDT001836413.1	PDS000021739.51	SAMN36782385	clinical	cd_8_group_1091	-	-
PDT001576972.1	PDS000021739.51	SAMN32731999	clinical	cd_8_group_1091	cd_4_group_2018	cd_2_group_1660
PDT001600908.1	PDS000021739.51	SAMN33017995	clinical	cd_8_group_1091	cd_4_group_2018	cd_2_group_1660
PDT001616932.1	PDS000021739.51	SAMN33323089	clinical	cd_8_group_1091	cd_4_group_2018	cd_2_group_1660
PDT001637787.1	PDS000021739.51	SAMN33397630	clinical	cd_8_group_1091	cd_4_group_2018	cd_2_group_1660
PDT000429017.1	PDS000021494.8	SAMN10669106	clinical	cd_8_group_1092	cd_4_group_887	cd_2_group_699
PDT000789278.1	PDS000021494.8	SAMN15554998	clinical	cd_8_group_1092	cd_4_group_887	cd_2_group_699
PDT000573536.1	PDS000144876.15	SAMN12629080	clinical	cd_8_group_1093	-	-
PDT001974325.1	PDS000144876.15	SAMN38163583	clinical	cd_8_group_1093	-	-
PDT000429021.1	PDS000144876.15	SAMN10669103	clinical	cd_8_group_1093	cd_4_group_888	-
PDT000949087.1	PDS000144876.15	SAMN17799351	clinical	cd_8_group_1093	cd_4_group_888	-
PDT000429040.1	PDS000022832.189	SAMN10678432	clinical	cd_8_group_1094	cd_4_group_891	-
PDT001079890.1	PDS000022832.189	SAMN19967414	clinical	cd_8_group_1094	cd_4_group_891	-
PDT000430100.1	PDS000048415.10	SAMN10689107	clinical	cd_8_group_1095	cd_4_group_892	cd_2_group_704
PDT000549218.1	PDS000048415.10	SAMN12361425	clinical	cd_8_group_1095	cd_4_group_892	cd_2_group_704
PDT000430103.1	PDS000002960.70	SAMN10689127	clinical	cd_8_group_1096	-	-
PDT001367945.1	PDS000002960.70	SAMN29907256	clinical	cd_8_group_1096	-	-
PDT001475481.1	PDS000002960.70	SAMN31592359	clinical	cd_8_group_1096	-	-
PDT001987519.1	PDS000002960.70	SAMN38283248	clinical	cd_8_group_1096	-	-
PDT000430886.1	PDS000157651.1	SAMN10696588	clinical	cd_8_group_1097	-	-
PDT001014272.1	PDS000157651.1	SAMN18867631	clinical	cd_8_group_1097	cd_4_group_1596	-
PDT001156972.5	PDS000157651.1	SAMN22374255	clinical	cd_8_group_1097	cd_4_group_1596	-
PDT000631352.1	PDS000026191.48	SAMN13337313	clinical	cd_8_group_1098	-	-
PDT001249213.1	PDS000026191.48	SAMN25936115	clinical	cd_8_group_1098	-	-
PDT001492589.1	PDS000026191.48	SAMN31835897	clinical	cd_8_group_1098	-	-
PDT001618528.1	PDS000026191.48	SAMN33340130	clinical	cd_8_group_1098	-	-
PDT000465727.1	PDS000026191.48	SAMN10936342	clinical	cd_8_group_1098	cd_4_group_893	-
PDT000473319.1	PDS000026191.48	SAMN11050275	clinical	cd_8_group_1098	cd_4_group_893	-
PDT000495489.1	PDS000026191.48	SAMN11506937	clinical	cd_8_group_1098	cd_4_group_893	-
PDT000544372.1	PDS000026191.48	SAMN12277417	clinical	cd_8_group_1098	cd_4_group_893	-
PDT000557629.1	PDS000026191.48	SAMN12518181	clinical	cd_8_group_1098	cd_4_group_893	-
PDT001984500.1	PDS000026191.48	SAMN38247621	clinical	cd_8_group_1098	cd_4_group_893	-
PDT000769302.1	PDS000026191.48	SAMN15326424	clinical	cd_8_group_1098	cd_4_group_893	cd_2_group_1099
PDT000781236.1	PDS000026191.48	SAMN15430247	clinical	cd_8_group_1098	cd_4_group_893	cd_2_group_1099
PDT001025771.1	PDS000026191.48	SAMN19156816	clinical	cd_8_group_1098	cd_4_group_893	cd_2_group_1099
PDT000432143.1	PDS000026191.48	SAMN10714822	clinical	cd_8_group_1098	cd_4_group_893	cd_2_group_705
PDT000468436.1	PDS000026191.48	SAMN10986740	clinical	cd_8_group_1098	cd_4_group_893	cd_2_group_705
PDT000585064.1	PDS000026191.48	SAMN12738512	clinical	cd_8_group_1098	cd_4_group_893	cd_2_group_705
PDT000922782.1	PDS000026191.48	SAMN17149641	clinical	cd_8_group_1098	cd_4_group_893	cd_2_group_705
PDT000432147.1	PDS000020876.37	SAMN10714798	clinical	cd_8_group_1099	-	-
PDT000649730.1	PDS000020876.37	SAMN13656957	clinical	cd_8_group_1099	-	-
PDT000048246.2	PDS000168533.1	SAMN03288114	clinical	cd_8_group_11	cd_4_group_7	-
PDT000049358.2	PDS000168533.1	SAMN03324876	clinical	cd_8_group_11	cd_4_group_7	-
PDT000113249.2	PDS000137686.16	SAMN04544952	clinical	cd_8_group_110	-	-
PDT000135857.3	PDS000137686.16	SAMN05284449	clinical	cd_8_group_110	-	-
PDT000547759.1	PDS000137686.16	SAMN12347304	clinical	cd_8_group_110	-	-
PDT000948748.1	PDS000137686.16	SAMN17799223	clinical	cd_8_group_110	-	-
PDT000237645.2	PDS000137686.16	SAMN07572896	clinical	cd_8_group_110	cd_4_group_397	-
PDT000451135.1	PDS000137686.16	SAMN10805291	clinical	cd_8_group_110	cd_4_group_397	-
PDT000621296.1	PDS000137686.16	SAMN13174024	clinical	cd_8_group_110	cd_4_group_397	-
PDT000949035.1	PDS000137686.16	SAMN17799224	clinical	cd_8_group_110	cd_4_group_397	-
PDT000432185.1	PDS000038429.34	SAMN10714825	clinical	cd_8_group_1100	-	-
PDT001326772.1	PDS000038429.34	SAMN28967789	clinical	cd_8_group_1100	-	-
PDT000432187.1	PDS000002960.70	SAMN10714816	clinical	cd_8_group_1101	-	-
PDT000466889.1	PDS000002960.70	SAMN10960756	clinical	cd_8_group_1101	-	-
PDT000433991.1	PDS000137687.62	SAMN10721872	clinical	cd_8_group_1102	cd_4_group_895	cd_2_group_708
PDT000545668.1	PDS000137687.62	SAMN12310987	clinical	cd_8_group_1102	cd_4_group_895	cd_2_group_708
PDT000433995.1	PDS000026240.67	SAMN10721873	clinical	cd_8_group_1103	-	-
PDT000859946.1	PDS000026240.67	SAMN16419208	clinical	cd_8_group_1103	cd_4_group_1469	-
PDT001146531.1	PDS000026240.67	SAMN22120313	clinical	cd_8_group_1103	cd_4_group_1469	-
PDT000434000.1	PDS000021320.32	SAMN10721885	clinical	cd_8_group_1104	-	-
PDT000464474.1	PDS000021320.32	SAMN10892095	clinical	cd_8_group_1104	-	-
PDT000970447.1	PDS000021320.32	SAMN18028025	clinical	cd_8_group_1104	-	-
PDT000434017.1	PDS000044666.2	SAMN10721953	clinical	cd_8_group_1105	-	-
PDT001322366.1	PDS000044666.2	SAMN28853404	clinical	cd_8_group_1105	-	-
PDT000434034.1	PDS000022084.68	SAMN10721941	clinical	cd_8_group_1106	cd_4_group_897	-
PDT000650527.1	PDS000022084.68	SAMN13683675	clinical	cd_8_group_1106	cd_4_group_897	-
PDT000434037.1	PDS000144876.15	SAMN10721930	clinical	cd_8_group_1107	-	-
PDT000465149.1	PDS000144876.15	SAMN10910492	clinical	cd_8_group_1107	-	-
PDT000553349.1	PDS000022318.67	SAMN12421872	clinical	cd_8_group_1108	-	-
PDT000434040.1	PDS000022318.67	SAMN10721918	clinical	cd_8_group_1108	cd_4_group_898	-
PDT000476869.1	PDS000022318.67	SAMN11109439	clinical	cd_8_group_1108	cd_4_group_898	-
PDT000441562.2	PDS000143549.6	SAMN10764961	clinical	cd_8_group_1109	cd_4_group_901	-
PDT000542673.1	PDS000143549.6	SAMN12262705	clinical	cd_8_group_1109	cd_4_group_901	-
PDT000113250.2	PDS000022003.12	SAMN04544953	clinical	cd_8_group_111	-	-
PDT000113273.2	PDS000022003.12	SAMN04544977	clinical	cd_8_group_111	-	-
PDT000178463.3	PDS000022003.12	SAMN06175105	clinical	cd_8_group_111	-	-
PDT000303426.3	PDS000022003.12	SAMN08867883	clinical	cd_8_group_111	-	-
PDT000343672.1	PDS000022003.12	SAMN09631650	clinical	cd_8_group_111	-	-
PDT000434048.1	PDS000022003.12	SAMN10721939	clinical	cd_8_group_111	-	-
PDT000862144.1	PDS000022003.12	SAMN16452385	clinical	cd_8_group_111	-	-
PDT000237649.2	PDS000022003.12	SAMN07572903	clinical	cd_8_group_111	cd_4_group_399	cd_2_group_332
PDT000237655.2	PDS000022003.12	SAMN07572905	clinical	cd_8_group_111	cd_4_group_399	cd_2_group_332
PDT000441568.1	PDS000144876.15	SAMN10764985	clinical	cd_8_group_1110	-	-
PDT000631354.1	PDS000144876.15	SAMN13337314	clinical	cd_8_group_1110	-	-
PDT000732070.1	PDS000144876.15	SAMN14843681	clinical	cd_8_group_1110	-	-
PDT000783798.1	PDS000020997.95	SAMN15459038	clinical	cd_8_group_1111	-	-
PDT001232711.1	PDS000020997.95	SAMN25335508	clinical	cd_8_group_1111	-	-
PDT000841477.1	PDS000020997.95	SAMN16233382	clinical	cd_8_group_1111	cd_4_group_902	-
PDT000897459.1	PDS000020997.95	SAMN16875335	clinical	cd_8_group_1111	cd_4_group_902	-
PDT001098082.1	PDS000020997.95	SAMN20446607	clinical	cd_8_group_1111	cd_4_group_902	-
PDT001352414.1	PDS000020997.95	SAMN29501192	clinical	cd_8_group_1111	cd_4_group_902	-
PDT000949111.1	PDS000020997.95	SAMN17799519	clinical	cd_8_group_1111	cd_4_group_902	cd_2_group_1239
PDT001000969.1	PDS000020997.95	SAMN18634893	clinical	cd_8_group_1111	cd_4_group_902	cd_2_group_1239
PDT000949146.1	PDS000020997.95	SAMN17799516	clinical	cd_8_group_1111	cd_4_group_902	cd_2_group_1244
PDT001000971.1	PDS000020997.95	SAMN18634941	clinical	cd_8_group_1111	cd_4_group_902	cd_2_group_1244
PDT000443334.1	PDS000020997.95	SAMN10774565	clinical	cd_8_group_1111	cd_4_group_902	cd_2_group_710
PDT000580215.1	PDS000020997.95	SAMN12694419	clinical	cd_8_group_1111	cd_4_group_902	cd_2_group_710
PDT000609586.1	PDS000020997.95	SAMN13041517	clinical	cd_8_group_1111	cd_4_group_902	cd_2_group_710
PDT000668589.2	PDS000020997.95	SAMN13901283	clinical	cd_8_group_1111	cd_4_group_902	cd_2_group_710
PDT000835737.1	PDS000020997.95	SAMN16124812	clinical	cd_8_group_1111	cd_4_group_902	cd_2_group_710
PDT000848936.1	PDS000020997.95	SAMN16282204	clinical	cd_8_group_1111	cd_4_group_902	cd_2_group_710
PDT000919147.1	PDS000020997.95	SAMN17116070	clinical	cd_8_group_1111	cd_4_group_902	cd_2_group_710
PDT000949042.1	PDS000020997.95	SAMN17799369	clinical	cd_8_group_1111	cd_4_group_902	cd_2_group_710
PDT000634591.1	PDS000020997.95	SAMN13353458	clinical	cd_8_group_1111	cd_4_group_902	cd_2_group_979
PDT000949104.1	PDS000020997.95	SAMN17799504	clinical	cd_8_group_1111	cd_4_group_902	cd_2_group_979
PDT000447458.1	PDS000022912.41	SAMN10787632	clinical	cd_8_group_1112	-	-
PDT000564721.1	PDS000022912.41	SAMN12580404	clinical	cd_8_group_1112	-	-
PDT000447459.1	PDS000116431.181	SAMN10787637	clinical	cd_8_group_1113	cd_4_group_903	cd_2_group_711
PDT000487663.1	PDS000116431.181	SAMN11373584	clinical	cd_8_group_1113	cd_4_group_903	cd_2_group_711
PDT000448256.1	PDS000026241.7	SAMN10791787	clinical	cd_8_group_1114	cd_4_group_905	-
PDT000637178.1	PDS000026241.7	SAMN13392910	clinical	cd_8_group_1114	cd_4_group_905	-
PDT000448258.1	PDS000042073.8	SAMN10791781	clinical	cd_8_group_1115	-	-
PDT000743399.1	PDS000042073.8	SAMN14983445	clinical	cd_8_group_1115	-	-
PDT000856204.1	PDS000044040.16	SAMN16381165	clinical	cd_8_group_1116	-	-
PDT001780821.1	PDS000044040.16	SAMN35756178	clinical	cd_8_group_1116	cd_4_group_2091	cd_2_group_1738
PDT001786214.1	PDS000044040.16	SAMN35816775	clinical	cd_8_group_1116	cd_4_group_2091	cd_2_group_1738
PDT001877082.1	PDS000044040.16	SAMN37316868	clinical	cd_8_group_1116	cd_4_group_2091	cd_2_group_1738
PDT000448260.1	PDS000044040.16	SAMN10791786	clinical	cd_8_group_1116	cd_4_group_906	-
PDT000479988.1	PDS000044040.16	SAMN11176025	clinical	cd_8_group_1116	cd_4_group_906	-
PDT001167572.1	PDS000044040.16	SAMN22841091	clinical	cd_8_group_1116	cd_4_group_906	-
PDT001466069.1	PDS000044040.16	SAMN31440541	clinical	cd_8_group_1116	cd_4_group_906	-
PDT000646954.1	PDS000044040.16	SAMN13615797	clinical	cd_8_group_1116	cd_4_group_906	cd_2_group_999
PDT000647014.1	PDS000044040.16	SAMN13615804	clinical	cd_8_group_1116	cd_4_group_906	cd_2_group_999
PDT000925631.1	PDS000044040.16	SAMN17175403	clinical	cd_8_group_1116	cd_4_group_906	cd_2_group_999
PDT001129353.1	PDS000044040.16	SAMN21417160	clinical	cd_8_group_1116	cd_4_group_906	cd_2_group_999
PDT001142842.1	PDS000044040.16	SAMN21898479	clinical	cd_8_group_1116	cd_4_group_906	cd_2_group_999
PDT001150392.1	PDS000044040.16	SAMN22246878	clinical	cd_8_group_1116	cd_4_group_906	cd_2_group_999
PDT001167573.1	PDS000044040.16	SAMN22841092	clinical	cd_8_group_1116	cd_4_group_906	cd_2_group_999
PDT001183565.1	PDS000044040.16	SAMN23410894	clinical	cd_8_group_1116	cd_4_group_906	cd_2_group_999
PDT000448286.1	PDS000022411.91	SAMN10791822	clinical	cd_8_group_1117	-	-
PDT001706472.1	PDS000022411.91	SAMN34367395	clinical	cd_8_group_1117	-	-
PDT001823705.1	PDS000022411.91	SAMN36672419	clinical	cd_8_group_1117	-	-
PDT000736109.1	PDS000021555.118	SAMN14936916	clinical	cd_8_group_1118	-	-
PDT001437021.1	PDS000021555.118	SAMN31093729	clinical	cd_8_group_1118	-	-
PDT000448288.1	PDS000021555.118	SAMN10791830	clinical	cd_8_group_1118	cd_4_group_910	-
PDT000949061.1	PDS000021555.118	SAMN17799340	clinical	cd_8_group_1118	cd_4_group_910	-
PDT000448291.1	PDS000042075.4	SAMN10791824	clinical	cd_8_group_1119	-	-
PDT000733310.1	PDS000042075.4	SAMN14847686	clinical	cd_8_group_1119	-	-
PDT000466933.1	PDS000022900.16	SAMN10962548	clinical	cd_8_group_112	-	-
PDT000113259.2	PDS000022900.16	SAMN04544963	clinical	cd_8_group_112	cd_4_group_75	cd_2_group_50
PDT000113263.2	PDS000022900.16	SAMN04544967	clinical	cd_8_group_112	cd_4_group_75	cd_2_group_50
PDT000455446.1	PDS000043230.8	SAMN10843915	clinical	cd_8_group_1120	-	-
PDT000467250.1	PDS000043230.8	SAMN10973092	clinical	cd_8_group_1120	-	-
PDT000456261.1	PDS000064865.1	SAMN10845829	clinical	cd_8_group_1121	-	-
PDT000771234.1	PDS000064865.1	SAMN15358127	clinical	cd_8_group_1121	-	-
PDT000458514.1	PDS000022444.221	SAMN10867894	clinical	cd_8_group_1122	-	-
PDT000617707.1	PDS000022444.221	SAMN13110850	clinical	cd_8_group_1122	-	-
PDT000627010.1	PDS000022444.221	SAMN13264253	clinical	cd_8_group_1122	cd_4_group_1215	-
PDT001045829.1	PDS000022444.221	SAMN19316641	clinical	cd_8_group_1122	cd_4_group_1215	-
PDT000458516.1	PDS000042926.1	SAMN10867900	clinical	cd_8_group_1123	cd_4_group_912	cd_2_group_718
PDT000459656.1	PDS000042926.1	SAMN10880458	clinical	cd_8_group_1123	cd_4_group_912	cd_2_group_718
PDT000459224.1	PDS000048192.1	SAMN10873979	clinical	cd_8_group_1124	-	-
PDT000545682.1	PDS000048192.1	SAMN12311774	clinical	cd_8_group_1124	-	-
PDT000459229.1	PDS000021099.85	SAMN10873976	clinical	cd_8_group_1125	-	-
PDT001007248.1	PDS000021099.85	SAMN18757897	clinical	cd_8_group_1125	-	-
PDT001666136.1	PDS000021099.85	SAMN33861021	clinical	cd_8_group_1125	cd_4_group_2045	cd_2_group_1692
PDT001690923.1	PDS000021099.85	SAMN34213239	clinical	cd_8_group_1125	cd_4_group_2045	cd_2_group_1692
PDT001941500.1	PDS000021099.85	SAMN37854750	clinical	cd_8_group_1125	cd_4_group_2045	cd_2_group_1692
PDT000504889.1	PDS000021099.85	SAMN11832416	clinical	cd_8_group_1125	cd_4_group_991	-
PDT000542688.1	PDS000021099.85	SAMN12262718	clinical	cd_8_group_1125	cd_4_group_991	-
PDT000575832.1	PDS000021099.85	SAMN12657730	clinical	cd_8_group_1125	cd_4_group_991	-
PDT001276270.1	PDS000021099.85	SAMN27020530	clinical	cd_8_group_1125	cd_4_group_991	-
PDT001646955.1	PDS000021099.85	SAMN33458133	clinical	cd_8_group_1125	cd_4_group_991	-
PDT000459238.1	PDS000021658.40	SAMN10873982	clinical	cd_8_group_1126	-	-
PDT000464455.1	PDS000021658.40	SAMN10891657	clinical	cd_8_group_1126	-	-
PDT000459264.1	PDS000022633.183	SAMN10874038	clinical	cd_8_group_1127	-	-
PDT000898535.1	PDS000022633.183	SAMN16917654	clinical	cd_8_group_1127	-	-
PDT000459650.1	PDS000048946.1	SAMN10880456	clinical	cd_8_group_1128	-	-
PDT000556408.1	PDS000048946.1	SAMN12504883	clinical	cd_8_group_1128	-	-
PDT000464032.1	PDS000163083.5	SAMN10884171	clinical	cd_8_group_1129	-	-
PDT001330440.1	PDS000163083.5	SAMN29152562	clinical	cd_8_group_1129	cd_4_group_1866	-
PDT001376858.1	PDS000163083.5	SAMN30086218	clinical	cd_8_group_1129	cd_4_group_1866	cd_2_group_1564
PDT001410456.1	PDS000163083.5	SAMN30692287	clinical	cd_8_group_1129	cd_4_group_1866	cd_2_group_1564
PDT000391707.2	PDS000022633.183	SAMN10246326	clinical	cd_8_group_113	-	-
PDT000402723.1	PDS000022633.183	SAMN10370515	clinical	cd_8_group_113	-	-
PDT000545756.1	PDS000022633.183	SAMN12315741	clinical	cd_8_group_113	-	-
PDT000853278.1	PDS000022633.183	SAMN16351393	clinical	cd_8_group_113	-	-
PDT001072582.1	PDS000022633.183	SAMN19774774	clinical	cd_8_group_113	-	-
PDT001261911.1	PDS000022633.183	SAMN26510287	clinical	cd_8_group_113	-	-
PDT001287927.1	PDS000022633.183	SAMN27603343	clinical	cd_8_group_113	-	-
PDT001293590.1	PDS000022633.183	SAMN27764193	clinical	cd_8_group_113	-	-
PDT001367588.1	PDS000022633.183	SAMN29888959	clinical	cd_8_group_113	-	-
PDT001390242.1	PDS000022633.183	SAMN30325435	clinical	cd_8_group_113	-	-
PDT001450949.1	PDS000022633.183	SAMN31253249	clinical	cd_8_group_113	-	-
PDT001455517.1	PDS000022633.183	SAMN31323335	clinical	cd_8_group_113	-	-
PDT001653086.1	PDS000022633.183	SAMN33614517	clinical	cd_8_group_113	-	-
PDT001694443.1	PDS000022633.183	SAMN34251258	clinical	cd_8_group_113	-	-
PDT001399750.1	PDS000022633.183	SAMN30468987	clinical	cd_8_group_113	cd_4_group_1934	cd_2_group_1589
PDT001404902.1	PDS000022633.183	SAMN30566369	clinical	cd_8_group_113	cd_4_group_1934	cd_2_group_1589
PDT001416280.1	PDS000022633.183	SAMN30838531	clinical	cd_8_group_113	cd_4_group_1934	cd_2_group_1589
PDT001694489.1	PDS000022633.183	SAMN34251307	clinical	cd_8_group_113	cd_4_group_1934	cd_2_group_1589
PDT001442559.1	PDS000022633.183	SAMN31155602	clinical	cd_8_group_113	cd_4_group_1965	cd_2_group_1613
PDT001694442.1	PDS000022633.183	SAMN34251263	clinical	cd_8_group_113	cd_4_group_1965	cd_2_group_1613
PDT000134769.2	PDS000022633.183	SAMN05275352	clinical	cd_8_group_113	cd_4_group_76	-
PDT000414057.1	PDS000022633.183	SAMN10519107	clinical	cd_8_group_113	cd_4_group_76	-
PDT000483391.1	PDS000022633.183	SAMN11267876	clinical	cd_8_group_113	cd_4_group_76	-
PDT000545245.1	PDS000022633.183	SAMN12291838	clinical	cd_8_group_113	cd_4_group_76	-
PDT000609598.1	PDS000022633.183	SAMN13041556	clinical	cd_8_group_113	cd_4_group_76	-
PDT000609600.1	PDS000022633.183	SAMN13041552	clinical	cd_8_group_113	cd_4_group_76	-
PDT000800160.1	PDS000022633.183	SAMN15690481	clinical	cd_8_group_113	cd_4_group_76	-
PDT000948757.1	PDS000022633.183	SAMN17799210	clinical	cd_8_group_113	cd_4_group_76	-
PDT001051700.1	PDS000022633.183	SAMN19459423	clinical	cd_8_group_113	cd_4_group_76	cd_2_group_1296
PDT001742500.1	PDS000022633.183	SAMN35218410	clinical	cd_8_group_113	cd_4_group_76	cd_2_group_1296
PDT001637004.1	PDS000022633.183	SAMN33393697	clinical	cd_8_group_113	cd_4_group_76	cd_2_group_1673
PDT001899887.1	PDS000022633.183	SAMN37529719	clinical	cd_8_group_113	cd_4_group_76	cd_2_group_1673
PDT000268212.2	PDS000022633.183	SAMN08105036	clinical	cd_8_group_113	cd_4_group_76	cd_2_group_387
PDT000273477.2	PDS000022633.183	SAMN08211246	clinical	cd_8_group_113	cd_4_group_76	cd_2_group_387
PDT000345337.1	PDS000022633.183	SAMN09643972	clinical	cd_8_group_113	cd_4_group_76	cd_2_group_387
PDT000113266.2	PDS000022633.183	SAMN04544970	clinical	cd_8_group_113	cd_4_group_76	cd_2_group_51
PDT000113271.2	PDS000022633.183	SAMN04544975	clinical	cd_8_group_113	cd_4_group_76	cd_2_group_51
PDT000237642.2	PDS000022633.183	SAMN07572894	clinical	cd_8_group_113	cd_4_group_76	cd_2_group_51
PDT000316429.2	PDS000022633.183	SAMN09223459	clinical	cd_8_group_113	cd_4_group_76	cd_2_group_51
PDT000381018.1	PDS000022633.183	SAMN10091198	clinical	cd_8_group_113	cd_4_group_76	cd_2_group_51
PDT000392116.1	PDS000022633.183	SAMN10251051	clinical	cd_8_group_113	cd_4_group_76	cd_2_group_51
PDT000399114.1	PDS000022633.183	SAMN10346361	clinical	cd_8_group_113	cd_4_group_76	cd_2_group_51
PDT000434032.1	PDS000022633.183	SAMN10721925	clinical	cd_8_group_113	cd_4_group_76	cd_2_group_51
PDT000471091.1	PDS000022633.183	SAMN11040700	clinical	cd_8_group_113	cd_4_group_76	cd_2_group_51
PDT000486373.1	PDS000022633.183	SAMN11351751	clinical	cd_8_group_113	cd_4_group_76	cd_2_group_51
PDT000862133.1	PDS000022633.183	SAMN16452436	clinical	cd_8_group_113	cd_4_group_76	cd_2_group_51
PDT000862137.1	PDS000022633.183	SAMN16452425	clinical	cd_8_group_113	cd_4_group_76	cd_2_group_51
PDT001226863.1	PDS000022633.183	SAMN25124645	clinical	cd_8_group_113	cd_4_group_76	cd_2_group_51
PDT001807602.1	PDS000022633.183	SAMN36274291	clinical	cd_8_group_113	cd_4_group_76	cd_2_group_51
PDT000464460.1	PDS000151009.9	SAMN10892108	clinical	cd_8_group_1130	cd_4_group_915	-
PDT000464462.1	PDS000151009.9	SAMN10892103	clinical	cd_8_group_1130	cd_4_group_915	-
PDT000464465.1	PDS000047762.10	SAMN10892084	clinical	cd_8_group_1131	-	-
PDT000607756.1	PDS000047762.10	SAMN13027424	clinical	cd_8_group_1131	-	-
PDT000687785.1	PDS000047762.10	SAMN14136793	clinical	cd_8_group_1131	-	-
PDT000744298.1	PDS000047762.10	SAMN14998066	clinical	cd_8_group_1131	-	-
PDT001065227.1	PDS000047762.10	SAMN19640790	clinical	cd_8_group_1131	-	-
PDT000551570.1	PDS000021818.41	SAMN12412424	clinical	cd_8_group_1132	-	-
PDT000851974.1	PDS000021818.41	SAMN16331200	clinical	cd_8_group_1132	-	-
PDT001476325.1	PDS000021818.41	SAMN31607060	clinical	cd_8_group_1132	-	-
PDT001816796.1	PDS000021818.41	SAMN36435847	clinical	cd_8_group_1132	-	-
PDT001952085.1	PDS000021818.41	SAMN37929132	clinical	cd_8_group_1132	-	-
PDT000672599.1	PDS000021818.41	SAMN13944695	clinical	cd_8_group_1132	cd_4_group_916	-
PDT000801363.1	PDS000021818.41	SAMN15717058	clinical	cd_8_group_1132	cd_4_group_916	-
PDT001751799.1	PDS000021818.41	SAMN35326543	clinical	cd_8_group_1132	cd_4_group_916	-
PDT000464466.1	PDS000021818.41	SAMN10892088	clinical	cd_8_group_1132	cd_4_group_916	cd_2_group_721
PDT000537253.1	PDS000021818.41	SAMN12193981	clinical	cd_8_group_1132	cd_4_group_916	cd_2_group_721
PDT000465035.1	PDS000021984.46	SAMN10908175	clinical	cd_8_group_1133	-	-
PDT000679809.1	PDS000021984.46	SAMN14069722	clinical	cd_8_group_1133	-	-
PDT000465053.1	PDS000163083.5	SAMN10908186	clinical	cd_8_group_1134	-	-
PDT000509571.1	PDS000163083.5	SAMN11881676	clinical	cd_8_group_1134	-	-
PDT000855512.1	PDS000163083.5	SAMN16373938	clinical	cd_8_group_1134	-	-
PDT000524374.1	PDS000163083.5	SAMN12087900	clinical	cd_8_group_1134	cd_4_group_1004	cd_2_group_787
PDT000533088.1	PDS000163083.5	SAMN12147140	clinical	cd_8_group_1134	cd_4_group_1004	cd_2_group_787
PDT000537248.1	PDS000163083.5	SAMN12194359	clinical	cd_8_group_1134	cd_4_group_1004	cd_2_group_787
PDT000465054.1	PDS000043026.19	SAMN10908201	clinical	cd_8_group_1135	-	-
PDT000663829.1	PDS000043026.19	SAMN13869798	clinical	cd_8_group_1135	-	-
PDT000465057.1	PDS000022497.20	SAMN10908204	clinical	cd_8_group_1136	-	-
PDT000617663.1	PDS000022497.20	SAMN13109284	clinical	cd_8_group_1136	-	-
PDT000465281.1	PDS000021089.39	SAMN10919744	clinical	cd_8_group_1137	cd_4_group_917	cd_2_group_722
PDT000897425.1	PDS000021089.39	SAMN16874655	clinical	cd_8_group_1137	cd_4_group_917	cd_2_group_722
PDT000465284.1	PDS000021082.17	SAMN10919748	clinical	cd_8_group_1138	cd_4_group_918	-
PDT000603476.1	PDS000021082.17	SAMN13000362	clinical	cd_8_group_1138	cd_4_group_918	-
PDT001251843.1	PDS000124996.4	SAMN25998151	clinical	cd_8_group_1139	-	-
PDT000465287.1	PDS000124996.4	SAMN10919883	clinical	cd_8_group_1139	cd_4_group_919	-
PDT001130644.1	PDS000124996.4	SAMN21442048	clinical	cd_8_group_1139	cd_4_group_919	cd_2_group_1406
PDT001130645.1	PDS000124996.4	SAMN21442046	clinical	cd_8_group_1139	cd_4_group_919	cd_2_group_1406
PDT000113315.2	PDS000158154.9	SAMN04545020	clinical	cd_8_group_114	cd_4_group_78	-
PDT000113310.2	PDS000158154.9	SAMN04545016	clinical	cd_8_group_114	cd_4_group_78	cd_2_group_53
PDT000113311.2	PDS000158154.9	SAMN04545017	clinical	cd_8_group_114	cd_4_group_78	cd_2_group_53
PDT000113312.2	PDS000158154.9	SAMN04545022	clinical	cd_8_group_114	cd_4_group_78	cd_2_group_53
PDT000113313.2	PDS000158154.9	SAMN04545018	clinical	cd_8_group_114	cd_4_group_78	cd_2_group_53
PDT000113418.2	PDS000158154.9	SAMN04545123	clinical	cd_8_group_114	cd_4_group_78	cd_2_group_53
PDT000465294.1	PDS000021987.35	SAMN10919898	clinical	cd_8_group_1140	cd_4_group_920	cd_2_group_723
PDT000469383.1	PDS000021987.35	SAMN11022497	clinical	cd_8_group_1140	cd_4_group_920	cd_2_group_723
PDT000465296.1	PDS000084761.1	SAMN10919885	clinical	cd_8_group_1141	-	-
PDT001007220.1	PDS000084761.1	SAMN18756113	clinical	cd_8_group_1141	-	-
PDT000465298.1	PDS000095080.4	SAMN10919888	clinical	cd_8_group_1142	cd_4_group_921	cd_2_group_724
PDT000662022.1	PDS000095080.4	SAMN13850653	clinical	cd_8_group_1142	cd_4_group_921	cd_2_group_724
PDT000465304.1	PDS000022399.138	SAMN10919895	clinical	cd_8_group_1143	-	-
PDT000602741.1	PDS000022399.138	SAMN12994791	clinical	cd_8_group_1143	-	-
PDT000465305.1	PDS000144876.15	SAMN10919887	clinical	cd_8_group_1144	-	-
PDT001159807.1	PDS000144876.15	SAMN22504531	clinical	cd_8_group_1144	-	-
PDT001399420.1	PDS000144876.15	SAMN30443978	clinical	cd_8_group_1144	-	-
PDT001684076.1	PDS000144876.15	SAMN34115667	clinical	cd_8_group_1144	-	-
PDT000559839.1	PDS000144876.15	SAMN12544710	clinical	cd_8_group_1144	cd_4_group_1105	-
PDT001352450.1	PDS000144876.15	SAMN29502201	clinical	cd_8_group_1144	cd_4_group_1105	-
PDT000465720.1	PDS000021974.53	SAMN10936339	clinical	cd_8_group_1145	-	-
PDT001101770.1	PDS000021974.53	SAMN20521061	clinical	cd_8_group_1145	cd_4_group_1633	-
PDT001071560.1	PDS000021974.53	SAMN19731556	clinical	cd_8_group_1145	cd_4_group_1633	cd_2_group_1308
PDT001221161.1	PDS000021974.53	SAMN24849182	clinical	cd_8_group_1145	cd_4_group_1633	cd_2_group_1308
PDT001108984.1	PDS000046134.127	SAMN20771770	clinical	cd_8_group_1146	-	-
PDT001379962.1	PDS000046134.127	SAMN30192292	clinical	cd_8_group_1146	-	-
PDT001445397.1	PDS000046134.127	SAMN31206718	clinical	cd_8_group_1146	-	-
PDT001662815.1	PDS000046134.127	SAMN33771292	clinical	cd_8_group_1146	-	-
PDT001948244.1	PDS000046134.127	SAMN37885311	clinical	cd_8_group_1146	-	-
PDT000797479.1	PDS000046134.127	SAMN15655479	clinical	cd_8_group_1146	cd_4_group_1140	-
PDT000888993.1	PDS000046134.127	SAMN16780304	clinical	cd_8_group_1146	cd_4_group_1140	-
PDT000580992.1	PDS000046134.127	SAMN12700588	clinical	cd_8_group_1146	cd_4_group_1140	cd_2_group_895
PDT000787418.1	PDS000046134.127	SAMN15521810	clinical	cd_8_group_1146	cd_4_group_1140	cd_2_group_895
PDT000797096.1	PDS000046134.127	SAMN15650344	clinical	cd_8_group_1146	cd_4_group_1140	cd_2_group_895
PDT000797476.1	PDS000046134.127	SAMN15655483	clinical	cd_8_group_1146	cd_4_group_1140	cd_2_group_895
PDT000848937.1	PDS000046134.127	SAMN16282216	clinical	cd_8_group_1146	cd_4_group_1140	cd_2_group_895
PDT001164548.1	PDS000046134.127	SAMN22771574	clinical	cd_8_group_1146	cd_4_group_1140	cd_2_group_895
PDT001164555.1	PDS000046134.127	SAMN22771575	clinical	cd_8_group_1146	cd_4_group_1140	cd_2_group_895
PDT001350880.1	PDS000046134.127	SAMN29470592	clinical	cd_8_group_1146	cd_4_group_1878	cd_2_group_1530
PDT001399575.1	PDS000046134.127	SAMN30469633	clinical	cd_8_group_1146	cd_4_group_1878	cd_2_group_1530
PDT000465737.1	PDS000046134.127	SAMN10936382	clinical	cd_8_group_1146	cd_4_group_923	-
PDT000649060.1	PDS000046134.127	SAMN13656817	clinical	cd_8_group_1146	cd_4_group_923	-
PDT000888173.1	PDS000046134.127	SAMN16729417	clinical	cd_8_group_1146	cd_4_group_923	-
PDT001097822.1	PDS000046134.127	SAMN20456244	clinical	cd_8_group_1146	cd_4_group_923	-
PDT001119329.1	PDS000046134.127	SAMN21040314	clinical	cd_8_group_1146	cd_4_group_923	-
PDT001429619.1	PDS000046134.127	SAMN30985796	clinical	cd_8_group_1146	cd_4_group_923	-
PDT001063018.1	PDS000046134.127	SAMN19592786	clinical	cd_8_group_1146	cd_4_group_923	cd_2_group_1300
PDT001077861.1	PDS000046134.127	SAMN19876186	clinical	cd_8_group_1146	cd_4_group_923	cd_2_group_1300
PDT000618176.1	PDS000046134.127	SAMN13116625	clinical	cd_8_group_1146	cd_4_group_923	cd_2_group_943
PDT000856950.1	PDS000046134.127	SAMN16392305	clinical	cd_8_group_1146	cd_4_group_923	cd_2_group_943
PDT000949901.1	PDS000046134.127	SAMN17815062	clinical	cd_8_group_1146	cd_4_group_923	cd_2_group_943
PDT000983131.1	PDS000046134.127	SAMN18239640	clinical	cd_8_group_1146	cd_4_group_923	cd_2_group_943
PDT001017965.1	PDS000046134.127	SAMN18984169	clinical	cd_8_group_1146	cd_4_group_923	cd_2_group_943
PDT001023585.1	PDS000046134.127	SAMN19102217	clinical	cd_8_group_1146	cd_4_group_923	cd_2_group_943
PDT001025882.1	PDS000046134.127	SAMN19158073	clinical	cd_8_group_1146	cd_4_group_923	cd_2_group_943
PDT001040192.1	PDS000046134.127	SAMN19232482	clinical	cd_8_group_1146	cd_4_group_923	cd_2_group_943
PDT001040196.1	PDS000046134.127	SAMN19232468	clinical	cd_8_group_1146	cd_4_group_923	cd_2_group_943
PDT001042687.1	PDS000046134.127	SAMN19270526	clinical	cd_8_group_1146	cd_4_group_923	cd_2_group_943
PDT001042707.1	PDS000046134.127	SAMN19270522	clinical	cd_8_group_1146	cd_4_group_923	cd_2_group_943
PDT001045915.1	PDS000046134.127	SAMN19317244	clinical	cd_8_group_1146	cd_4_group_923	cd_2_group_943
PDT001057126.1	PDS000046134.127	SAMN19489559	clinical	cd_8_group_1146	cd_4_group_923	cd_2_group_943
PDT001067594.1	PDS000046134.127	SAMN19676668	clinical	cd_8_group_1146	cd_4_group_923	cd_2_group_943
PDT001071693.1	PDS000046134.127	SAMN19732464	clinical	cd_8_group_1146	cd_4_group_923	cd_2_group_943
PDT001088221.1	PDS000046134.127	SAMN20173221	clinical	cd_8_group_1146	cd_4_group_923	cd_2_group_943
PDT001095550.1	PDS000046134.127	SAMN20363739	clinical	cd_8_group_1146	cd_4_group_923	cd_2_group_943
PDT001116210.1	PDS000046134.127	SAMN20962163	clinical	cd_8_group_1146	cd_4_group_923	cd_2_group_943
PDT001118136.1	PDS000046134.127	SAMN21024483	clinical	cd_8_group_1146	cd_4_group_923	cd_2_group_943
PDT001126838.1	PDS000046134.127	SAMN21392279	clinical	cd_8_group_1146	cd_4_group_923	cd_2_group_943
PDT001383604.1	PDS000046134.127	SAMN30240009	clinical	cd_8_group_1146	cd_4_group_923	cd_2_group_943
PDT001442972.1	PDS000046134.127	SAMN31163921	clinical	cd_8_group_1146	cd_4_group_923	cd_2_group_943
PDT001853684.1	PDS000046134.127	SAMN37020885	clinical	cd_8_group_1146	cd_4_group_923	cd_2_group_943
PDT001962639.1	PDS000046134.127	SAMN38041214	clinical	cd_8_group_1146	cd_4_group_923	cd_2_group_943
PDT000465741.1	PDS000116431.181	SAMN10936360	clinical	cd_8_group_1147	cd_4_group_924	cd_2_group_726
PDT000465747.1	PDS000116431.181	SAMN10936359	clinical	cd_8_group_1147	cd_4_group_924	cd_2_group_726
PDT000466880.1	PDS000021739.51	SAMN10960771	clinical	cd_8_group_1148	-	-
PDT000862808.1	PDS000021739.51	SAMN16452230	clinical	cd_8_group_1148	-	-
PDT000938538.1	PDS000021739.51	SAMN17387449	clinical	cd_8_group_1148	-	-
PDT000466890.1	PDS000154005.7	SAMN10960767	clinical	cd_8_group_1149	cd_4_group_926	cd_2_group_728
PDT000690149.1	PDS000154005.7	SAMN14173463	clinical	cd_8_group_1149	cd_4_group_926	cd_2_group_728
PDT000113327.2	PDS000022904.162	SAMN04545033	clinical	cd_8_group_115	cd_4_group_79	cd_2_group_54
PDT000113367.2	PDS000022904.162	SAMN04545072	clinical	cd_8_group_115	cd_4_group_79	cd_2_group_54
PDT000113368.2	PDS000022904.162	SAMN04545073	clinical	cd_8_group_115	cd_4_group_79	cd_2_group_54
PDT000113369.2	PDS000022904.162	SAMN04545074	clinical	cd_8_group_115	cd_4_group_79	cd_2_group_54
PDT000113370.2	PDS000022904.162	SAMN04545075	clinical	cd_8_group_115	cd_4_group_79	cd_2_group_54
PDT000113371.2	PDS000022904.162	SAMN04545076	clinical	cd_8_group_115	cd_4_group_79	cd_2_group_54
PDT000113372.2	PDS000022904.162	SAMN04545078	clinical	cd_8_group_115	cd_4_group_79	cd_2_group_54
PDT000113373.2	PDS000022904.162	SAMN04545079	clinical	cd_8_group_115	cd_4_group_79	cd_2_group_54
PDT000466893.1	PDS000021949.18	SAMN10960770	clinical	cd_8_group_1150	cd_4_group_927	cd_2_group_729
PDT000532257.1	PDS000021949.18	SAMN12129086	clinical	cd_8_group_1150	cd_4_group_927	cd_2_group_729
PDT000466898.1	PDS000022062.34	SAMN10960745	clinical	cd_8_group_1151	cd_4_group_928	cd_2_group_730
PDT000466905.1	PDS000022062.34	SAMN10960748	clinical	cd_8_group_1151	cd_4_group_928	cd_2_group_730
PDT000466931.1	PDS000024033.18	SAMN10962534	clinical	cd_8_group_1152	-	-
PDT000658832.1	PDS000024033.18	SAMN13821781	clinical	cd_8_group_1152	cd_4_group_973	-
PDT000486307.1	PDS000024033.18	SAMN11350299	clinical	cd_8_group_1152	cd_4_group_973	cd_2_group_758
PDT001418156.1	PDS000024033.18	SAMN30844437	clinical	cd_8_group_1152	cd_4_group_973	cd_2_group_758
PDT000862306.1	PDS000056414.7	SAMN16475824	clinical	cd_8_group_1153	cd_4_group_1477	-
PDT001115359.1	PDS000056414.7	SAMN20933134	clinical	cd_8_group_1153	cd_4_group_1477	-
PDT001287432.1	PDS000056414.7	SAMN27585213	clinical	cd_8_group_1153	cd_4_group_1477	-
PDT000466934.1	PDS000056414.7	SAMN10962539	clinical	cd_8_group_1153	cd_4_group_929	cd_2_group_731
PDT000679148.1	PDS000056414.7	SAMN14049819	clinical	cd_8_group_1153	cd_4_group_929	cd_2_group_731
PDT001108522.1	PDS000056414.7	SAMN20748785	clinical	cd_8_group_1153	cd_4_group_929	cd_2_group_731
PDT001161389.1	PDS000056414.7	SAMN22562390	clinical	cd_8_group_1153	cd_4_group_929	cd_2_group_731
PDT000468428.1	PDS000022321.121	SAMN10986739	clinical	cd_8_group_1154	cd_4_group_930	-
PDT000559317.1	PDS000022321.121	SAMN12546641	clinical	cd_8_group_1154	cd_4_group_930	-
PDT000468676.1	PDS000043347.5	SAMN10992763	clinical	cd_8_group_1155	-	-
PDT000591773.1	PDS000043347.5	SAMN12821404	clinical	cd_8_group_1155	-	-
PDT000469367.1	PDS000043386.1	SAMN11022456	clinical	cd_8_group_1156	-	-
PDT000469368.1	PDS000043386.1	SAMN11022460	clinical	cd_8_group_1156	-	-
PDT000470545.1	PDS000048458.45	SAMN11037367	clinical	cd_8_group_1157	-	-
PDT001821019.1	PDS000048458.45	SAMN36502596	clinical	cd_8_group_1157	-	-
PDT001941496.1	PDS000048458.45	SAMN37854749	clinical	cd_8_group_1157	cd_4_group_1070	-
PDT000550780.1	PDS000048458.45	SAMN12391227	clinical	cd_8_group_1157	cd_4_group_1070	cd_2_group_838
PDT001383622.1	PDS000048458.45	SAMN30240003	clinical	cd_8_group_1157	cd_4_group_1070	cd_2_group_838
PDT000471941.1	PDS000108335.1	SAMN11043785	clinical	cd_8_group_1158	-	-
PDT001289993.1	PDS000108335.1	SAMN27620219	clinical	cd_8_group_1158	-	-
PDT000473315.1	PDS000043591.121	SAMN11050295	clinical	cd_8_group_1159	-	-
PDT000556601.1	PDS000043591.121	SAMN12497543	clinical	cd_8_group_1159	-	-
PDT001115435.1	PDS000043591.121	SAMN20934137	clinical	cd_8_group_1159	-	-
PDT001156756.8	PDS000043591.121	SAMN22371643	clinical	cd_8_group_1159	-	-
PDT001414648.1	PDS000043591.121	SAMN30808822	clinical	cd_8_group_1159	-	-
PDT001443298.1	PDS000043591.121	SAMN31167595	clinical	cd_8_group_1159	-	-
PDT001517200.1	PDS000043591.121	SAMN32115347	clinical	cd_8_group_1159	-	-
PDT001776502.1	PDS000043591.121	SAMN35712967	clinical	cd_8_group_1159	-	-
PDT001790793.1	PDS000043591.121	SAMN35989800	clinical	cd_8_group_1159	-	-
PDT001912005.1	PDS000043591.121	SAMN37649503	clinical	cd_8_group_1159	-	-
PDT001917211.1	PDS000043591.121	SAMN37685819	clinical	cd_8_group_1159	-	-
PDT001078118.1	PDS000043591.121	SAMN19876189	clinical	cd_8_group_1159	cd_4_group_1643	cd_2_group_1318
PDT001160714.1	PDS000043591.121	SAMN22550083	clinical	cd_8_group_1159	cd_4_group_1643	cd_2_group_1318
PDT001109024.1	PDS000043591.121	SAMN20773817	clinical	cd_8_group_1159	cd_4_group_1714	-
PDT001264532.1	PDS000043591.121	SAMN26580641	clinical	cd_8_group_1159	cd_4_group_1714	cd_2_group_1469
PDT001900014.1	PDS000043591.121	SAMN37529826	clinical	cd_8_group_1159	cd_4_group_1714	cd_2_group_1469
PDT001962413.1	PDS000043591.121	SAMN38039453	clinical	cd_8_group_1159	cd_4_group_1714	cd_2_group_1469
PDT001215551.1	PDS000043591.121	SAMN24592021	clinical	cd_8_group_1159	cd_4_group_1787	-
PDT001249704.1	PDS000043591.121	SAMN25944153	clinical	cd_8_group_1159	cd_4_group_1787	-
PDT001350272.1	PDS000043591.121	SAMN29439314	clinical	cd_8_group_1159	cd_4_group_1787	-
PDT001707312.1	PDS000043591.121	SAMN34403489	clinical	cd_8_group_1159	cd_4_group_1787	-
PDT001538907.1	PDS000043591.121	SAMN32330126	clinical	cd_8_group_1159	cd_4_group_1984	-
PDT001664995.1	PDS000043591.121	SAMN33842666	clinical	cd_8_group_1159	cd_4_group_1984	-
PDT001850818.1	PDS000043591.121	SAMN36983864	clinical	cd_8_group_1159	cd_4_group_1984	-
PDT001476190.1	PDS000043591.121	SAMN31602089	clinical	cd_8_group_1159	cd_4_group_1984	cd_2_group_1634
PDT001616414.1	PDS000043591.121	SAMN33314611	clinical	cd_8_group_1159	cd_4_group_1984	cd_2_group_1634
PDT001859770.1	PDS000043591.121	SAMN37125184	clinical	cd_8_group_1159	cd_4_group_2144	cd_2_group_1797
PDT001941501.1	PDS000043591.121	SAMN37854757	clinical	cd_8_group_1159	cd_4_group_2144	cd_2_group_1797
PDT001887938.1	PDS000043591.121	SAMN37411171	clinical	cd_8_group_1159	cd_4_group_2159	cd_2_group_1816
PDT001887962.1	PDS000043591.121	SAMN37411182	clinical	cd_8_group_1159	cd_4_group_2159	cd_2_group_1816
PDT000113329.2	PDS000155757.7	SAMN04545035	clinical	cd_8_group_116	cd_4_group_80	-
PDT000113328.2	PDS000155757.7	SAMN04545034	clinical	cd_8_group_116	cd_4_group_80	cd_2_group_55
PDT000137992.2	PDS000155757.7	SAMN05383101	clinical	cd_8_group_116	cd_4_group_80	cd_2_group_55
PDT000473326.1	PDS000043592.13	SAMN11050283	clinical	cd_8_group_1160	cd_4_group_934	cd_2_group_736
PDT000473337.1	PDS000043592.13	SAMN11050284	clinical	cd_8_group_1160	cd_4_group_934	cd_2_group_736
PDT000473328.1	PDS000021323.66	SAMN11050287	clinical	cd_8_group_1161	-	-
PDT000631440.1	PDS000021323.66	SAMN13338303	clinical	cd_8_group_1161	-	-
PDT001009527.1	PDS000021323.66	SAMN18811179	clinical	cd_8_group_1161	-	-
PDT000473331.1	PDS000021482.69	SAMN11050279	clinical	cd_8_group_1162	cd_4_group_935	-
PDT000473333.1	PDS000021482.69	SAMN11050285	clinical	cd_8_group_1162	cd_4_group_935	-
PDT000691190.1	PDS000022844.78	SAMN14219307	clinical	cd_8_group_1163	-	-
PDT001139003.1	PDS000022844.78	SAMN21846933	clinical	cd_8_group_1163	-	-
PDT001352615.1	PDS000022844.78	SAMN29504716	clinical	cd_8_group_1163	-	-
PDT000564893.1	PDS000022844.78	SAMN12583374	clinical	cd_8_group_1163	cd_4_group_1119	-
PDT001067121.1	PDS000022844.78	SAMN19671527	clinical	cd_8_group_1163	cd_4_group_1119	-
PDT001352425.1	PDS000022844.78	SAMN29501195	clinical	cd_8_group_1163	cd_4_group_1119	-
PDT001682667.1	PDS000022844.78	SAMN34111313	clinical	cd_8_group_1163	cd_4_group_1119	-
PDT001075717.1	PDS000022844.78	SAMN19813080	clinical	cd_8_group_1163	cd_4_group_1119	cd_2_group_1316
PDT001418171.1	PDS000022844.78	SAMN30844444	clinical	cd_8_group_1163	cd_4_group_1119	cd_2_group_1316
PDT001125078.1	PDS000022844.78	SAMN21250565	clinical	cd_8_group_1163	cd_4_group_1732	cd_2_group_1400
PDT001139001.1	PDS000022844.78	SAMN21846931	clinical	cd_8_group_1163	cd_4_group_1732	cd_2_group_1400
PDT000476864.1	PDS000022844.78	SAMN11109456	clinical	cd_8_group_1163	cd_4_group_937	-
PDT000495538.1	PDS000022844.78	SAMN11507414	clinical	cd_8_group_1163	cd_4_group_937	-
PDT000478365.1	PDS000044246.3	SAMN11132172	clinical	cd_8_group_1164	cd_4_group_938	cd_2_group_737
PDT000483165.1	PDS000044246.3	SAMN11265390	clinical	cd_8_group_1164	cd_4_group_938	cd_2_group_737
PDT000571023.1	PDS000044246.3	SAMN12610224	clinical	cd_8_group_1164	cd_4_group_938	cd_2_group_737
PDT000478370.1	PDS000043954.2	SAMN11132164	clinical	cd_8_group_1165	cd_4_group_940	-
PDT000478372.1	PDS000043954.2	SAMN11132186	clinical	cd_8_group_1165	cd_4_group_940	-
PDT000478375.1	PDS000021970.16	SAMN11132182	clinical	cd_8_group_1166	-	-
PDT000747914.1	PDS000021970.16	SAMN15031287	clinical	cd_8_group_1166	-	-
PDT000478398.1	PDS000043963.2	SAMN11132177	clinical	cd_8_group_1167	cd_4_group_941	-
PDT000747961.1	PDS000043963.2	SAMN15031695	clinical	cd_8_group_1167	cd_4_group_941	-
PDT000478417.1	PDS000080320.1	SAMN11132169	clinical	cd_8_group_1168	-	-
PDT000949125.1	PDS000080320.1	SAMN17799386	clinical	cd_8_group_1168	-	-
PDT000478428.1	PDS000022406.166	SAMN11132288	clinical	cd_8_group_1169	cd_4_group_942	cd_2_group_740
PDT000478430.1	PDS000022406.166	SAMN11132287	clinical	cd_8_group_1169	cd_4_group_942	cd_2_group_740
PDT000113331.2	PDS000021989.4	SAMN04545037	clinical	cd_8_group_117	-	-
PDT000270128.2	PDS000021989.4	SAMN08146695	clinical	cd_8_group_117	cd_4_group_497	cd_2_group_393
PDT000270129.2	PDS000021989.4	SAMN08146688	clinical	cd_8_group_117	cd_4_group_497	cd_2_group_393
PDT000970323.1	PDS000021989.4	SAMN18027871	clinical	cd_8_group_117	cd_4_group_497	cd_2_group_393
PDT000997585.1	PDS000021989.4	SAMN18613064	clinical	cd_8_group_117	cd_4_group_497	cd_2_group_393
PDT000478433.1	PDS000022934.50	SAMN11132311	clinical	cd_8_group_1170	-	-
PDT001048481.1	PDS000022934.50	SAMN19353791	clinical	cd_8_group_1170	-	-
PDT000853594.1	PDS000022934.50	SAMN16355435	clinical	cd_8_group_1170	cd_4_group_1464	cd_2_group_1165
PDT001034550.1	PDS000022934.50	SAMN19222174	clinical	cd_8_group_1170	cd_4_group_1464	cd_2_group_1165
PDT000479499.1	PDS000026248.39	SAMN11159241	clinical	cd_8_group_1171	-	-
PDT000627315.1	PDS000026248.39	SAMN13266623	clinical	cd_8_group_1171	-	-
PDT000479897.1	PDS000060150.17	SAMN11175880	clinical	cd_8_group_1172	-	-
PDT000810167.1	PDS000060150.17	SAMN15824370	clinical	cd_8_group_1172	-	-
PDT000479898.1	PDS000061401.13	SAMN11175906	clinical	cd_8_group_1173	cd_4_group_943	-
PDT000671348.1	PDS000061401.13	SAMN13929685	clinical	cd_8_group_1173	cd_4_group_943	-
PDT000835887.1	PDS000061401.13	SAMN16125540	clinical	cd_8_group_1173	cd_4_group_943	-
PDT001717895.1	PDS000061401.13	SAMN34566466	clinical	cd_8_group_1173	cd_4_group_943	-
PDT000556694.1	PDS000148267.18	SAMN12497548	clinical	cd_8_group_1174	-	-
PDT000479903.1	PDS000148267.18	SAMN11175925	clinical	cd_8_group_1174	cd_4_group_944	cd_2_group_741
PDT000479946.1	PDS000148267.18	SAMN11175927	clinical	cd_8_group_1174	cd_4_group_944	cd_2_group_741
PDT000863429.1	PDS000043919.64	SAMN16480305	clinical	cd_8_group_1175	-	-
PDT000479904.1	PDS000043919.64	SAMN11175902	clinical	cd_8_group_1175	cd_4_group_945	cd_2_group_742
PDT000479910.1	PDS000043919.64	SAMN11175899	clinical	cd_8_group_1175	cd_4_group_945	cd_2_group_742
PDT000479914.1	PDS000043919.64	SAMN11175905	clinical	cd_8_group_1175	cd_4_group_945	cd_2_group_742
PDT000479943.1	PDS000043919.64	SAMN11175903	clinical	cd_8_group_1175	cd_4_group_945	cd_2_group_742
PDT000479952.1	PDS000043919.64	SAMN11175901	clinical	cd_8_group_1175	cd_4_group_945	cd_2_group_742
PDT000479967.1	PDS000043919.64	SAMN11175946	clinical	cd_8_group_1175	cd_4_group_945	cd_2_group_742
PDT000479906.1	PDS000044016.1	SAMN11175939	clinical	cd_8_group_1176	cd_4_group_946	-
PDT000479947.1	PDS000044016.1	SAMN11175940	clinical	cd_8_group_1176	cd_4_group_946	-
PDT000479936.1	PDS000021974.53	SAMN11175895	clinical	cd_8_group_1177	cd_4_group_949	-
PDT000479915.1	PDS000021974.53	SAMN11175896	clinical	cd_8_group_1177	cd_4_group_949	cd_2_group_745
PDT000479957.1	PDS000021974.53	SAMN11175892	clinical	cd_8_group_1177	cd_4_group_949	cd_2_group_745
PDT000479964.1	PDS000021974.53	SAMN11175893	clinical	cd_8_group_1177	cd_4_group_949	cd_2_group_745
PDT000479916.1	PDS000044017.1	SAMN11175923	clinical	cd_8_group_1178	cd_4_group_950	-
PDT000479924.1	PDS000044017.1	SAMN11175922	clinical	cd_8_group_1178	cd_4_group_950	-
PDT000479965.1	PDS000168529.1	SAMN11175915	clinical	cd_8_group_1179	cd_4_group_951	-
PDT000479917.1	PDS000168529.1	SAMN11175916	clinical	cd_8_group_1179	cd_4_group_951	cd_2_group_746
PDT000479960.1	PDS000168529.1	SAMN11175917	clinical	cd_8_group_1179	cd_4_group_951	cd_2_group_746
PDT000113337.2	PDS000166684.1	SAMN04545042	clinical	cd_8_group_118	-	-
PDT000135851.2	PDS000166684.1	SAMN05284472	clinical	cd_8_group_118	-	-
PDT000225206.2	PDS000166684.1	SAMN07346384	clinical	cd_8_group_118	-	-
PDT000228405.2	PDS000166684.1	SAMN07167949	clinical	cd_8_group_118	-	-
PDT000268214.2	PDS000166684.1	SAMN08115765	clinical	cd_8_group_118	-	-
PDT000319095.2	PDS000166684.1	SAMN09254346	clinical	cd_8_group_118	-	-
PDT000336825.1	PDS000166684.1	SAMN09489472	clinical	cd_8_group_118	-	-
PDT000376944.1	PDS000166684.1	SAMN10062224	clinical	cd_8_group_118	-	-
PDT000465033.1	PDS000166684.1	SAMN10908153	clinical	cd_8_group_118	-	-
PDT000551549.1	PDS000166684.1	SAMN12412428	clinical	cd_8_group_118	-	-
PDT000557645.1	PDS000166684.1	SAMN12518208	clinical	cd_8_group_118	-	-
PDT000630797.1	PDS000166684.1	SAMN13327602	clinical	cd_8_group_118	-	-
PDT000802333.1	PDS000166684.1	SAMN15731613	clinical	cd_8_group_118	-	-
PDT000850430.1	PDS000166684.1	SAMN16293907	clinical	cd_8_group_118	-	-
PDT000878970.1	PDS000166684.1	SAMN16667068	clinical	cd_8_group_118	-	-
PDT001015194.1	PDS000166684.1	SAMN18879711	clinical	cd_8_group_118	-	-
PDT001058796.1	PDS000166684.1	SAMN19570442	clinical	cd_8_group_118	-	-
PDT001329424.1	PDS000166684.1	SAMN29112992	clinical	cd_8_group_118	-	-
PDT001351219.1	PDS000166684.1	SAMN29474308	clinical	cd_8_group_118	-	-
PDT001506467.1	PDS000166684.1	SAMN31950832	clinical	cd_8_group_118	-	-
PDT001570865.1	PDS000166684.1	SAMN32647283	clinical	cd_8_group_118	-	-
PDT001719154.1	PDS000166684.1	SAMN34585686	clinical	cd_8_group_118	-	-
PDT001780707.1	PDS000166684.1	SAMN35756179	clinical	cd_8_group_118	-	-
PDT001924616.1	PDS000166684.1	SAMN37768186	clinical	cd_8_group_118	-	-
PDT000594306.1	PDS000166684.1	SAMN12846314	clinical	cd_8_group_118	cd_4_group_1151	-
PDT001484767.1	PDS000166684.1	SAMN31712695	clinical	cd_8_group_118	cd_4_group_1151	-
PDT000195289.2	PDS000166684.1	SAMN06606979	clinical	cd_8_group_118	cd_4_group_116	-
PDT000350255.1	PDS000166684.1	SAMN09665094	clinical	cd_8_group_118	cd_4_group_116	-
PDT000421724.1	PDS000166684.1	SAMN10620852	clinical	cd_8_group_118	cd_4_group_116	-
PDT000569661.1	PDS000166684.1	SAMN12610232	clinical	cd_8_group_118	cd_4_group_116	-
PDT000628325.1	PDS000166684.1	SAMN13286719	clinical	cd_8_group_118	cd_4_group_116	-
PDT000743374.1	PDS000166684.1	SAMN14983187	clinical	cd_8_group_118	cd_4_group_116	-
PDT000877255.1	PDS000166684.1	SAMN16629964	clinical	cd_8_group_118	cd_4_group_116	-
PDT001080905.1	PDS000166684.1	SAMN19998735	clinical	cd_8_group_118	cd_4_group_116	-
PDT001095703.1	PDS000166684.1	SAMN20371120	clinical	cd_8_group_118	cd_4_group_116	-
PDT001314769.1	PDS000166684.1	SAMN28639242	clinical	cd_8_group_118	cd_4_group_116	-
PDT001331254.1	PDS000166684.1	SAMN29179955	clinical	cd_8_group_118	cd_4_group_116	-
PDT001398350.1	PDS000166684.1	SAMN30498355	clinical	cd_8_group_118	cd_4_group_116	-
PDT001399402.1	PDS000166684.1	SAMN30444929	clinical	cd_8_group_118	cd_4_group_116	-
PDT001408308.1	PDS000166684.1	SAMN30650403	clinical	cd_8_group_118	cd_4_group_116	-
PDT001480022.1	PDS000166684.1	SAMN31643012	clinical	cd_8_group_118	cd_4_group_116	-
PDT001901803.1	PDS000166684.1	SAMN37531661	clinical	cd_8_group_118	cd_4_group_116	-
PDT001017989.1	PDS000166684.1	SAMN18986035	clinical	cd_8_group_118	cd_4_group_116	cd_2_group_1282
PDT001049602.1	PDS000166684.1	SAMN19406445	clinical	cd_8_group_118	cd_4_group_116	cd_2_group_1282
PDT000133615.2	PDS000166684.1	SAMN05195125	clinical	cd_8_group_118	cd_4_group_116	cd_2_group_88
PDT000213664.2	PDS000166684.1	SAMN07172558	clinical	cd_8_group_118	cd_4_group_116	cd_2_group_88
PDT000226098.2	PDS000166684.1	SAMN07375561	clinical	cd_8_group_118	cd_4_group_116	cd_2_group_88
PDT000276891.2	PDS000166684.1	SAMN08287537	clinical	cd_8_group_118	cd_4_group_116	cd_2_group_88
PDT000283399.2	PDS000166684.1	SAMN06611248	clinical	cd_8_group_118	cd_4_group_116	cd_2_group_88
PDT000312310.2	PDS000166684.1	SAMN09090944	clinical	cd_8_group_118	cd_4_group_116	cd_2_group_88
PDT000319135.2	PDS000166684.1	SAMN09254354	clinical	cd_8_group_118	cd_4_group_116	cd_2_group_88
PDT000320059.2	PDS000166684.1	SAMN09269147	clinical	cd_8_group_118	cd_4_group_116	cd_2_group_88
PDT000320086.2	PDS000166684.1	SAMN09269141	clinical	cd_8_group_118	cd_4_group_116	cd_2_group_88
PDT000321812.1	PDS000166684.1	SAMN09288551	clinical	cd_8_group_118	cd_4_group_116	cd_2_group_88
PDT000345339.1	PDS000166684.1	SAMN09643986	clinical	cd_8_group_118	cd_4_group_116	cd_2_group_88
PDT000387662.1	PDS000166684.1	SAMN10163341	clinical	cd_8_group_118	cd_4_group_116	cd_2_group_88
PDT000389412.1	PDS000166684.1	SAMN10221720	clinical	cd_8_group_118	cd_4_group_116	cd_2_group_88
PDT000428992.1	PDS000166684.1	SAMN10669084	clinical	cd_8_group_118	cd_4_group_116	cd_2_group_88
PDT000443318.1	PDS000166684.1	SAMN10774571	clinical	cd_8_group_118	cd_4_group_116	cd_2_group_88
PDT000479961.1	PDS000166684.1	SAMN11175947	clinical	cd_8_group_118	cd_4_group_116	cd_2_group_88
PDT000486351.1	PDS000166684.1	SAMN11351697	clinical	cd_8_group_118	cd_4_group_116	cd_2_group_88
PDT000544649.1	PDS000166684.1	SAMN12285837	clinical	cd_8_group_118	cd_4_group_116	cd_2_group_88
PDT000627320.1	PDS000166684.1	SAMN13266624	clinical	cd_8_group_118	cd_4_group_116	cd_2_group_88
PDT000647853.1	PDS000166684.1	SAMN13624806	clinical	cd_8_group_118	cd_4_group_116	cd_2_group_88
PDT000651725.1	PDS000166684.1	SAMN13701819	clinical	cd_8_group_118	cd_4_group_116	cd_2_group_88
PDT000722701.1	PDS000166684.1	SAMN14601493	clinical	cd_8_group_118	cd_4_group_116	cd_2_group_88
PDT000743381.1	PDS000166684.1	SAMN14983193	clinical	cd_8_group_118	cd_4_group_116	cd_2_group_88
PDT000743456.1	PDS000166684.1	SAMN14984026	clinical	cd_8_group_118	cd_4_group_116	cd_2_group_88
PDT000744273.1	PDS000166684.1	SAMN14998062	clinical	cd_8_group_118	cd_4_group_116	cd_2_group_88
PDT000770556.1	PDS000166684.1	SAMN15345011	clinical	cd_8_group_118	cd_4_group_116	cd_2_group_88
PDT000787416.1	PDS000166684.1	SAMN15521797	clinical	cd_8_group_118	cd_4_group_116	cd_2_group_88
PDT000800161.1	PDS000166684.1	SAMN15690485	clinical	cd_8_group_118	cd_4_group_116	cd_2_group_88
PDT000802330.1	PDS000166684.1	SAMN15731611	clinical	cd_8_group_118	cd_4_group_116	cd_2_group_88
PDT000829590.1	PDS000166684.1	SAMN16053838	clinical	cd_8_group_118	cd_4_group_116	cd_2_group_88
PDT000891369.1	PDS000166684.1	SAMN16811315	clinical	cd_8_group_118	cd_4_group_116	cd_2_group_88
PDT000903022.1	PDS000166684.1	SAMN16990546	clinical	cd_8_group_118	cd_4_group_116	cd_2_group_88
PDT000945900.1	PDS000166684.1	SAMN17727675	clinical	cd_8_group_118	cd_4_group_116	cd_2_group_88
PDT001002884.1	PDS000166684.1	SAMN18687344	clinical	cd_8_group_118	cd_4_group_116	cd_2_group_88
PDT001002890.1	PDS000166684.1	SAMN18687343	clinical	cd_8_group_118	cd_4_group_116	cd_2_group_88
PDT001009782.1	PDS000166684.1	SAMN18814809	clinical	cd_8_group_118	cd_4_group_116	cd_2_group_88
PDT001046134.1	PDS000166684.1	SAMN19317242	clinical	cd_8_group_118	cd_4_group_116	cd_2_group_88
PDT001296675.1	PDS000166684.1	SAMN27989443	clinical	cd_8_group_118	cd_4_group_116	cd_2_group_88
PDT001816478.1	PDS000166684.1	SAMN36418231	clinical	cd_8_group_118	cd_4_group_116	cd_2_group_88
PDT001874058.1	PDS000166684.1	SAMN37285229	clinical	cd_8_group_118	cd_4_group_116	cd_2_group_88
PDT001884870.1	PDS000166684.1	SAMN37397413	clinical	cd_8_group_118	cd_4_group_116	cd_2_group_88
PDT000637665.1	PDS000166684.1	SAMN13428616	clinical	cd_8_group_118	cd_4_group_1246	-
PDT001058530.1	PDS000166684.1	SAMN19515038	clinical	cd_8_group_118	cd_4_group_1246	-
PDT001807828.1	PDS000166684.1	SAMN36275152	clinical	cd_8_group_118	cd_4_group_2105	cd_2_group_1755
PDT001816935.1	PDS000166684.1	SAMN36436004	clinical	cd_8_group_118	cd_4_group_2105	cd_2_group_1755
PDT001893500.1	PDS000166684.1	SAMN37513397	clinical	cd_8_group_118	cd_4_group_2105	cd_2_group_1755
PDT000177659.2	PDS000166684.1	SAMN06212713	clinical	cd_8_group_118	cd_4_group_258	-
PDT000443321.1	PDS000166684.1	SAMN10774557	clinical	cd_8_group_118	cd_4_group_258	-
PDT000198990.2	PDS000166684.1	SAMN06672052	clinical	cd_8_group_118	cd_4_group_304	-
PDT000670828.1	PDS000166684.1	SAMN13924963	clinical	cd_8_group_118	cd_4_group_304	-
PDT000319112.2	PDS000166684.1	SAMN09254341	clinical	cd_8_group_118	cd_4_group_589	cd_2_group_466
PDT000397476.1	PDS000166684.1	SAMN10320181	clinical	cd_8_group_118	cd_4_group_589	cd_2_group_466
PDT000448269.1	PDS000166684.1	SAMN10791803	clinical	cd_8_group_118	cd_4_group_908	cd_2_group_713
PDT000465292.1	PDS000166684.1	SAMN10919894	clinical	cd_8_group_118	cd_4_group_908	cd_2_group_713
PDT000479919.1	PDS000084144.53	SAMN11175948	clinical	cd_8_group_1180	-	-
PDT000551504.1	PDS000084144.53	SAMN12414611	clinical	cd_8_group_1180	cd_4_group_1076	cd_2_group_843
PDT001101718.1	PDS000084144.53	SAMN20521121	clinical	cd_8_group_1180	cd_4_group_1076	cd_2_group_843
PDT000479923.1	PDS000044020.2	SAMN11175890	clinical	cd_8_group_1181	cd_4_group_952	-
PDT000479930.1	PDS000044020.2	SAMN11175891	clinical	cd_8_group_1181	cd_4_group_952	-
PDT000479929.1	PDS000021796.119	SAMN11175944	clinical	cd_8_group_1182	cd_4_group_954	cd_2_group_748
PDT000479969.1	PDS000021796.119	SAMN11175943	clinical	cd_8_group_1182	cd_4_group_954	cd_2_group_748
PDT000479966.1	PDS000021796.119	SAMN11175913	clinical	cd_8_group_1183	-	-
PDT000649043.1	PDS000021796.119	SAMN13656797	clinical	cd_8_group_1183	-	-
PDT001847846.1	PDS000021796.119	SAMN36934884	clinical	cd_8_group_1183	cd_4_group_2133	cd_2_group_1787
PDT001853132.2	PDS000021796.119	SAMN37007486	clinical	cd_8_group_1183	cd_4_group_2133	cd_2_group_1787
PDT001881712.1	PDS000021796.119	SAMN37352680	clinical	cd_8_group_1183	cd_4_group_2133	cd_2_group_1787
PDT001962640.1	PDS000021796.119	SAMN38041216	clinical	cd_8_group_1183	cd_4_group_2133	cd_2_group_1787
PDT000479931.1	PDS000021796.119	SAMN11175938	clinical	cd_8_group_1183	cd_4_group_955	cd_2_group_749
PDT000479950.1	PDS000021796.119	SAMN11175912	clinical	cd_8_group_1183	cd_4_group_955	cd_2_group_749
PDT000641262.1	PDS000036877.8	SAMN13506084	clinical	cd_8_group_1184	-	-
PDT000683407.1	PDS000036877.8	SAMN14112357	clinical	cd_8_group_1184	-	-
PDT000479937.1	PDS000036877.8	SAMN11175952	clinical	cd_8_group_1184	cd_4_group_957	-
PDT000940769.1	PDS000036877.8	SAMN17531908	clinical	cd_8_group_1184	cd_4_group_957	-
PDT000479976.1	PDS000084144.53	SAMN11175961	clinical	cd_8_group_1185	-	-
PDT000720623.1	PDS000084144.53	SAMN14546239	clinical	cd_8_group_1185	-	-
PDT000479977.1	PDS000022406.166	SAMN11175955	clinical	cd_8_group_1186	-	-
PDT000632259.1	PDS000022406.166	SAMN13347919	clinical	cd_8_group_1186	-	-
PDT001212871.1	PDS000022880.41	SAMN24467953	clinical	cd_8_group_1187	-	-
PDT001452477.1	PDS000022880.41	SAMN31274464	clinical	cd_8_group_1187	-	-
PDT000479986.1	PDS000022880.41	SAMN11176045	clinical	cd_8_group_1187	cd_4_group_959	-
PDT000533170.1	PDS000022880.41	SAMN12148462	clinical	cd_8_group_1187	cd_4_group_959	cd_2_group_798
PDT001056500.1	PDS000022880.41	SAMN19486602	clinical	cd_8_group_1187	cd_4_group_959	cd_2_group_798
PDT001287373.1	PDS000076307.42	SAMN27584387	clinical	cd_8_group_1188	-	-
PDT000479991.1	PDS000076307.42	SAMN11176019	clinical	cd_8_group_1188	cd_4_group_960	-
PDT001646666.1	PDS000076307.42	SAMN33454895	clinical	cd_8_group_1188	cd_4_group_960	-
PDT000480710.1	PDS000044055.52	SAMN11191134	clinical	cd_8_group_1189	-	-
PDT000964997.1	PDS000044055.52	SAMN17918315	clinical	cd_8_group_1189	-	-
PDT001251846.1	PDS000044055.52	SAMN25998150	clinical	cd_8_group_1189	-	-
PDT001870613.1	PDS000044055.52	SAMN37230768	clinical	cd_8_group_1189	-	-
PDT001952425.1	PDS000044055.52	SAMN37929943	clinical	cd_8_group_1189	-	-
PDT001122621.1	PDS000044055.52	SAMN21209241	clinical	cd_8_group_1189	cd_4_group_1731	-
PDT001974306.1	PDS000044055.52	SAMN38163677	clinical	cd_8_group_1189	cd_4_group_1731	-
PDT001137253.1	PDS000044055.52	SAMN21592504	clinical	cd_8_group_1189	cd_4_group_1748	cd_2_group_1415
PDT001611227.1	PDS000044055.52	SAMN33226432	clinical	cd_8_group_1189	cd_4_group_1748	cd_2_group_1415
PDT001678757.1	PDS000044055.52	SAMN34068166	clinical	cd_8_group_1189	cd_4_group_1748	cd_2_group_1415
PDT000113338.2	PDS000021952.1	SAMN04545044	clinical	cd_8_group_119	cd_4_group_81	cd_2_group_57
PDT000113393.2	PDS000021952.1	SAMN04545098	clinical	cd_8_group_119	cd_4_group_81	cd_2_group_57
PDT000482412.1	PDS000075088.20	SAMN11250479	clinical	cd_8_group_1190	-	-
PDT001654080.1	PDS000075088.20	SAMN33683197	clinical	cd_8_group_1190	-	-
PDT000482420.1	PDS000022821.49	SAMN11250486	clinical	cd_8_group_1191	cd_4_group_963	-
PDT000760056.1	PDS000022821.49	SAMN15102192	clinical	cd_8_group_1191	cd_4_group_963	-
PDT000482426.1	PDS000044164.6	SAMN11250469	clinical	cd_8_group_1192	-	-
PDT000668870.1	PDS000044164.6	SAMN13905767	clinical	cd_8_group_1192	-	-
PDT001133743.1	PDS000044164.6	SAMN21523668	clinical	cd_8_group_1192	-	-
PDT001888103.1	PDS000044164.6	SAMN37414739	clinical	cd_8_group_1192	-	-
PDT000482434.1	PDS000150412.5	SAMN11250517	clinical	cd_8_group_1193	-	-
PDT001786219.1	PDS000150412.5	SAMN35816776	clinical	cd_8_group_1193	-	-
PDT000482438.1	PDS000046819.12	SAMN11250516	clinical	cd_8_group_1194	cd_4_group_964	-
PDT000532946.1	PDS000046819.12	SAMN12142785	clinical	cd_8_group_1194	cd_4_group_964	-
PDT000557943.1	PDS000163083.5	SAMN12528676	clinical	cd_8_group_1195	cd_4_group_965	-
PDT000482444.1	PDS000163083.5	SAMN11250521	clinical	cd_8_group_1195	cd_4_group_965	cd_2_group_753
PDT000491054.1	PDS000163083.5	SAMN11439809	clinical	cd_8_group_1195	cd_4_group_965	cd_2_group_753
PDT000724220.1	PDS000163083.5	SAMN14613719	clinical	cd_8_group_1195	cd_4_group_965	cd_2_group_753
PDT000483160.1	PDS000044193.51	SAMN11265377	clinical	cd_8_group_1196	cd_4_group_966	-
PDT001335651.1	PDS000044193.51	SAMN29208268	clinical	cd_8_group_1196	cd_4_group_966	cd_2_group_1517
PDT001471638.1	PDS000044193.51	SAMN31530157	clinical	cd_8_group_1196	cd_4_group_966	cd_2_group_1517
PDT000483171.1	PDS000114430.30	SAMN11265391	clinical	cd_8_group_1197	cd_4_group_967	-
PDT000545587.1	PDS000114430.30	SAMN12307452	clinical	cd_8_group_1197	cd_4_group_967	-
PDT000792588.1	PDS000114430.30	SAMN15579991	clinical	cd_8_group_1197	cd_4_group_967	-
PDT000691199.1	PDS000055132.3	SAMN14219301	clinical	cd_8_group_1198	-	-
PDT000483176.1	PDS000055132.3	SAMN11265393	clinical	cd_8_group_1198	cd_4_group_968	-
PDT000656046.1	PDS000055132.3	SAMN13750676	clinical	cd_8_group_1198	cd_4_group_968	-
PDT000483380.1	PDS000020807.41	SAMN11267867	clinical	cd_8_group_1199	-	-
PDT001105045.1	PDS000020807.41	SAMN20481568	clinical	cd_8_group_1199	cd_4_group_1357	-
PDT000729188.1	PDS000020807.41	SAMN14778053	clinical	cd_8_group_1199	cd_4_group_1357	cd_2_group_1073
PDT001476230.1	PDS000020807.41	SAMN31602513	clinical	cd_8_group_1199	cd_4_group_1357	cd_2_group_1073
PDT001509693.1	PDS000020807.41	SAMN32009592	clinical	cd_8_group_1199	cd_4_group_1357	cd_2_group_1073
PDT001666123.1	PDS000020807.41	SAMN33860903	clinical	cd_8_group_1199	cd_4_group_1357	cd_2_group_1073
PDT001691248.1	PDS000020807.41	SAMN34218330	clinical	cd_8_group_1199	cd_4_group_1357	cd_2_group_1073
PDT000049350.2	PDS000154207.1	SAMN03324875	clinical	cd_8_group_12	-	-
PDT000653266.1	PDS000154207.1	SAMN13709417	clinical	cd_8_group_12	-	-
PDT001377030.1	PDS000154207.1	SAMN30087333	clinical	cd_8_group_12	-	-
PDT000178466.2	PDS000154207.1	SAMN06231014	clinical	cd_8_group_12	cd_4_group_263	cd_2_group_211
PDT000443337.1	PDS000154207.1	SAMN10774562	clinical	cd_8_group_12	cd_4_group_263	cd_2_group_211
PDT000479920.1	PDS000154207.1	SAMN11175921	clinical	cd_8_group_12	cd_4_group_263	cd_2_group_211
PDT000113340.2	PDS000157651.1	SAMN04545046	clinical	cd_8_group_120	cd_4_group_82	cd_2_group_58
PDT000113341.2	PDS000157651.1	SAMN04545047	clinical	cd_8_group_120	cd_4_group_82	cd_2_group_58
PDT000483734.1	PDS000056522.1	SAMN11280662	clinical	cd_8_group_1200	cd_4_group_969	cd_2_group_755
PDT000679727.1	PDS000056522.1	SAMN14052674	clinical	cd_8_group_1200	cd_4_group_969	cd_2_group_755
PDT000483744.1	PDS000021353.57	SAMN11280653	clinical	cd_8_group_1201	cd_4_group_970	cd_2_group_757
PDT000610447.1	PDS000021353.57	SAMN13051612	clinical	cd_8_group_1201	cd_4_group_970	cd_2_group_757
PDT000646214.1	PDS000021353.57	SAMN13607577	clinical	cd_8_group_1201	cd_4_group_970	cd_2_group_757
PDT000484057.1	PDS000063068.1	SAMN11288625	clinical	cd_8_group_1202	cd_4_group_971	-
PDT000743389.1	PDS000063068.1	SAMN14983190	clinical	cd_8_group_1202	cd_4_group_971	-
PDT000835732.1	PDS000022341.13	SAMN16124813	clinical	cd_8_group_1203	-	-
PDT001011117.1	PDS000022341.13	SAMN18830788	clinical	cd_8_group_1203	-	-
PDT001335689.1	PDS000022341.13	SAMN29209178	clinical	cd_8_group_1203	-	-
PDT001524358.1	PDS000022341.13	SAMN32175515	clinical	cd_8_group_1203	-	-
PDT000484075.1	PDS000022341.13	SAMN11288782	clinical	cd_8_group_1203	cd_4_group_972	-
PDT000594717.1	PDS000022341.13	SAMN12856634	clinical	cd_8_group_1203	cd_4_group_972	-
PDT000602874.1	PDS000022341.13	SAMN12995188	clinical	cd_8_group_1203	cd_4_group_972	-
PDT000486296.1	PDS000059961.3	SAMN11350300	clinical	cd_8_group_1204	-	-
PDT001005624.1	PDS000059961.3	SAMN18741549	clinical	cd_8_group_1204	-	-
PDT000486350.1	PDS000050777.1	SAMN11351708	clinical	cd_8_group_1205	-	-
PDT000588231.1	PDS000050777.1	SAMN12780013	clinical	cd_8_group_1205	-	-
PDT001667678.1	PDS000044672.13	SAMN33902841	clinical	cd_8_group_1206	-	-
PDT001709225.1	PDS000044672.13	SAMN34421797	clinical	cd_8_group_1206	-	-
PDT001506458.1	PDS000044672.13	SAMN31950839	clinical	cd_8_group_1206	cd_4_group_1997	-
PDT001664228.1	PDS000044672.13	SAMN33830232	clinical	cd_8_group_1206	cd_4_group_1997	cd_2_group_1687
PDT001670926.1	PDS000044672.13	SAMN33939923	clinical	cd_8_group_1206	cd_4_group_1997	cd_2_group_1687
PDT001130623.1	PDS000044672.13	SAMN21438863	clinical	cd_8_group_1206	cd_4_group_974	-
PDT000486361.1	PDS000044672.13	SAMN11351727	clinical	cd_8_group_1206	cd_4_group_974	cd_2_group_761
PDT000489607.1	PDS000044672.13	SAMN11411478	clinical	cd_8_group_1206	cd_4_group_974	cd_2_group_761
PDT000707970.1	PDS000044672.13	SAMN14341967	clinical	cd_8_group_1206	cd_4_group_974	cd_2_group_761
PDT000710735.1	PDS000044672.13	SAMN14411178	clinical	cd_8_group_1206	cd_4_group_974	cd_2_group_761
PDT000961530.1	PDS000020830.25	SAMN17914255	clinical	cd_8_group_1207	cd_4_group_976	-
PDT000487856.1	PDS000020830.25	SAMN11360907	clinical	cd_8_group_1207	cd_4_group_976	cd_2_group_763
PDT000537734.1	PDS000020830.25	SAMN12211114	clinical	cd_8_group_1207	cd_4_group_976	cd_2_group_763
PDT000761973.1	PDS000020830.25	SAMN15165818	clinical	cd_8_group_1207	cd_4_group_976	cd_2_group_763
PDT000491024.1	PDS000166685.1	SAMN11439788	clinical	cd_8_group_1208	-	-
PDT001236896.1	PDS000166685.1	SAMN25582470	clinical	cd_8_group_1208	-	-
PDT000491039.1	PDS000021609.72	SAMN11439808	clinical	cd_8_group_1209	-	-
PDT000545679.1	PDS000021609.72	SAMN12311786	clinical	cd_8_group_1209	-	-
PDT000145801.2	PDS000099820.4	SAMN05177276	clinical	cd_8_group_121	-	-
PDT000576018.1	PDS000099820.4	SAMN12659437	clinical	cd_8_group_121	-	-
PDT000884063.1	PDS000099820.4	SAMN16710626	clinical	cd_8_group_121	-	-
PDT000239546.2	PDS000099820.4	SAMN07585196	clinical	cd_8_group_121	cd_4_group_83	-
PDT000747935.1	PDS000099820.4	SAMN15031672	clinical	cd_8_group_121	cd_4_group_83	-
PDT000113342.2	PDS000099820.4	SAMN04545048	clinical	cd_8_group_121	cd_4_group_83	cd_2_group_59
PDT000113343.2	PDS000099820.4	SAMN04545049	clinical	cd_8_group_121	cd_4_group_83	cd_2_group_59
PDT000139802.2	PDS000099820.4	SAMN05371146	clinical	cd_8_group_121	cd_4_group_83	cd_2_group_59
PDT000747942.1	PDS000099820.4	SAMN15031698	clinical	cd_8_group_121	cd_4_group_83	cd_2_group_59
PDT001101168.1	PDS000099820.4	SAMN04545045	clinical	cd_8_group_121	cd_4_group_83	cd_2_group_59
PDT001314742.1	PDS000099820.4	SAMN28639260	clinical	cd_8_group_121	cd_4_group_83	cd_2_group_59
PDT000491045.1	PDS000116431.181	SAMN11439796	clinical	cd_8_group_1210	-	-
PDT000509569.1	PDS000116431.181	SAMN11881675	clinical	cd_8_group_1210	-	-
PDT000564719.1	PDS000116431.181	SAMN12580407	clinical	cd_8_group_1210	-	-
PDT000547372.1	PDS000116431.181	SAMN12341722	clinical	cd_8_group_1210	cd_4_group_1052	-
PDT000593757.1	PDS000116431.181	SAMN12842409	clinical	cd_8_group_1210	cd_4_group_1052	-
PDT001065351.1	PDS000116431.181	SAMN19642339	clinical	cd_8_group_1210	cd_4_group_1052	-
PDT001295678.1	PDS000116431.181	SAMN27958317	clinical	cd_8_group_1210	cd_4_group_1840	-
PDT001361378.1	PDS000116431.181	SAMN29769592	clinical	cd_8_group_1210	cd_4_group_1840	-
PDT001368947.1	PDS000116431.181	SAMN29938595	clinical	cd_8_group_1210	cd_4_group_1840	-
PDT001843611.1	PDS000116431.181	SAMN36871773	clinical	cd_8_group_1210	cd_4_group_1840	-
PDT000491047.1	PDS000022472.33	SAMN11439815	clinical	cd_8_group_1211	-	-
PDT001023580.1	PDS000022472.33	SAMN19102200	clinical	cd_8_group_1211	-	-
PDT001041684.1	PDS000022472.33	SAMN19240903	clinical	cd_8_group_1211	cd_4_group_1614	-
PDT001278985.1	PDS000022472.33	SAMN27176540	clinical	cd_8_group_1211	cd_4_group_1614	-
PDT001322241.1	PDS000022472.33	SAMN28842980	clinical	cd_8_group_1211	cd_4_group_1857	cd_2_group_1509
PDT001328021.1	PDS000022472.33	SAMN29039202	clinical	cd_8_group_1211	cd_4_group_1857	cd_2_group_1509
PDT001593816.1	PDS000022472.33	SAMN32934886	clinical	cd_8_group_1211	cd_4_group_1857	cd_2_group_1509
PDT001198732.1	PDS000168433.2	SAMN23754002	clinical	cd_8_group_1212	-	-
PDT001253478.1	PDS000168433.2	SAMN26199061	clinical	cd_8_group_1212	-	-
PDT001316292.1	PDS000168433.2	SAMN28703947	clinical	cd_8_group_1212	-	-
PDT001818888.1	PDS000168433.2	SAMN36496241	clinical	cd_8_group_1212	-	-
PDT000868385.1	PDS000168433.2	SAMN16559705	clinical	cd_8_group_1212	cd_4_group_1483	cd_2_group_1181
PDT001821932.1	PDS000168433.2	SAMN36532087	clinical	cd_8_group_1212	cd_4_group_1483	cd_2_group_1181
PDT000520657.1	PDS000168433.2	SAMN12034836	clinical	cd_8_group_1212	cd_4_group_979	-
PDT000607831.1	PDS000168433.2	SAMN13027661	clinical	cd_8_group_1212	cd_4_group_979	-
PDT000682393.1	PDS000168433.2	SAMN14081055	clinical	cd_8_group_1212	cd_4_group_979	-
PDT001092636.1	PDS000168433.2	SAMN20305531	clinical	cd_8_group_1212	cd_4_group_979	-
PDT000491052.1	PDS000168433.2	SAMN11439805	clinical	cd_8_group_1212	cd_4_group_979	cd_2_group_766
PDT000744303.1	PDS000168433.2	SAMN14998091	clinical	cd_8_group_1212	cd_4_group_979	cd_2_group_766
PDT000549225.1	PDS000168433.2	SAMN12361426	clinical	cd_8_group_1212	cd_4_group_979	cd_2_group_829
PDT000810168.1	PDS000168433.2	SAMN15824372	clinical	cd_8_group_1212	cd_4_group_979	cd_2_group_829
PDT000491062.1	PDS000022710.85	SAMN11439817	clinical	cd_8_group_1213	-	-
PDT001043020.1	PDS000022710.85	SAMN14411181	clinical	cd_8_group_1213	-	-
PDT000494824.1	PDS000046138.10	SAMN11483337	clinical	cd_8_group_1214	-	-
PDT000692273.1	PDS000046138.10	SAMN14247528	clinical	cd_8_group_1214	-	-
PDT000630723.1	PDS000045137.5	SAMN13327410	clinical	cd_8_group_1215	-	-
PDT000495172.1	PDS000045137.5	SAMN11491589	clinical	cd_8_group_1215	cd_4_group_980	cd_2_group_767
PDT000495175.1	PDS000045137.5	SAMN11491587	clinical	cd_8_group_1215	cd_4_group_980	cd_2_group_767
PDT000495176.1	PDS000045148.10	SAMN11491596	clinical	cd_8_group_1216	-	-
PDT000498918.1	PDS000045148.10	SAMN11583006	clinical	cd_8_group_1216	cd_4_group_987	-
PDT000598584.1	PDS000045148.10	SAMN12884917	clinical	cd_8_group_1216	cd_4_group_987	-
PDT000496492.1	PDS000048116.11	SAMN11533268	clinical	cd_8_group_1217	-	-
PDT000544435.1	PDS000048116.11	SAMN12280525	clinical	cd_8_group_1217	-	-
PDT000545770.1	PDS000048116.11	SAMN12315735	clinical	cd_8_group_1217	-	-
PDT000747897.1	PDS000048116.11	SAMN15030957	clinical	cd_8_group_1217	-	-
PDT000496497.1	PDS000021786.25	SAMN11533199	clinical	cd_8_group_1218	-	-
PDT001241886.1	PDS000021786.25	SAMN25703507	clinical	cd_8_group_1218	-	-
PDT001326327.1	PDS000021786.25	SAMN28938155	clinical	cd_8_group_1218	-	-
PDT001582877.1	PDS000021786.25	SAMN32810613	clinical	cd_8_group_1218	-	-
PDT000496572.1	PDS000045227.3	SAMN11536933	clinical	cd_8_group_1219	-	-
PDT000682177.1	PDS000045227.3	SAMN14079666	clinical	cd_8_group_1219	-	-
PDT000545767.1	PDS000021988.8	SAMN12315740	clinical	cd_8_group_122	-	-
PDT000551643.1	PDS000021988.8	SAMN12407748	clinical	cd_8_group_122	-	-
PDT000113347.2	PDS000021988.8	SAMN04545054	clinical	cd_8_group_122	cd_4_group_84	cd_2_group_60
PDT000134148.2	PDS000021988.8	SAMN05226807	clinical	cd_8_group_122	cd_4_group_84	cd_2_group_60
PDT000496584.1	PDS000022782.33	SAMN11536931	clinical	cd_8_group_1220	cd_4_group_983	-
PDT000785828.1	PDS000022782.33	SAMN15507315	clinical	cd_8_group_1220	cd_4_group_983	cd_2_group_1110
PDT000785830.1	PDS000022782.33	SAMN15507317	clinical	cd_8_group_1220	cd_4_group_983	cd_2_group_1110
PDT000497735.1	PDS000072253.38	SAMN11570995	clinical	cd_8_group_1221	-	-
PDT000497740.1	PDS000072253.38	SAMN11570996	clinical	cd_8_group_1221	-	-
PDT001173140.1	PDS000116431.181	SAMN23034895	clinical	cd_8_group_1222	-	-
PDT001908387.1	PDS000116431.181	SAMN37588593	clinical	cd_8_group_1222	-	-
PDT000653453.1	PDS000116431.181	SAMN13714178	clinical	cd_8_group_1222	cd_4_group_984	-
PDT000668877.1	PDS000116431.181	SAMN13905766	clinical	cd_8_group_1222	cd_4_group_984	-
PDT000795369.1	PDS000116431.181	SAMN15626115	clinical	cd_8_group_1222	cd_4_group_984	-
PDT001843537.1	PDS000116431.181	SAMN36871512	clinical	cd_8_group_1222	cd_4_group_984	cd_2_group_1785
PDT001843561.1	PDS000116431.181	SAMN36871555	clinical	cd_8_group_1222	cd_4_group_984	cd_2_group_1785
PDT000497736.1	PDS000116431.181	SAMN11571001	clinical	cd_8_group_1222	cd_4_group_984	cd_2_group_770
PDT000905165.1	PDS000116431.181	SAMN17012025	clinical	cd_8_group_1222	cd_4_group_984	cd_2_group_770
PDT000558526.1	PDS000116431.181	SAMN12536562	clinical	cd_8_group_1222	cd_4_group_984	cd_2_group_866
PDT000564018.1	PDS000116431.181	SAMN12572408	clinical	cd_8_group_1222	cd_4_group_984	cd_2_group_866
PDT000647075.1	PDS000116431.181	SAMN13617725	clinical	cd_8_group_1222	cd_4_group_984	cd_2_group_866
PDT000730332.1	PDS000022444.221	SAMN14828991	clinical	cd_8_group_1223	-	-
PDT000642433.1	PDS000022444.221	SAMN13527248	clinical	cd_8_group_1223	cd_4_group_1253	-
PDT000679448.1	PDS000022444.221	SAMN14052673	clinical	cd_8_group_1223	cd_4_group_1253	-
PDT000733551.1	PDS000022444.221	SAMN14850481	clinical	cd_8_group_1223	cd_4_group_1253	-
PDT000653515.1	PDS000022444.221	SAMN13714805	clinical	cd_8_group_1223	cd_4_group_985	-
PDT000497738.1	PDS000022444.221	SAMN11571000	clinical	cd_8_group_1223	cd_4_group_985	cd_2_group_771
PDT000603805.1	PDS000022444.221	SAMN13005582	clinical	cd_8_group_1223	cd_4_group_985	cd_2_group_771
PDT000498914.1	PDS000116431.181	SAMN11582980	clinical	cd_8_group_1224	-	-
PDT000637658.1	PDS000116431.181	SAMN13428623	clinical	cd_8_group_1224	-	-
PDT000655304.1	PDS000116431.181	SAMN13739461	clinical	cd_8_group_1224	-	-
PDT001159810.1	PDS000116431.181	SAMN22504533	clinical	cd_8_group_1224	-	-
PDT000499002.1	PDS000042684.24	SAMN11585278	clinical	cd_8_group_1225	-	-
PDT000545596.1	PDS000042684.24	SAMN12307460	clinical	cd_8_group_1225	-	-
PDT001491918.1	PDS000042684.24	SAMN31822615	clinical	cd_8_group_1225	-	-
PDT001195872.1	PDS000042684.24	SAMN23605185	clinical	cd_8_group_1225	cd_4_group_1780	-
PDT001480388.1	PDS000042684.24	SAMN31647520	clinical	cd_8_group_1225	cd_4_group_1780	-
PDT000499043.1	PDS000048814.6	SAMN11585829	clinical	cd_8_group_1226	cd_4_group_988	-
PDT000564897.1	PDS000048814.6	SAMN12583375	clinical	cd_8_group_1226	cd_4_group_988	-
PDT000762209.1	PDS000048814.6	SAMN15186877	clinical	cd_8_group_1226	cd_4_group_988	-
PDT001420130.1	PDS000048814.6	SAMN30892249	clinical	cd_8_group_1226	cd_4_group_988	-
PDT000499678.1	PDS000022321.121	SAMN11618417	clinical	cd_8_group_1227	-	-
PDT000755871.1	PDS000022321.121	SAMN15086640	clinical	cd_8_group_1227	-	-
PDT001078985.1	PDS000022321.121	SAMN19918506	clinical	cd_8_group_1227	-	-
PDT000500747.1	PDS000044037.35	SAMN11640634	clinical	cd_8_group_1228	-	-
PDT000646223.1	PDS000044037.35	SAMN13607564	clinical	cd_8_group_1228	-	-
PDT000787443.1	PDS000044037.35	SAMN15521822	clinical	cd_8_group_1228	-	-
PDT000504890.1	PDS000045984.4	SAMN11832414	clinical	cd_8_group_1229	-	-
PDT001963537.1	PDS000045984.4	SAMN38052266	clinical	cd_8_group_1229	-	-
PDT000500886.1	PDS000045984.4	SAMN11640738	clinical	cd_8_group_1229	cd_4_group_989	cd_2_group_774
PDT000587771.1	PDS000045984.4	SAMN12773504	clinical	cd_8_group_1229	cd_4_group_989	cd_2_group_774
PDT000624896.1	PDS000045984.4	SAMN13222695	clinical	cd_8_group_1229	cd_4_group_989	cd_2_group_774
PDT000113349.2	PDS000021987.35	SAMN04545055	clinical	cd_8_group_123	cd_4_group_85	cd_2_group_61
PDT000113351.2	PDS000021987.35	SAMN04545057	clinical	cd_8_group_123	cd_4_group_85	cd_2_group_61
PDT000503695.1	PDS000127975.11	SAMN11787912	clinical	cd_8_group_1230	cd_4_group_990	-
PDT000551230.1	PDS000127975.11	SAMN12408217	clinical	cd_8_group_1230	cd_4_group_990	-
PDT000503701.1	PDS000021285.166	SAMN11787920	clinical	cd_8_group_1231	-	-
PDT001391080.1	PDS000021285.166	SAMN30349451	clinical	cd_8_group_1231	-	-
PDT000509519.1	PDS000022406.166	SAMN11877490	clinical	cd_8_group_1232	cd_4_group_993	cd_2_group_776
PDT000733320.1	PDS000022406.166	SAMN14848261	clinical	cd_8_group_1232	cd_4_group_993	cd_2_group_776
PDT001874681.1	PDS000163083.5	SAMN37297847	clinical	cd_8_group_1233	-	-
PDT001370747.1	PDS000163083.5	SAMN29969425	clinical	cd_8_group_1233	cd_4_group_1901	cd_2_group_1552
PDT001758974.1	PDS000163083.5	SAMN35364806	clinical	cd_8_group_1233	cd_4_group_1901	cd_2_group_1552
PDT000647068.1	PDS000163083.5	SAMN13615785	clinical	cd_8_group_1233	cd_4_group_996	-
PDT000744296.1	PDS000163083.5	SAMN14998077	clinical	cd_8_group_1233	cd_4_group_996	-
PDT000510022.1	PDS000163083.5	SAMN11892463	clinical	cd_8_group_1233	cd_4_group_996	cd_2_group_781
PDT000525250.1	PDS000163083.5	SAMN12096230	clinical	cd_8_group_1233	cd_4_group_996	cd_2_group_781
PDT000631439.1	PDS000163083.5	SAMN13338287	clinical	cd_8_group_1233	cd_4_group_996	cd_2_group_781
PDT000510023.1	PDS000046580.19	SAMN11892405	clinical	cd_8_group_1234	-	-
PDT000743475.1	PDS000046580.19	SAMN14984238	clinical	cd_8_group_1234	-	-
PDT000510847.1	PDS000021543.54	SAMN11915249	clinical	cd_8_group_1235	-	-
PDT001449689.1	PDS000021543.54	SAMN31230330	clinical	cd_8_group_1235	-	-
PDT000510850.1	PDS000006845.359	SAMN11915234	clinical	cd_8_group_1236	-	-
PDT000933235.1	PDS000006845.359	SAMN17337036	clinical	cd_8_group_1236	-	-
PDT001105915.1	PDS000006845.359	SAMN20669916	clinical	cd_8_group_1236	-	-
PDT000562541.1	PDS000006845.359	SAMN12560336	clinical	cd_8_group_1236	cd_4_group_1106	-
PDT000862605.1	PDS000006845.359	SAMN16452239	clinical	cd_8_group_1236	cd_4_group_1106	-
PDT000570259.1	PDS000006845.359	SAMN12617007	clinical	cd_8_group_1236	cd_4_group_1106	cd_2_group_883
PDT000732205.1	PDS000006845.359	SAMN14847663	clinical	cd_8_group_1236	cd_4_group_1106	cd_2_group_883
PDT000733194.1	PDS000006845.359	SAMN14847666	clinical	cd_8_group_1236	cd_4_group_1106	cd_2_group_883
PDT000609647.1	PDS000006845.359	SAMN13041723	clinical	cd_8_group_1236	cd_4_group_1184	cd_2_group_929
PDT000733486.1	PDS000006845.359	SAMN14848598	clinical	cd_8_group_1236	cd_4_group_1184	cd_2_group_929
PDT000948645.1	PDS000006845.359	SAMN17783511	clinical	cd_8_group_1236	cd_4_group_1547	-
PDT001589820.1	PDS000006845.359	SAMN32886439	clinical	cd_8_group_1236	cd_4_group_1547	-
PDT001008736.1	PDS000006845.359	SAMN18791322	clinical	cd_8_group_1236	cd_4_group_1588	cd_2_group_1268
PDT001062951.1	PDS000006845.359	SAMN19591174	clinical	cd_8_group_1236	cd_4_group_1588	cd_2_group_1268
PDT001089308.1	PDS000006845.359	SAMN20192978	clinical	cd_8_group_1236	cd_4_group_1588	cd_2_group_1268
PDT001047903.1	PDS000006845.359	SAMN19341792	clinical	cd_8_group_1236	cd_4_group_1617	cd_2_group_1290
PDT001056498.1	PDS000006845.359	SAMN19486613	clinical	cd_8_group_1236	cd_4_group_1617	cd_2_group_1290
PDT000517430.1	PDS000163083.5	SAMN11940615	clinical	cd_8_group_1237	-	-
PDT000806417.1	PDS000163083.5	SAMN15774176	clinical	cd_8_group_1237	-	-
PDT001048587.1	PDS000021570.156	SAMN19365071	clinical	cd_8_group_1238	-	-
PDT001778662.1	PDS000021570.156	SAMN35724425	clinical	cd_8_group_1238	-	-
PDT000518096.1	PDS000021570.156	SAMN11961002	clinical	cd_8_group_1238	cd_4_group_1000	-
PDT000762239.1	PDS000021570.156	SAMN15189166	clinical	cd_8_group_1238	cd_4_group_1000	-
PDT000533089.1	PDS000021570.156	SAMN12147135	clinical	cd_8_group_1238	cd_4_group_1000	cd_2_group_797
PDT000542696.1	PDS000021570.156	SAMN12262715	clinical	cd_8_group_1238	cd_4_group_1000	cd_2_group_797
PDT000563990.1	PDS000021570.156	SAMN12572221	clinical	cd_8_group_1238	cd_4_group_1000	cd_2_group_797
PDT000744281.1	PDS000021570.156	SAMN14998086	clinical	cd_8_group_1238	cd_4_group_1000	cd_2_group_797
PDT000537719.1	PDS000046309.75	SAMN12211084	clinical	cd_8_group_1239	-	-
PDT000638914.1	PDS000046309.75	SAMN13447357	clinical	cd_8_group_1239	-	-
PDT001487429.1	PDS000046309.75	SAMN31757219	clinical	cd_8_group_1239	-	-
PDT000518642.1	PDS000046309.75	SAMN11975793	clinical	cd_8_group_1239	cd_4_group_1002	-
PDT000954009.1	PDS000046309.75	SAMN17867413	clinical	cd_8_group_1239	cd_4_group_1002	-
PDT001085760.1	PDS000046309.75	SAMN20124748	clinical	cd_8_group_1239	cd_4_group_1002	-
PDT001156981.7	PDS000046309.75	SAMN22374258	clinical	cd_8_group_1239	cd_4_group_1002	-
PDT001352235.1	PDS000046309.75	SAMN29492341	clinical	cd_8_group_1239	cd_4_group_1002	-
PDT001901093.1	PDS000046309.75	SAMN37531598	clinical	cd_8_group_1239	cd_4_group_1002	-
PDT001089844.1	PDS000046309.75	SAMN20221709	clinical	cd_8_group_1239	cd_4_group_1002	cd_2_group_1348
PDT001220794.1	PDS000046309.75	SAMN24836899	clinical	cd_8_group_1239	cd_4_group_1002	cd_2_group_1348
PDT001652230.1	PDS000046309.75	SAMN33603032	clinical	cd_8_group_1239	cd_4_group_1002	cd_2_group_1348
PDT001230683.1	PDS000046309.75	SAMN25248612	clinical	cd_8_group_1239	cd_4_group_1002	cd_2_group_1453
PDT001293592.1	PDS000046309.75	SAMN27764198	clinical	cd_8_group_1239	cd_4_group_1002	cd_2_group_1453
PDT001742491.1	PDS000046309.75	SAMN35218373	clinical	cd_8_group_1239	cd_4_group_1002	cd_2_group_1453
PDT001742493.1	PDS000046309.75	SAMN35218376	clinical	cd_8_group_1239	cd_4_group_1002	cd_2_group_1453
PDT001757887.1	PDS000046309.75	SAMN35349486	clinical	cd_8_group_1239	cd_4_group_1002	cd_2_group_1453
PDT001759339.1	PDS000046309.75	SAMN35367950	clinical	cd_8_group_1239	cd_4_group_1002	cd_2_group_1453
PDT001759348.1	PDS000046309.75	SAMN35367946	clinical	cd_8_group_1239	cd_4_group_1002	cd_2_group_1453
PDT001785989.1	PDS000046309.75	SAMN35803799	clinical	cd_8_group_1239	cd_4_group_1002	cd_2_group_1453
PDT001790986.1	PDS000046309.75	SAMN35990998	clinical	cd_8_group_1239	cd_4_group_1002	cd_2_group_1453
PDT001815357.1	PDS000046309.75	SAMN36406203	clinical	cd_8_group_1239	cd_4_group_1002	cd_2_group_1453
PDT001816282.1	PDS000046309.75	SAMN36416727	clinical	cd_8_group_1239	cd_4_group_1002	cd_2_group_1453
PDT001816795.1	PDS000046309.75	SAMN36436005	clinical	cd_8_group_1239	cd_4_group_1002	cd_2_group_1453
PDT001845264.1	PDS000046309.75	SAMN36891705	clinical	cd_8_group_1239	cd_4_group_1002	cd_2_group_1453
PDT001893508.1	PDS000046309.75	SAMN37513394	clinical	cd_8_group_1239	cd_4_group_1002	cd_2_group_1453
PDT001909944.1	PDS000046309.75	SAMN37609210	clinical	cd_8_group_1239	cd_4_group_1002	cd_2_group_1453
PDT001917220.1	PDS000046309.75	SAMN37685825	clinical	cd_8_group_1239	cd_4_group_1002	cd_2_group_1453
PDT001917224.1	PDS000046309.75	SAMN37685824	clinical	cd_8_group_1239	cd_4_group_1002	cd_2_group_1453
PDT001927339.1	PDS000046309.75	SAMN37805639	clinical	cd_8_group_1239	cd_4_group_1002	cd_2_group_1453
PDT001930749.1	PDS000046309.75	SAMN37809695	clinical	cd_8_group_1239	cd_4_group_1002	cd_2_group_1453
PDT001930753.1	PDS000046309.75	SAMN37809692	clinical	cd_8_group_1239	cd_4_group_1002	cd_2_group_1453
PDT000625232.1	PDS000046309.75	SAMN13234640	clinical	cd_8_group_1239	cd_4_group_1002	cd_2_group_952
PDT001143308.1	PDS000046309.75	SAMN21911386	clinical	cd_8_group_1239	cd_4_group_1002	cd_2_group_952
PDT001443129.1	PDS000046309.75	SAMN31164889	clinical	cd_8_group_1239	cd_4_group_1002	cd_2_group_952
PDT001832021.1	PDS000046309.75	SAMN36748232	clinical	cd_8_group_1239	cd_4_group_1002	cd_2_group_952
PDT001832035.1	PDS000046309.75	SAMN36748242	clinical	cd_8_group_1239	cd_4_group_1002	cd_2_group_952
PDT001329087.1	PDS000046309.75	SAMN29048929	clinical	cd_8_group_1239	cd_4_group_1864	cd_2_group_1515
PDT001927310.1	PDS000046309.75	SAMN37805576	clinical	cd_8_group_1239	cd_4_group_1864	cd_2_group_1515
PDT000113353.2	PDS000022918.19	SAMN04545059	clinical	cd_8_group_124	cd_4_group_86	cd_2_group_62
PDT000113354.2	PDS000022918.19	SAMN04545060	clinical	cd_8_group_124	cd_4_group_86	cd_2_group_62
PDT000894786.1	PDS000046093.13	SAMN16856420	clinical	cd_8_group_1240	-	-
PDT000519144.1	PDS000046093.13	SAMN11982664	clinical	cd_8_group_1240	cd_4_group_1003	-
PDT001322573.1	PDS000046093.13	SAMN28861648	clinical	cd_8_group_1240	cd_4_group_1003	-
PDT000520653.1	PDS000163083.5	SAMN12034831	clinical	cd_8_group_1241	-	-
PDT001097292.1	PDS000163083.5	SAMN20432128	clinical	cd_8_group_1241	cd_4_group_1688	-
PDT001242550.1	PDS000163083.5	SAMN25754393	clinical	cd_8_group_1241	cd_4_group_1688	-
PDT000525248.1	PDS000155757.7	SAMN12096228	clinical	cd_8_group_1242	cd_4_group_1005	-
PDT000562819.1	PDS000155757.7	SAMN12566317	clinical	cd_8_group_1242	cd_4_group_1005	-
PDT000525276.1	PDS000022777.38	SAMN12096271	clinical	cd_8_group_1243	cd_4_group_1006	cd_2_group_788
PDT000595024.1	PDS000022777.38	SAMN12860830	clinical	cd_8_group_1243	cd_4_group_1006	cd_2_group_788
PDT000525279.1	PDS000021830.9	SAMN12096244	clinical	cd_8_group_1244	-	-
PDT001321365.1	PDS000021830.9	SAMN28816050	clinical	cd_8_group_1244	-	-
PDT000527206.1	PDS000021082.17	SAMN12116002	clinical	cd_8_group_1245	-	-
PDT000802392.1	PDS000021082.17	SAMN15732943	clinical	cd_8_group_1245	-	-
PDT001444837.1	PDS000021082.17	SAMN31185643	clinical	cd_8_group_1245	-	-
PDT000532092.1	PDS000022444.221	SAMN12108602	clinical	cd_8_group_1246	-	-
PDT000949173.1	PDS000022444.221	SAMN17799562	clinical	cd_8_group_1246	-	-
PDT001255423.1	PDS000020994.62	SAMN26307975	clinical	cd_8_group_1247	-	-
PDT001278375.1	PDS000020994.62	SAMN27155618	clinical	cd_8_group_1247	-	-
PDT001670921.1	PDS000020994.62	SAMN33939922	clinical	cd_8_group_1247	-	-
PDT001916987.1	PDS000020994.62	SAMN37674251	clinical	cd_8_group_1247	-	-
PDT000532093.1	PDS000020994.62	SAMN12108601	clinical	cd_8_group_1247	cd_4_group_1009	-
PDT000760057.1	PDS000020994.62	SAMN15102194	clinical	cd_8_group_1247	cd_4_group_1009	-
PDT001786177.1	PDS000020994.62	SAMN35803800	clinical	cd_8_group_1247	cd_4_group_1647	-
PDT001080059.1	PDS000020994.62	SAMN19974699	clinical	cd_8_group_1247	cd_4_group_1647	cd_2_group_1320
PDT001133850.1	PDS000020994.62	SAMN21523673	clinical	cd_8_group_1247	cd_4_group_1647	cd_2_group_1320
PDT001133863.1	PDS000020994.62	SAMN21523680	clinical	cd_8_group_1247	cd_4_group_1647	cd_2_group_1320
PDT001275778.1	PDS000020994.62	SAMN26933182	clinical	cd_8_group_1247	cd_4_group_1815	cd_2_group_1474
PDT001279277.1	PDS000020994.62	SAMN27287758	clinical	cd_8_group_1247	cd_4_group_1815	cd_2_group_1474
PDT001647282.1	PDS000020994.62	SAMN33482231	clinical	cd_8_group_1247	cd_4_group_2032	cd_2_group_1677
PDT001647283.1	PDS000020994.62	SAMN33482232	clinical	cd_8_group_1247	cd_4_group_2032	cd_2_group_1677
PDT000532118.1	PDS000046779.2	SAMN12126043	clinical	cd_8_group_1248	cd_4_group_1010	-
PDT000573229.1	PDS000046779.2	SAMN12628137	clinical	cd_8_group_1248	cd_4_group_1010	-
PDT000532237.1	PDS000033016.42	SAMN12128678	clinical	cd_8_group_1249	-	-
PDT000838776.1	PDS000033016.42	SAMN16202847	clinical	cd_8_group_1249	-	-
PDT000838780.1	PDS000033016.42	SAMN16202795	clinical	cd_8_group_1249	-	-
PDT001399161.1	PDS000033016.42	SAMN30526055	clinical	cd_8_group_1249	-	-
PDT001404754.1	PDS000033016.42	SAMN30565997	clinical	cd_8_group_1249	-	-
PDT001409065.1	PDS000033016.42	SAMN30649378	clinical	cd_8_group_1249	-	-
PDT001430313.1	PDS000033016.42	SAMN30989875	clinical	cd_8_group_1249	-	-
PDT001889568.1	PDS000033016.42	SAMN37442312	clinical	cd_8_group_1249	-	-
PDT001955399.1	PDS000033016.42	SAMN38016010	clinical	cd_8_group_1249	-	-
PDT000620855.1	PDS000033016.42	SAMN13167247	clinical	cd_8_group_1249	cd_4_group_1096	-
PDT001086489.1	PDS000033016.42	SAMN20163518	clinical	cd_8_group_1249	cd_4_group_1096	-
PDT001404758.1	PDS000033016.42	SAMN30565992	clinical	cd_8_group_1249	cd_4_group_1096	-
PDT001404785.1	PDS000033016.42	SAMN30565998	clinical	cd_8_group_1249	cd_4_group_1096	-
PDT001444836.1	PDS000033016.42	SAMN31185641	clinical	cd_8_group_1249	cd_4_group_1096	-
PDT001790447.1	PDS000033016.42	SAMN35984397	clinical	cd_8_group_1249	cd_4_group_1096	-
PDT001847822.1	PDS000033016.42	SAMN36933153	clinical	cd_8_group_1249	cd_4_group_1096	-
PDT001853145.1	PDS000033016.42	SAMN37008031	clinical	cd_8_group_1249	cd_4_group_1096	-
PDT000789277.1	PDS000033016.42	SAMN15555002	clinical	cd_8_group_1249	cd_4_group_1096	cd_2_group_1118
PDT000838781.1	PDS000033016.42	SAMN16202845	clinical	cd_8_group_1249	cd_4_group_1096	cd_2_group_1118
PDT000817787.1	PDS000033016.42	SAMN15887185	clinical	cd_8_group_1249	cd_4_group_1096	cd_2_group_1138
PDT000817790.1	PDS000033016.42	SAMN15887193	clinical	cd_8_group_1249	cd_4_group_1096	cd_2_group_1138
PDT001131921.1	PDS000033016.42	SAMN21480035	clinical	cd_8_group_1249	cd_4_group_1096	cd_2_group_1410
PDT001157427.4	PDS000033016.42	SAMN22416876	clinical	cd_8_group_1249	cd_4_group_1096	cd_2_group_1410
PDT000556827.1	PDS000033016.42	SAMN12510310	clinical	cd_8_group_1249	cd_4_group_1096	cd_2_group_857
PDT000599446.1	PDS000033016.42	SAMN12903511	clinical	cd_8_group_1249	cd_4_group_1096	cd_2_group_857
PDT001109298.1	PDS000033016.42	SAMN20776151	clinical	cd_8_group_1249	cd_4_group_1096	cd_2_group_857
PDT001126849.1	PDS000033016.42	SAMN21392273	clinical	cd_8_group_1249	cd_4_group_1096	cd_2_group_857
PDT001377088.1	PDS000033016.42	SAMN30088461	clinical	cd_8_group_1249	cd_4_group_1096	cd_2_group_857
PDT001377090.1	PDS000033016.42	SAMN30088463	clinical	cd_8_group_1249	cd_4_group_1096	cd_2_group_857
PDT001416449.1	PDS000033016.42	SAMN30839302	clinical	cd_8_group_1249	cd_4_group_1096	cd_2_group_857
PDT001888113.1	PDS000033016.42	SAMN37415351	clinical	cd_8_group_1249	cd_4_group_1096	cd_2_group_857
PDT000134114.2	PDS000022904.162	SAMN05226798	clinical	cd_8_group_125	-	-
PDT000143833.2	PDS000022904.162	SAMN05521645	clinical	cd_8_group_125	-	-
PDT000134109.2	PDS000022904.162	SAMN05226793	clinical	cd_8_group_125	cd_4_group_121	-
PDT000301881.2	PDS000022904.162	SAMN08826576	clinical	cd_8_group_125	cd_4_group_121	-
PDT000149623.2	PDS000022904.162	SAMN05791637	clinical	cd_8_group_125	cd_4_group_121	cd_2_group_165
PDT000225199.2	PDS000022904.162	SAMN07346382	clinical	cd_8_group_125	cd_4_group_121	cd_2_group_165
PDT000113374.2	PDS000022904.162	SAMN04545080	clinical	cd_8_group_125	cd_4_group_87	cd_2_group_63
PDT000113464.3	PDS000022904.162	SAMN04545170	clinical	cd_8_group_125	cd_4_group_87	cd_2_group_63
PDT000532238.1	PDS000116431.181	SAMN12128624	clinical	cd_8_group_1250	-	-
PDT000760466.1	PDS000116431.181	SAMN15147199	clinical	cd_8_group_1250	-	-
PDT000532299.1	PDS000155766.4	SAMN12129696	clinical	cd_8_group_1251	cd_4_group_1011	-
PDT000744326.1	PDS000155766.4	SAMN14998109	clinical	cd_8_group_1251	cd_4_group_1011	-
PDT000537758.1	PDS000155766.4	SAMN12211120	clinical	cd_8_group_1251	cd_4_group_1011	cd_2_group_806
PDT000747904.1	PDS000155766.4	SAMN15031458	clinical	cd_8_group_1251	cd_4_group_1011	cd_2_group_806
PDT000747906.1	PDS000155766.4	SAMN15031461	clinical	cd_8_group_1251	cd_4_group_1011	cd_2_group_806
PDT000532302.1	PDS000054016.19	SAMN12129698	clinical	cd_8_group_1252	cd_4_group_1012	cd_2_group_791
PDT000637144.1	PDS000054016.19	SAMN13392118	clinical	cd_8_group_1252	cd_4_group_1012	cd_2_group_791
PDT000844933.1	PDS000054016.19	SAMN13928462	clinical	cd_8_group_1252	cd_4_group_1012	cd_2_group_791
PDT000532950.1	PDS000020979.38	SAMN12142782	clinical	cd_8_group_1253	cd_4_group_1013	cd_2_group_792
PDT000557634.1	PDS000020979.38	SAMN12518189	clinical	cd_8_group_1253	cd_4_group_1013	cd_2_group_792
PDT000533059.1	PDS000026417.27	SAMN12147139	clinical	cd_8_group_1254	cd_4_group_1015	cd_2_group_794
PDT000557944.1	PDS000026417.27	SAMN12528670	clinical	cd_8_group_1254	cd_4_group_1015	cd_2_group_794
PDT000533084.1	PDS000116431.181	SAMN12147450	clinical	cd_8_group_1255	cd_4_group_1016	cd_2_group_795
PDT000677638.1	PDS000116431.181	SAMN13980139	clinical	cd_8_group_1255	cd_4_group_1016	cd_2_group_795
PDT000533689.1	PDS000143548.5	SAMN12161746	clinical	cd_8_group_1256	cd_4_group_1021	-
PDT000541599.1	PDS000143548.5	SAMN12251509	clinical	cd_8_group_1256	cd_4_group_1021	cd_2_group_810
PDT000679724.1	PDS000143548.5	SAMN14052624	clinical	cd_8_group_1256	cd_4_group_1021	cd_2_group_810
PDT000687324.1	PDS000143548.5	SAMN14125090	clinical	cd_8_group_1256	cd_4_group_1021	cd_2_group_810
PDT000558531.1	PDS000116431.181	SAMN12536558	clinical	cd_8_group_1257	-	-
PDT000551647.1	PDS000116431.181	SAMN12407744	clinical	cd_8_group_1257	cd_4_group_1022	-
PDT000533691.1	PDS000116431.181	SAMN12161745	clinical	cd_8_group_1257	cd_4_group_1022	cd_2_group_800
PDT000551641.1	PDS000116431.181	SAMN12407742	clinical	cd_8_group_1257	cd_4_group_1022	cd_2_group_800
PDT000594685.1	PDS000116431.181	SAMN12856649	clinical	cd_8_group_1257	cd_4_group_1022	cd_2_group_800
PDT000537150.1	PDS000146322.8	SAMN12187129	clinical	cd_8_group_1258	-	-
PDT001416619.1	PDS000146322.8	SAMN30844442	clinical	cd_8_group_1258	-	-
PDT001972116.1	PDS000146322.8	SAMN38117628	clinical	cd_8_group_1258	-	-
PDT000537246.1	PDS000050748.1	SAMN12194485	clinical	cd_8_group_1259	-	-
PDT000587804.1	PDS000050748.1	SAMN12773746	clinical	cd_8_group_1259	-	-
PDT000113376.2	PDS000076307.42	SAMN04545081	clinical	cd_8_group_126	-	-
PDT000137115.3	PDS000076307.42	SAMN05323687	clinical	cd_8_group_126	-	-
PDT000239731.2	PDS000076307.42	SAMN07607839	clinical	cd_8_group_126	-	-
PDT000570246.1	PDS000076307.42	SAMN12616892	clinical	cd_8_group_126	-	-
PDT000630080.1	PDS000076307.42	SAMN13320604	clinical	cd_8_group_126	-	-
PDT000817564.1	PDS000076307.42	SAMN15878378	clinical	cd_8_group_126	-	-
PDT001103302.1	PDS000076307.42	SAMN20571327	clinical	cd_8_group_126	-	-
PDT001184589.1	PDS000076307.42	SAMN23425945	clinical	cd_8_group_126	-	-
PDT001197426.1	PDS000076307.42	SAMN23707825	clinical	cd_8_group_126	-	-
PDT001835239.2	PDS000076307.42	SAMN36770489	clinical	cd_8_group_126	-	-
PDT000545741.1	PDS000076307.42	SAMN12315726	clinical	cd_8_group_126	cd_4_group_1046	-
PDT000802320.1	PDS000076307.42	SAMN15731614	clinical	cd_8_group_126	cd_4_group_1046	-
PDT000682941.1	PDS000076307.42	SAMN14088464	clinical	cd_8_group_126	cd_4_group_1315	-
PDT000743454.1	PDS000076307.42	SAMN14984028	clinical	cd_8_group_126	cd_4_group_1315	-
PDT001399326.1	PDS000076307.42	SAMN30443971	clinical	cd_8_group_126	cd_4_group_1932	cd_2_group_1586
PDT001399444.1	PDS000076307.42	SAMN30444908	clinical	cd_8_group_126	cd_4_group_1932	cd_2_group_1586
PDT001971739.1	PDS000076307.42	SAMN38117397	clinical	cd_8_group_126	cd_4_group_2135	-
PDT001847934.2	PDS000076307.42	SAMN36935341	clinical	cd_8_group_126	cd_4_group_2135	cd_2_group_1789
PDT001879817.1	PDS000076307.42	SAMN37343097	clinical	cd_8_group_126	cd_4_group_2135	cd_2_group_1789
PDT001513898.1	PDS000022610.118	SAMN32058466	clinical	cd_8_group_1260	-	-
PDT000537250.1	PDS000022610.118	SAMN12194106	clinical	cd_8_group_1260	cd_4_group_1024	cd_2_group_802
PDT001293524.1	PDS000022610.118	SAMN27763036	clinical	cd_8_group_1260	cd_4_group_1024	cd_2_group_802
PDT001614540.1	PDS000022610.118	SAMN33284298	clinical	cd_8_group_1260	cd_4_group_1024	cd_2_group_802
PDT000646683.1	PDS000095080.4	SAMN13613651	clinical	cd_8_group_1261	cd_4_group_1026	-
PDT000979187.1	PDS000095080.4	SAMN18166591	clinical	cd_8_group_1261	cd_4_group_1026	-
PDT000537717.1	PDS000095080.4	SAMN12211108	clinical	cd_8_group_1261	cd_4_group_1026	cd_2_group_803
PDT000649046.1	PDS000095080.4	SAMN13656803	clinical	cd_8_group_1261	cd_4_group_1026	cd_2_group_803
PDT000743378.1	PDS000095080.4	SAMN14983148	clinical	cd_8_group_1261	cd_4_group_1026	cd_2_group_803
PDT000537735.1	PDS000022202.81	SAMN12211095	clinical	cd_8_group_1262	cd_4_group_1028	cd_2_group_805
PDT000743438.1	PDS000022202.81	SAMN14983965	clinical	cd_8_group_1262	cd_4_group_1028	cd_2_group_805
PDT000747911.1	PDS000022202.81	SAMN15031454	clinical	cd_8_group_1262	cd_4_group_1028	cd_2_group_805
PDT000537736.1	PDS000022050.16	SAMN12211103	clinical	cd_8_group_1263	-	-
PDT000649879.1	PDS000022050.16	SAMN13675816	clinical	cd_8_group_1263	-	-
PDT000949346.1	PDS000022050.16	SAMN17799598	clinical	cd_8_group_1263	-	-
PDT000547755.1	PDS000022006.104	SAMN12347315	clinical	cd_8_group_1264	cd_4_group_1029	-
PDT000538260.1	PDS000022006.104	SAMN12211959	clinical	cd_8_group_1264	cd_4_group_1029	cd_2_group_808
PDT000589137.1	PDS000022006.104	SAMN12788848	clinical	cd_8_group_1264	cd_4_group_1029	cd_2_group_808
PDT000538261.1	PDS000022406.166	SAMN12211960	clinical	cd_8_group_1265	cd_4_group_1030	cd_2_group_809
PDT000953977.1	PDS000022406.166	SAMN17865969	clinical	cd_8_group_1265	cd_4_group_1030	cd_2_group_809
PDT000540201.1	PDS000048936.53	SAMN12236558	clinical	cd_8_group_1266	-	-
PDT001043503.1	PDS000048936.53	SAMN19285650	clinical	cd_8_group_1266	-	-
PDT000542538.1	PDS000046134.127	SAMN12262153	clinical	cd_8_group_1267	-	-
PDT000547332.1	PDS000046134.127	SAMN12340050	clinical	cd_8_group_1267	-	-
PDT000855496.1	PDS000163083.5	SAMN16373942	clinical	cd_8_group_1268	-	-
PDT001303365.1	PDS000163083.5	SAMN28165400	clinical	cd_8_group_1268	-	-
PDT001908966.1	PDS000163083.5	SAMN37608231	clinical	cd_8_group_1268	-	-
PDT000542663.1	PDS000163083.5	SAMN12262453	clinical	cd_8_group_1268	cd_4_group_1031	cd_2_group_811
PDT000773919.1	PDS000163083.5	SAMN15400011	clinical	cd_8_group_1268	cd_4_group_1031	cd_2_group_811
PDT000562542.1	PDS000163083.5	SAMN12560335	clinical	cd_8_group_1268	cd_4_group_1107	-
PDT000996145.1	PDS000163083.5	SAMN18585953	clinical	cd_8_group_1268	cd_4_group_1107	-
PDT001570548.1	PDS000163083.5	SAMN32643997	clinical	cd_8_group_1268	cd_4_group_1107	-
PDT000542675.1	PDS000022444.221	SAMN12262697	clinical	cd_8_group_1269	cd_4_group_1032	-
PDT000553308.1	PDS000022444.221	SAMN12421881	clinical	cd_8_group_1269	cd_4_group_1032	-
PDT000367833.1	PDS000154285.14	SAMN09927922	clinical	cd_8_group_127	-	-
PDT000390345.1	PDS000154285.14	SAMN10230913	clinical	cd_8_group_127	-	-
PDT000862367.1	PDS000154285.14	SAMN16452196	clinical	cd_8_group_127	-	-
PDT001095444.1	PDS000154285.14	SAMN20357706	clinical	cd_8_group_127	-	-
PDT001680346.1	PDS000154285.14	SAMN34081603	clinical	cd_8_group_127	-	-
PDT000624069.1	PDS000154285.14	SAMN13198231	clinical	cd_8_group_127	cd_4_group_1204	-
PDT000733325.1	PDS000154285.14	SAMN14848271	clinical	cd_8_group_127	cd_4_group_1204	-
PDT001143385.1	PDS000154285.14	SAMN21921805	clinical	cd_8_group_127	cd_4_group_1447	-
PDT001238392.1	PDS000154285.14	SAMN25653783	clinical	cd_8_group_127	cd_4_group_1447	-
PDT001327456.1	PDS000154285.14	SAMN29010788	clinical	cd_8_group_127	cd_4_group_1447	-
PDT001509697.1	PDS000154285.14	SAMN32009599	clinical	cd_8_group_127	cd_4_group_1447	-
PDT001571478.1	PDS000154285.14	SAMN32660025	clinical	cd_8_group_127	cd_4_group_1447	-
PDT001765388.1	PDS000154285.14	SAMN35529652	clinical	cd_8_group_127	cd_4_group_1447	-
PDT001873233.1	PDS000154285.14	SAMN37283739	clinical	cd_8_group_127	cd_4_group_1447	-
PDT000829597.1	PDS000154285.14	SAMN16053936	clinical	cd_8_group_127	cd_4_group_1447	cd_2_group_1146
PDT000841326.1	PDS000154285.14	SAMN16230091	clinical	cd_8_group_127	cd_4_group_1447	cd_2_group_1146
PDT000873455.1	PDS000154285.14	SAMN16605475	clinical	cd_8_group_127	cd_4_group_1447	cd_2_group_1146
PDT000903020.1	PDS000154285.14	SAMN16990541	clinical	cd_8_group_127	cd_4_group_1447	cd_2_group_1146
PDT000908029.1	PDS000154285.14	SAMN17040638	clinical	cd_8_group_127	cd_4_group_1447	cd_2_group_1146
PDT001040154.1	PDS000154285.14	SAMN19232314	clinical	cd_8_group_127	cd_4_group_1447	cd_2_group_1146
PDT001054010.1	PDS000154285.14	SAMN19461834	clinical	cd_8_group_127	cd_4_group_1447	cd_2_group_1146
PDT001078142.1	PDS000154285.14	SAMN19896442	clinical	cd_8_group_127	cd_4_group_1447	cd_2_group_1146
PDT001088125.1	PDS000154285.14	SAMN20170206	clinical	cd_8_group_127	cd_4_group_1447	cd_2_group_1146
PDT001103304.1	PDS000154285.14	SAMN20571317	clinical	cd_8_group_127	cd_4_group_1447	cd_2_group_1146
PDT001105203.1	PDS000154285.14	SAMN20505206	clinical	cd_8_group_127	cd_4_group_1447	cd_2_group_1146
PDT001118912.1	PDS000154285.14	SAMN21036904	clinical	cd_8_group_127	cd_4_group_1447	cd_2_group_1146
PDT001129103.1	PDS000154285.14	SAMN21402643	clinical	cd_8_group_127	cd_4_group_1447	cd_2_group_1146
PDT001159817.1	PDS000154285.14	SAMN22505273	clinical	cd_8_group_127	cd_4_group_1447	cd_2_group_1146
PDT001169209.1	PDS000154285.14	SAMN22892296	clinical	cd_8_group_127	cd_4_group_1447	cd_2_group_1146
PDT001173778.1	PDS000154285.14	SAMN23079354	clinical	cd_8_group_127	cd_4_group_1447	cd_2_group_1146
PDT001175076.1	PDS000154285.14	SAMN23166354	clinical	cd_8_group_127	cd_4_group_1447	cd_2_group_1146
PDT001183504.1	PDS000154285.14	SAMN23408136	clinical	cd_8_group_127	cd_4_group_1447	cd_2_group_1146
PDT001216913.1	PDS000154285.14	SAMN24670012	clinical	cd_8_group_127	cd_4_group_1447	cd_2_group_1146
PDT001245524.1	PDS000154285.14	SAMN25811481	clinical	cd_8_group_127	cd_4_group_1447	cd_2_group_1146
PDT001248897.1	PDS000154285.14	SAMN25872042	clinical	cd_8_group_127	cd_4_group_1447	cd_2_group_1146
PDT001268304.1	PDS000154285.14	SAMN26657562	clinical	cd_8_group_127	cd_4_group_1447	cd_2_group_1146
PDT001295077.2	PDS000154285.14	SAMN27916065	clinical	cd_8_group_127	cd_4_group_1447	cd_2_group_1146
PDT001303076.1	PDS000154285.14	SAMN28163616	clinical	cd_8_group_127	cd_4_group_1447	cd_2_group_1146
PDT001326698.1	PDS000154285.14	SAMN28961265	clinical	cd_8_group_127	cd_4_group_1447	cd_2_group_1146
PDT001338207.1	PDS000154285.14	SAMN29227750	clinical	cd_8_group_127	cd_4_group_1447	cd_2_group_1146
PDT001351220.1	PDS000154285.14	SAMN29474307	clinical	cd_8_group_127	cd_4_group_1447	cd_2_group_1146
PDT001412724.1	PDS000154285.14	SAMN30747949	clinical	cd_8_group_127	cd_4_group_1447	cd_2_group_1146
PDT001617255.1	PDS000154285.14	SAMN33325459	clinical	cd_8_group_127	cd_4_group_1447	cd_2_group_1146
PDT001636937.1	PDS000154285.14	SAMN33393558	clinical	cd_8_group_127	cd_4_group_1447	cd_2_group_1146
PDT001664263.1	PDS000154285.14	SAMN33830385	clinical	cd_8_group_127	cd_4_group_1447	cd_2_group_1146
PDT001677803.1	PDS000154285.14	SAMN34052553	clinical	cd_8_group_127	cd_4_group_1447	cd_2_group_1146
PDT001706462.1	PDS000154285.14	SAMN34367392	clinical	cd_8_group_127	cd_4_group_1447	cd_2_group_1146
PDT001706467.1	PDS000154285.14	SAMN34367394	clinical	cd_8_group_127	cd_4_group_1447	cd_2_group_1146
PDT001736044.1	PDS000154285.14	SAMN35104013	clinical	cd_8_group_127	cd_4_group_1447	cd_2_group_1146
PDT001850769.1	PDS000154285.14	SAMN36982714	clinical	cd_8_group_127	cd_4_group_1447	cd_2_group_1146
PDT001850777.1	PDS000154285.14	SAMN36982732	clinical	cd_8_group_127	cd_4_group_1447	cd_2_group_1146
PDT000583629.1	PDS000154285.14	SAMN03497901	clinical	cd_8_group_127	cd_4_group_88	-
PDT000113386.2	PDS000154285.14	SAMN04545090	clinical	cd_8_group_127	cd_4_group_88	cd_2_group_64
PDT000237895.2	PDS000154285.14	SAMN07571664	clinical	cd_8_group_127	cd_4_group_88	cd_2_group_64
PDT000448266.1	PDS000154285.14	SAMN10791802	clinical	cd_8_group_127	cd_4_group_88	cd_2_group_64
PDT000722846.1	PDS000154285.14	SAMN14608370	clinical	cd_8_group_127	cd_4_group_88	cd_2_group_64
PDT000542678.1	PDS000010659.245	SAMN12262703	clinical	cd_8_group_1270	-	-
PDT001131942.1	PDS000010659.245	SAMN21479985	clinical	cd_8_group_1270	-	-
PDT001351217.1	PDS000010659.245	SAMN29474306	clinical	cd_8_group_1270	-	-
PDT000773922.1	PDS000010659.245	SAMN15400015	clinical	cd_8_group_1270	cd_4_group_1399	cd_2_group_1107
PDT000828211.1	PDS000010659.245	SAMN15967501	clinical	cd_8_group_1270	cd_4_group_1399	cd_2_group_1107
PDT000585059.1	PDS000021570.156	SAMN12738511	clinical	cd_8_group_1271	-	-
PDT000860498.1	PDS000021570.156	SAMN16428357	clinical	cd_8_group_1271	-	-
PDT001305900.1	PDS000021570.156	SAMN28191057	clinical	cd_8_group_1271	-	-
PDT000542686.1	PDS000021570.156	SAMN12262721	clinical	cd_8_group_1271	cd_4_group_1033	cd_2_group_812
PDT001261556.1	PDS000021570.156	SAMN26504495	clinical	cd_8_group_1271	cd_4_group_1033	cd_2_group_812
PDT000542687.1	PDS000021481.20	SAMN12262719	clinical	cd_8_group_1272	-	-
PDT000708889.1	PDS000021481.20	SAMN14375139	clinical	cd_8_group_1272	-	-
PDT000542697.1	PDS000022777.38	SAMN12262716	clinical	cd_8_group_1273	-	-
PDT001169204.1	PDS000022777.38	SAMN22892297	clinical	cd_8_group_1273	-	-
PDT001589167.1	PDS000022777.38	SAMN32876667	clinical	cd_8_group_1273	-	-
PDT000766588.1	PDS000022777.38	SAMN15238402	clinical	cd_8_group_1273	cd_4_group_1384	-
PDT001571475.1	PDS000022777.38	SAMN32660022	clinical	cd_8_group_1273	cd_4_group_1384	-
PDT001052811.1	PDS000155940.1	SAMN19461837	clinical	cd_8_group_1274	-	-
PDT001116507.1	PDS000155940.1	SAMN20970022	clinical	cd_8_group_1274	-	-
PDT001208985.1	PDS000155940.1	SAMN24282418	clinical	cd_8_group_1274	-	-
PDT000724224.1	PDS000155940.1	SAMN14613713	clinical	cd_8_group_1274	cd_4_group_1034	-
PDT001037656.1	PDS000155940.1	SAMN19222485	clinical	cd_8_group_1274	cd_4_group_1034	-
PDT001242438.1	PDS000155940.1	SAMN19999314	clinical	cd_8_group_1274	cd_4_group_1034	-
PDT001308900.1	PDS000155940.1	SAMN28448683	clinical	cd_8_group_1274	cd_4_group_1034	-
PDT001791074.1	PDS000155940.1	SAMN35989870	clinical	cd_8_group_1274	cd_4_group_1034	-
PDT001523946.1	PDS000155940.1	SAMN32173649	clinical	cd_8_group_1274	cd_4_group_1034	cd_2_group_1648
PDT001827843.1	PDS000155940.1	SAMN36702390	clinical	cd_8_group_1274	cd_4_group_1034	cd_2_group_1648
PDT000542698.1	PDS000155940.1	SAMN12262713	clinical	cd_8_group_1274	cd_4_group_1034	cd_2_group_814
PDT000570264.1	PDS000155940.1	SAMN12617009	clinical	cd_8_group_1274	cd_4_group_1034	cd_2_group_814
PDT000579369.1	PDS000155940.1	SAMN12686717	clinical	cd_8_group_1274	cd_4_group_1034	cd_2_group_814
PDT000659025.1	PDS000155940.1	SAMN13825136	clinical	cd_8_group_1274	cd_4_group_1034	cd_2_group_814
PDT000690166.1	PDS000155940.1	SAMN14173404	clinical	cd_8_group_1274	cd_4_group_1034	cd_2_group_814
PDT000734649.1	PDS000155940.1	SAMN14906501	clinical	cd_8_group_1274	cd_4_group_1034	cd_2_group_814
PDT000853549.1	PDS000155940.1	SAMN16354765	clinical	cd_8_group_1274	cd_4_group_1034	cd_2_group_814
PDT000881102.1	PDS000155940.1	SAMN16687088	clinical	cd_8_group_1274	cd_4_group_1034	cd_2_group_814
PDT000945420.1	PDS000155940.1	SAMN17716935	clinical	cd_8_group_1274	cd_4_group_1034	cd_2_group_814
PDT001023660.1	PDS000155940.1	SAMN19102659	clinical	cd_8_group_1274	cd_4_group_1034	cd_2_group_814
PDT001068920.1	PDS000155940.1	SAMN19687232	clinical	cd_8_group_1274	cd_4_group_1034	cd_2_group_814
PDT001105044.1	PDS000155940.1	SAMN20481572	clinical	cd_8_group_1274	cd_4_group_1034	cd_2_group_814
PDT001175485.1	PDS000155940.1	SAMN23167738	clinical	cd_8_group_1274	cd_4_group_1034	cd_2_group_814
PDT001296700.1	PDS000155940.1	SAMN27991099	clinical	cd_8_group_1274	cd_4_group_1034	cd_2_group_814
PDT000544540.1	PDS000021660.32	SAMN12284379	clinical	cd_8_group_1275	-	-
PDT000766586.1	PDS000021660.32	SAMN15238403	clinical	cd_8_group_1275	-	-
PDT000581277.1	PDS000021354.132	SAMN12707897	clinical	cd_8_group_1276	-	-
PDT000544547.1	PDS000021354.132	SAMN12284380	clinical	cd_8_group_1276	cd_4_group_1035	cd_2_group_815
PDT000544554.1	PDS000021354.132	SAMN12284378	clinical	cd_8_group_1276	cd_4_group_1035	cd_2_group_815
PDT001042683.1	PDS000022566.83	SAMN19269165	clinical	cd_8_group_1277	-	-
PDT000544564.1	PDS000022566.83	SAMN12284733	clinical	cd_8_group_1277	cd_4_group_1037	cd_2_group_816
PDT000549357.1	PDS000022566.83	SAMN12363985	clinical	cd_8_group_1277	cd_4_group_1037	cd_2_group_816
PDT000802843.1	PDS000022566.83	SAMN15735176	clinical	cd_8_group_1277	cd_4_group_1120	-
PDT000564901.1	PDS000022566.83	SAMN12583367	clinical	cd_8_group_1277	cd_4_group_1120	cd_2_group_878
PDT000581097.1	PDS000022566.83	SAMN12702739	clinical	cd_8_group_1277	cd_4_group_1120	cd_2_group_878
PDT000544580.1	PDS000158155.1	SAMN12284815	clinical	cd_8_group_1278	cd_4_group_1038	-
PDT000584558.1	PDS000158155.1	SAMN12730853	clinical	cd_8_group_1278	cd_4_group_1038	-
PDT000545285.1	PDS000021657.26	SAMN12291844	clinical	cd_8_group_1279	cd_4_group_1039	-
PDT000565059.1	PDS000021657.26	SAMN12585136	clinical	cd_8_group_1279	cd_4_group_1039	-
PDT000355307.1	PDS000022901.15	SAMN09738074	clinical	cd_8_group_128	-	-
PDT000241151.2	PDS000022901.15	SAMN07638830	clinical	cd_8_group_128	cd_4_group_89	-
PDT000268339.2	PDS000022901.15	SAMN06050832	clinical	cd_8_group_128	cd_4_group_89	-
PDT000273471.2	PDS000022901.15	SAMN06706983	clinical	cd_8_group_128	cd_4_group_89	-
PDT000113388.2	PDS000022901.15	SAMN04545094	clinical	cd_8_group_128	cd_4_group_89	cd_2_group_65
PDT000215072.2	PDS000022901.15	SAMN07184751	clinical	cd_8_group_128	cd_4_group_89	cd_2_group_65
PDT000245896.2	PDS000022901.15	SAMN07710612	clinical	cd_8_group_128	cd_4_group_89	cd_2_group_65
PDT000545344.1	PDS000049518.5	SAMN12291872	clinical	cd_8_group_1280	cd_4_group_1040	-
PDT000690579.1	PDS000049518.5	SAMN14207203	clinical	cd_8_group_1280	cd_4_group_1040	-
PDT000545360.1	PDS000022844.78	SAMN12291842	clinical	cd_8_group_1281	-	-
PDT001144585.1	PDS000022844.78	SAMN22034187	clinical	cd_8_group_1281	-	-
PDT001373188.1	PDS000022844.78	SAMN30027750	clinical	cd_8_group_1281	-	-
PDT000545362.1	PDS000022444.221	SAMN12291969	clinical	cd_8_group_1282	-	-
PDT000564899.1	PDS000022444.221	SAMN12583370	clinical	cd_8_group_1282	-	-
PDT000545586.1	PDS000044015.65	SAMN12307453	clinical	cd_8_group_1283	-	-
PDT000948766.1	PDS000044015.65	SAMN17799260	clinical	cd_8_group_1283	-	-
PDT000545589.1	PDS000021706.12	SAMN12307455	clinical	cd_8_group_1284	-	-
PDT001437389.1	PDS000021706.12	SAMN31097533	clinical	cd_8_group_1284	-	-
PDT001504852.1	PDS000021706.12	SAMN31929269	clinical	cd_8_group_1284	-	-
PDT000545677.1	PDS000022462.7	SAMN12311781	clinical	cd_8_group_1285	cd_4_group_1042	cd_2_group_818
PDT001170369.1	PDS000022462.7	SAMN22937867	clinical	cd_8_group_1285	cd_4_group_1042	cd_2_group_818
PDT000545678.1	PDS000022406.166	SAMN12311743	clinical	cd_8_group_1286	-	-
PDT001090326.1	PDS000022406.166	SAMN20246679	clinical	cd_8_group_1286	-	-
PDT000656000.1	PDS000048509.8	SAMN13750333	clinical	cd_8_group_1287	-	-
PDT001005826.1	PDS000048509.8	SAMN18743849	clinical	cd_8_group_1287	-	-
PDT000545727.1	PDS000048509.8	SAMN12315724	clinical	cd_8_group_1287	cd_4_group_1043	-
PDT000668853.1	PDS000048509.8	SAMN13905759	clinical	cd_8_group_1287	cd_4_group_1043	-
PDT000720589.1	PDS000048509.8	SAMN14549266	clinical	cd_8_group_1287	cd_4_group_1043	-
PDT000551640.1	PDS000048509.8	SAMN12407743	clinical	cd_8_group_1287	cd_4_group_1043	cd_2_group_847
PDT000668862.1	PDS000048509.8	SAMN13905757	clinical	cd_8_group_1287	cd_4_group_1043	cd_2_group_847
PDT000545729.1	PDS000021274.55	SAMN12315728	clinical	cd_8_group_1288	cd_4_group_1044	cd_2_group_819
PDT000545733.1	PDS000021274.55	SAMN12315721	clinical	cd_8_group_1288	cd_4_group_1044	cd_2_group_819
PDT000545734.1	PDS000063071.1	SAMN12315723	clinical	cd_8_group_1289	cd_4_group_1045	-
PDT000743332.1	PDS000063071.1	SAMN14981368	clinical	cd_8_group_1289	cd_4_group_1045	-
PDT000113390.2	PDS000148289.10	SAMN04545095	clinical	cd_8_group_129	cd_4_group_90	cd_2_group_66
PDT000113391.2	PDS000148289.10	SAMN04545096	clinical	cd_8_group_129	cd_4_group_90	cd_2_group_66
PDT000113392.2	PDS000148289.10	SAMN04545097	clinical	cd_8_group_129	cd_4_group_90	cd_2_group_66
PDT000545745.1	PDS000026235.12	SAMN12315716	clinical	cd_8_group_1290	-	-
PDT001270938.1	PDS000026235.12	SAMN26749987	clinical	cd_8_group_1290	-	-
PDT001787944.1	PDS000026235.12	SAMN35880056	clinical	cd_8_group_1290	-	-
PDT000545754.1	PDS000022511.48	SAMN12315747	clinical	cd_8_group_1291	-	-
PDT000611856.1	PDS000022511.48	SAMN13032474	clinical	cd_8_group_1291	-	-
PDT000545764.1	PDS000063362.1	SAMN12315746	clinical	cd_8_group_1292	cd_4_group_1047	cd_2_group_820
PDT000747951.1	PDS000063362.1	SAMN15031696	clinical	cd_8_group_1292	cd_4_group_1047	cd_2_group_820
PDT000546078.1	PDS000055667.26	SAMN12323621	clinical	cd_8_group_1293	cd_4_group_1049	cd_2_group_821
PDT000559193.1	PDS000055667.26	SAMN12544723	clinical	cd_8_group_1293	cd_4_group_1049	cd_2_group_821
PDT000801319.1	PDS000022908.41	SAMN15716755	clinical	cd_8_group_1294	-	-
PDT000547122.1	PDS000022908.41	SAMN12336797	clinical	cd_8_group_1294	cd_4_group_1051	-
PDT001131197.1	PDS000022908.41	SAMN21462702	clinical	cd_8_group_1294	cd_4_group_1051	-
PDT001159443.1	PDS000022908.41	SAMN22487382	clinical	cd_8_group_1294	cd_4_group_1051	-
PDT001160567.1	PDS000022908.41	SAMN22513012	clinical	cd_8_group_1294	cd_4_group_1051	-
PDT001097213.1	PDS000022908.41	SAMN20429508	clinical	cd_8_group_1294	cd_4_group_1051	cd_2_group_1366
PDT001173775.1	PDS000022908.41	SAMN23079353	clinical	cd_8_group_1294	cd_4_group_1051	cd_2_group_1366
PDT000801317.1	PDS000022908.41	SAMN15716757	clinical	cd_8_group_1294	cd_4_group_1422	-
PDT001182714.1	PDS000022908.41	SAMN23390387	clinical	cd_8_group_1294	cd_4_group_1422	-
PDT000547149.1	PDS000022444.221	SAMN12337303	clinical	cd_8_group_1295	-	-
PDT001290404.1	PDS000022444.221	SAMN27624464	clinical	cd_8_group_1295	-	-
PDT000547376.1	PDS000163083.5	SAMN12341729	clinical	cd_8_group_1296	-	-
PDT001066539.1	PDS000163083.5	SAMN19655342	clinical	cd_8_group_1296	-	-
PDT000563996.1	PDS000163083.5	SAMN12572219	clinical	cd_8_group_1296	cd_4_group_1113	cd_2_group_872
PDT000646880.1	PDS000163083.5	SAMN13615777	clinical	cd_8_group_1296	cd_4_group_1113	cd_2_group_872
PDT000588858.1	PDS000036882.58	SAMN12784284	clinical	cd_8_group_1297	-	-
PDT000547377.1	PDS000036882.58	SAMN12341724	clinical	cd_8_group_1297	cd_4_group_1053	-
PDT001002911.1	PDS000036882.58	SAMN18687459	clinical	cd_8_group_1297	cd_4_group_1053	cd_2_group_1265
PDT001427902.1	PDS000036882.58	SAMN30952877	clinical	cd_8_group_1297	cd_4_group_1053	cd_2_group_1265
PDT000547519.1	PDS000105168.25	SAMN12343137	clinical	cd_8_group_1298	-	-
PDT000970290.1	PDS000105168.25	SAMN18027281	clinical	cd_8_group_1298	-	-
PDT001123042.1	PDS000105168.25	SAMN21217378	clinical	cd_8_group_1298	-	-
PDT001791003.1	PDS000011757.152	SAMN35991091	clinical	cd_8_group_1299	cd_4_group_1055	-
PDT000986095.1	PDS000011757.152	SAMN18332801	clinical	cd_8_group_1299	cd_4_group_1055	cd_2_group_1256
PDT001195238.1	PDS000011757.152	SAMN23574194	clinical	cd_8_group_1299	cd_4_group_1055	cd_2_group_1256
PDT001264512.1	PDS000011757.152	SAMN26542508	clinical	cd_8_group_1299	cd_4_group_1055	cd_2_group_1256
PDT001425382.1	PDS000011757.152	SAMN30928123	clinical	cd_8_group_1299	cd_4_group_1055	cd_2_group_1256
PDT000547530.1	PDS000011757.152	SAMN12343173	clinical	cd_8_group_1299	cd_4_group_1055	cd_2_group_823
PDT000547533.1	PDS000011757.152	SAMN12343159	clinical	cd_8_group_1299	cd_4_group_1055	cd_2_group_823
PDT000547538.1	PDS000011757.152	SAMN12343166	clinical	cd_8_group_1299	cd_4_group_1055	cd_2_group_823
PDT000549476.1	PDS000011757.152	SAMN12365497	clinical	cd_8_group_1299	cd_4_group_1055	cd_2_group_823
PDT000549483.1	PDS000011757.152	SAMN12365578	clinical	cd_8_group_1299	cd_4_group_1055	cd_2_group_823
PDT000564027.1	PDS000011757.152	SAMN12572400	clinical	cd_8_group_1299	cd_4_group_1055	cd_2_group_823
PDT000049351.2	PDS000022522.57	SAMN03324867	clinical	cd_8_group_13	-	-
PDT000221420.2	PDS000022522.57	SAMN07279290	clinical	cd_8_group_13	-	-
PDT000113394.2	PDS000022627.5	SAMN04545099	clinical	cd_8_group_130	-	-
PDT000648996.1	PDS000022627.5	SAMN13656375	clinical	cd_8_group_130	cd_4_group_1188	-
PDT000610452.1	PDS000022627.5	SAMN13051604	clinical	cd_8_group_130	cd_4_group_1188	cd_2_group_932
PDT000630721.1	PDS000022627.5	SAMN13327406	clinical	cd_8_group_130	cd_4_group_1188	cd_2_group_932
PDT000806896.1	PDS000010659.245	SAMN15777147	clinical	cd_8_group_1300	-	-
PDT000656026.1	PDS000010659.245	SAMN13750533	clinical	cd_8_group_1300	cd_4_group_1056	-
PDT000547540.1	PDS000010659.245	SAMN12343150	clinical	cd_8_group_1300	cd_4_group_1056	cd_2_group_824
PDT000549477.1	PDS000010659.245	SAMN12365501	clinical	cd_8_group_1300	cd_4_group_1056	cd_2_group_824
PDT001219640.1	PDS000022500.34	SAMN24811406	clinical	cd_8_group_1301	-	-
PDT000547751.1	PDS000022500.34	SAMN12347311	clinical	cd_8_group_1301	cd_4_group_1057	-
PDT001963546.1	PDS000022500.34	SAMN38052333	clinical	cd_8_group_1301	cd_4_group_1057	-
PDT000603803.1	PDS000022500.34	SAMN13005573	clinical	cd_8_group_1301	cd_4_group_1057	cd_2_group_923
PDT001930679.1	PDS000022500.34	SAMN37808101	clinical	cd_8_group_1301	cd_4_group_1057	cd_2_group_923
PDT000547752.1	PDS000156188.4	SAMN12347310	clinical	cd_8_group_1302	-	-
PDT000848952.1	PDS000156188.4	SAMN16282217	clinical	cd_8_group_1302	-	-
PDT001080318.1	PDS000156188.4	SAMN19988192	clinical	cd_8_group_1302	-	-
PDT001142949.1	PDS000156188.4	SAMN21899737	clinical	cd_8_group_1302	-	-
PDT001835232.2	PDS000156188.4	SAMN36770490	clinical	cd_8_group_1302	-	-
PDT001900006.1	PDS000156188.4	SAMN37529820	clinical	cd_8_group_1302	-	-
PDT001908967.1	PDS000156188.4	SAMN37608227	clinical	cd_8_group_1302	-	-
PDT001827924.1	PDS000156188.4	SAMN36703482	clinical	cd_8_group_1302	cd_4_group_1376	-
PDT001850792.1	PDS000156188.4	SAMN36982777	clinical	cd_8_group_1302	cd_4_group_1376	-
PDT000760407.1	PDS000156188.4	SAMN15144540	clinical	cd_8_group_1302	cd_4_group_1376	cd_2_group_1093
PDT000917537.1	PDS000156188.4	SAMN17079150	clinical	cd_8_group_1302	cd_4_group_1376	cd_2_group_1093
PDT001110298.1	PDS000156188.4	SAMN20802062	clinical	cd_8_group_1302	cd_4_group_1376	cd_2_group_1093
PDT001443120.1	PDS000156188.4	SAMN31164486	clinical	cd_8_group_1302	cd_4_group_1376	cd_2_group_1093
PDT001830353.1	PDS000156188.4	SAMN36726075	clinical	cd_8_group_1302	cd_4_group_1376	cd_2_group_1775
PDT001854769.1	PDS000156188.4	SAMN37046994	clinical	cd_8_group_1302	cd_4_group_1376	cd_2_group_1775
PDT000548759.1	PDS000021767.62	SAMN12356065	clinical	cd_8_group_1303	-	-
PDT000755785.1	PDS000021767.62	SAMN15083145	clinical	cd_8_group_1303	-	-
PDT000624946.1	PDS000038851.13	SAMN13223250	clinical	cd_8_group_1304	-	-
PDT000549220.1	PDS000038851.13	SAMN12361429	clinical	cd_8_group_1304	cd_4_group_1059	cd_2_group_826
PDT000551047.1	PDS000038851.13	SAMN12392488	clinical	cd_8_group_1304	cd_4_group_1059	cd_2_group_826
PDT000743479.1	PDS000084144.53	SAMN14984243	clinical	cd_8_group_1305	-	-
PDT000549222.1	PDS000084144.53	SAMN12361433	clinical	cd_8_group_1305	cd_4_group_1061	cd_2_group_828
PDT000744313.1	PDS000084144.53	SAMN14998115	clinical	cd_8_group_1305	cd_4_group_1061	cd_2_group_828
PDT000747901.1	PDS000084144.53	SAMN15031450	clinical	cd_8_group_1305	cd_4_group_1061	cd_2_group_828
PDT000549660.1	PDS000116431.181	SAMN12369696	clinical	cd_8_group_1306	-	-
PDT001389473.1	PDS000116431.181	SAMN30313363	clinical	cd_8_group_1306	cd_4_group_1920	cd_2_group_1572
PDT001612320.1	PDS000116431.181	SAMN33244393	clinical	cd_8_group_1306	cd_4_group_1920	cd_2_group_1572
PDT000550073.1	PDS000038928.7	SAMN12384658	clinical	cd_8_group_1307	-	-
PDT000628211.1	PDS000038928.7	SAMN13284293	clinical	cd_8_group_1307	cd_4_group_1217	cd_2_group_957
PDT000630726.1	PDS000038928.7	SAMN13327409	clinical	cd_8_group_1307	cd_4_group_1217	cd_2_group_957
PDT000550076.1	PDS000022845.13	SAMN12384655	clinical	cd_8_group_1308	cd_4_group_1067	cd_2_group_835
PDT000610442.1	PDS000022845.13	SAMN13051622	clinical	cd_8_group_1308	cd_4_group_1067	cd_2_group_835
PDT000649227.1	PDS000053305.2	SAMN13662570	clinical	cd_8_group_1309	cd_4_group_1069	-
PDT000550079.1	PDS000053305.2	SAMN12384661	clinical	cd_8_group_1309	cd_4_group_1069	cd_2_group_837
PDT000624891.1	PDS000053305.2	SAMN13222699	clinical	cd_8_group_1309	cd_4_group_1069	cd_2_group_837
PDT000113402.2	PDS000022902.5	SAMN04545108	clinical	cd_8_group_131	-	-
PDT000163401.2	PDS000022902.5	SAMN06046080	clinical	cd_8_group_131	-	-
PDT000643632.1	PDS000022902.5	SAMN13542387	clinical	cd_8_group_131	-	-
PDT000113422.2	PDS000022902.5	SAMN04545128	clinical	cd_8_group_131	cd_4_group_91	cd_2_group_67
PDT000143844.2	PDS000022902.5	SAMN05525738	clinical	cd_8_group_131	cd_4_group_91	cd_2_group_67
PDT000550786.1	PDS000021304.43	SAMN12391223	clinical	cd_8_group_1310	-	-
PDT000551218.1	PDS000021304.43	SAMN12408219	clinical	cd_8_group_1310	-	-
PDT000787426.1	PDS000021304.43	SAMN15521796	clinical	cd_8_group_1310	-	-
PDT000877259.1	PDS000021304.43	SAMN16629955	clinical	cd_8_group_1310	-	-
PDT000889047.1	PDS000021304.43	SAMN16790617	clinical	cd_8_group_1310	-	-
PDT000949044.1	PDS000021304.43	SAMN17799336	clinical	cd_8_group_1310	-	-
PDT000551077.1	PDS000116431.181	SAMN12395955	clinical	cd_8_group_1311	-	-
PDT000787263.1	PDS000116431.181	SAMN15520894	clinical	cd_8_group_1311	cd_4_group_1406	-
PDT000795537.1	PDS000116431.181	SAMN15635043	clinical	cd_8_group_1311	cd_4_group_1406	-
PDT000551087.1	PDS000021543.54	SAMN12396454	clinical	cd_8_group_1312	cd_4_group_1073	-
PDT000551220.1	PDS000021543.54	SAMN12408227	clinical	cd_8_group_1312	cd_4_group_1073	cd_2_group_840
PDT000611767.1	PDS000021543.54	SAMN13059434	clinical	cd_8_group_1312	cd_4_group_1073	cd_2_group_840
PDT000637107.1	PDS000022406.166	SAMN13391563	clinical	cd_8_group_1313	cd_4_group_1075	-
PDT000789921.1	PDS000022406.166	SAMN15573435	clinical	cd_8_group_1313	cd_4_group_1075	-
PDT000802844.1	PDS000022406.166	SAMN15735180	clinical	cd_8_group_1313	cd_4_group_1075	-
PDT000551492.1	PDS000022406.166	SAMN12412562	clinical	cd_8_group_1313	cd_4_group_1075	cd_2_group_842
PDT000562818.1	PDS000022406.166	SAMN12566313	clinical	cd_8_group_1313	cd_4_group_1075	cd_2_group_842
PDT000630156.1	PDS000022444.221	SAMN13321396	clinical	cd_8_group_1314	-	-
PDT000551567.1	PDS000022444.221	SAMN12412422	clinical	cd_8_group_1314	cd_4_group_1077	cd_2_group_844
PDT000559196.1	PDS000022444.221	SAMN12544714	clinical	cd_8_group_1314	cd_4_group_1077	cd_2_group_844
PDT000714497.1	PDS000022444.221	SAMN14453397	clinical	cd_8_group_1314	cd_4_group_1077	cd_2_group_844
PDT000551611.1	PDS000116431.181	SAMN12412427	clinical	cd_8_group_1315	cd_4_group_1078	-
PDT000587775.1	PDS000116431.181	SAMN12773502	clinical	cd_8_group_1315	cd_4_group_1078	-
PDT000783801.1	PDS000116431.181	SAMN15459043	clinical	cd_8_group_1315	cd_4_group_1078	-
PDT000573647.1	PDS000116431.181	SAMN12629295	clinical	cd_8_group_1316	-	-
PDT001924876.1	PDS000116431.181	SAMN37771071	clinical	cd_8_group_1316	-	-
PDT000551733.1	PDS000116431.181	SAMN12414652	clinical	cd_8_group_1316	cd_4_group_1080	cd_2_group_848
PDT000589152.1	PDS000116431.181	SAMN12790486	clinical	cd_8_group_1316	cd_4_group_1080	cd_2_group_848
PDT000829592.1	PDS000116431.181	SAMN16053938	clinical	cd_8_group_1316	cd_4_group_1446	cd_2_group_1145
PDT000841480.1	PDS000116431.181	SAMN16233383	clinical	cd_8_group_1316	cd_4_group_1446	cd_2_group_1145
PDT000553559.1	PDS000116431.181	SAMN12423807	clinical	cd_8_group_1317	-	-
PDT000556839.1	PDS000116431.181	SAMN12510319	clinical	cd_8_group_1317	-	-
PDT000607830.1	PDS000116431.181	SAMN13027666	clinical	cd_8_group_1317	-	-
PDT000669526.1	PDS000144876.15	SAMN13920684	clinical	cd_8_group_1318	-	-
PDT001116832.1	PDS000144876.15	SAMN20977202	clinical	cd_8_group_1318	-	-
PDT000553568.1	PDS000144876.15	SAMN12423795	clinical	cd_8_group_1318	cd_4_group_1082	-
PDT000787450.1	PDS000144876.15	SAMN15521838	clinical	cd_8_group_1318	cd_4_group_1082	-
PDT001128921.1	PDS000144876.15	SAMN21396783	clinical	cd_8_group_1318	cd_4_group_1082	-
PDT001876609.1	PDS000022741.7	SAMN37313403	clinical	cd_8_group_1319	-	-
PDT000553570.1	PDS000022741.7	SAMN12423777	clinical	cd_8_group_1319	cd_4_group_1083	-
PDT000608552.1	PDS000022741.7	SAMN13032463	clinical	cd_8_group_1319	cd_4_group_1083	-
PDT001113242.1	PDS000022741.7	SAMN20863281	clinical	cd_8_group_1319	cd_4_group_1083	-
PDT001377032.1	PDS000022741.7	SAMN30087335	clinical	cd_8_group_1319	cd_4_group_1083	-
PDT000113405.2	PDS000021974.53	SAMN04545111	clinical	cd_8_group_132	-	-
PDT000258844.2	PDS000021974.53	SAMN07837864	clinical	cd_8_group_132	-	-
PDT000553572.1	PDS000049267.7	SAMN12423801	clinical	cd_8_group_1320	-	-
PDT000581090.1	PDS000049267.7	SAMN12702757	clinical	cd_8_group_1320	-	-
PDT000553573.1	PDS000043478.22	SAMN12423787	clinical	cd_8_group_1321	cd_4_group_1084	cd_2_group_851
PDT000591757.1	PDS000043478.22	SAMN12821314	clinical	cd_8_group_1321	cd_4_group_1084	cd_2_group_851
PDT000555623.1	PDS000163083.5	SAMN12498515	clinical	cd_8_group_1322	cd_4_group_1085	-
PDT000948805.1	PDS000163083.5	SAMN17799299	clinical	cd_8_group_1322	cd_4_group_1085	-
PDT001391098.1	PDS000022183.95	SAMN30349481	clinical	cd_8_group_1323	-	-
PDT001778266.1	PDS000022183.95	SAMN35723273	clinical	cd_8_group_1323	-	-
PDT001829498.1	PDS000022183.95	SAMN36715808	clinical	cd_8_group_1323	-	-
PDT001058777.1	PDS000022183.95	SAMN19555848	clinical	cd_8_group_1323	cd_4_group_1088	-
PDT001476191.1	PDS000022183.95	SAMN31602084	clinical	cd_8_group_1323	cd_4_group_1088	-
PDT001766934.1	PDS000022183.95	SAMN35559310	clinical	cd_8_group_1323	cd_4_group_1088	-
PDT001908259.1	PDS000022183.95	SAMN37587463	clinical	cd_8_group_1323	cd_4_group_1088	-
PDT001908264.1	PDS000022183.95	SAMN37587464	clinical	cd_8_group_1323	cd_4_group_1088	-
PDT000556107.1	PDS000022183.95	SAMN12501899	clinical	cd_8_group_1323	cd_4_group_1088	cd_2_group_854
PDT000562812.1	PDS000022183.95	SAMN12566318	clinical	cd_8_group_1323	cd_4_group_1088	cd_2_group_854
PDT000569358.1	PDS000022183.95	SAMN12609670	clinical	cd_8_group_1323	cd_4_group_1088	cd_2_group_854
PDT000789920.1	PDS000022183.95	SAMN15573436	clinical	cd_8_group_1323	cd_4_group_1088	cd_2_group_854
PDT001092451.1	PDS000022183.95	SAMN20300003	clinical	cd_8_group_1323	cd_4_group_1088	cd_2_group_854
PDT001717888.1	PDS000022183.95	SAMN34566468	clinical	cd_8_group_1323	cd_4_group_1908	-
PDT001780816.1	PDS000022183.95	SAMN35756181	clinical	cd_8_group_1323	cd_4_group_1908	-
PDT001373190.1	PDS000022183.95	SAMN30027749	clinical	cd_8_group_1323	cd_4_group_1908	cd_2_group_1559
PDT001808046.1	PDS000022183.95	SAMN36275359	clinical	cd_8_group_1323	cd_4_group_1908	cd_2_group_1559
PDT001866260.1	PDS000022183.95	SAMN37162042	clinical	cd_8_group_1323	cd_4_group_1908	cd_2_group_1559
PDT000556451.1	PDS000037226.61	SAMN12504580	clinical	cd_8_group_1324	-	-
PDT000650775.1	PDS000037226.61	SAMN13686038	clinical	cd_8_group_1324	-	-
PDT001573125.1	PDS000037226.61	SAMN32678374	clinical	cd_8_group_1324	-	-
PDT001597098.1	PDS000037226.61	SAMN32961319	clinical	cd_8_group_1324	-	-
PDT001807477.1	PDS000037226.61	SAMN36273802	clinical	cd_8_group_1324	-	-
PDT000708891.1	PDS000037226.61	SAMN14375137	clinical	cd_8_group_1324	cd_4_group_1342	-
PDT001329759.1	PDS000037226.61	SAMN29145773	clinical	cd_8_group_1324	cd_4_group_1342	-
PDT001160564.1	PDS000037226.61	SAMN22513006	clinical	cd_8_group_1324	cd_4_group_1722	-
PDT001238391.1	PDS000037226.61	SAMN25653782	clinical	cd_8_group_1324	cd_4_group_1722	-
PDT001116852.1	PDS000037226.61	SAMN20977206	clinical	cd_8_group_1324	cd_4_group_1722	cd_2_group_1395
PDT001172643.1	PDS000037226.61	SAMN23010820	clinical	cd_8_group_1324	cd_4_group_1722	cd_2_group_1395
PDT001216337.1	PDS000037226.61	SAMN24627206	clinical	cd_8_group_1324	cd_4_group_1722	cd_2_group_1395
PDT001482588.1	PDS000037226.61	SAMN31670423	clinical	cd_8_group_1324	cd_4_group_1722	cd_2_group_1395
PDT001092476.1	PDS000022904.162	SAMN20303640	clinical	cd_8_group_1325	-	-
PDT001132337.1	PDS000022904.162	SAMN21493763	clinical	cd_8_group_1325	-	-
PDT000556642.1	PDS000022904.162	SAMN12497541	clinical	cd_8_group_1325	cd_4_group_1092	-
PDT000556859.1	PDS000022904.162	SAMN12497544	clinical	cd_8_group_1325	cd_4_group_1092	-
PDT001086218.1	PDS000022904.162	SAMN20148503	clinical	cd_8_group_1325	cd_4_group_1657	cd_2_group_1331
PDT001095545.1	PDS000022904.162	SAMN20363745	clinical	cd_8_group_1325	cd_4_group_1657	cd_2_group_1331
PDT001118119.1	PDS000022904.162	SAMN21024446	clinical	cd_8_group_1325	cd_4_group_1657	cd_2_group_1331
PDT000556707.1	PDS000022197.9	SAMN12497546	clinical	cd_8_group_1326	-	-
PDT000743545.1	PDS000022197.9	SAMN14985109	clinical	cd_8_group_1326	-	-
PDT000556802.1	PDS000051701.1	SAMN12510318	clinical	cd_8_group_1327	cd_4_group_1093	-
PDT000602655.1	PDS000051701.1	SAMN12994592	clinical	cd_8_group_1327	cd_4_group_1093	-
PDT000556811.1	PDS000022500.34	SAMN12510317	clinical	cd_8_group_1328	cd_4_group_1094	-
PDT000770843.1	PDS000022500.34	SAMN15352613	clinical	cd_8_group_1328	cd_4_group_1094	-
PDT000557643.1	PDS000022710.85	SAMN12518216	clinical	cd_8_group_1329	cd_4_group_1097	cd_2_group_858
PDT000744314.1	PDS000022710.85	SAMN14998106	clinical	cd_8_group_1329	cd_4_group_1097	cd_2_group_858
PDT000113419.2	PDS000022626.8	SAMN04545124	clinical	cd_8_group_133	-	-
PDT000469834.1	PDS000022626.8	SAMN11028336	clinical	cd_8_group_133	-	-
PDT000557646.1	PDS000021019.13	SAMN12518279	clinical	cd_8_group_1330	cd_4_group_1098	cd_2_group_859
PDT000575129.1	PDS000021019.13	SAMN12647578	clinical	cd_8_group_1330	cd_4_group_1098	cd_2_group_859
PDT000557652.1	PDS000072253.38	SAMN12518307	clinical	cd_8_group_1331	cd_4_group_1099	cd_2_group_862
PDT000611640.1	PDS000072253.38	SAMN13058940	clinical	cd_8_group_1331	cd_4_group_1099	cd_2_group_862
PDT000558404.1	PDS000022744.66	SAMN12532159	clinical	cd_8_group_1332	cd_4_group_1101	cd_2_group_864
PDT000877899.1	PDS000022744.66	SAMN16634587	clinical	cd_8_group_1332	cd_4_group_1101	cd_2_group_864
PDT001063029.1	PDS000043605.22	SAMN19592785	clinical	cd_8_group_1333	-	-
PDT001271920.1	PDS000043605.22	SAMN26851412	clinical	cd_8_group_1333	-	-
PDT001293657.1	PDS000043605.22	SAMN27766228	clinical	cd_8_group_1333	-	-
PDT000806551.1	PDS000043605.22	SAMN15775589	clinical	cd_8_group_1333	cd_4_group_1102	-
PDT000558512.1	PDS000043605.22	SAMN12536575	clinical	cd_8_group_1333	cd_4_group_1102	cd_2_group_865
PDT001453790.1	PDS000043605.22	SAMN31282285	clinical	cd_8_group_1333	cd_4_group_1102	cd_2_group_865
PDT000617720.1	PDS000043605.22	SAMN13110862	clinical	cd_8_group_1333	cd_4_group_1102	cd_2_group_938
PDT001184582.1	PDS000043605.22	SAMN23425940	clinical	cd_8_group_1333	cd_4_group_1102	cd_2_group_938
PDT000559192.1	PDS000043213.11	SAMN12544766	clinical	cd_8_group_1334	-	-
PDT000862218.1	PDS000043213.11	SAMN16452342	clinical	cd_8_group_1334	-	-
PDT000562903.1	PDS000049415.1	SAMN12567253	clinical	cd_8_group_1335	-	-
PDT000565065.1	PDS000049415.1	SAMN12585124	clinical	cd_8_group_1335	-	-
PDT000562909.1	PDS000026417.27	SAMN12567252	clinical	cd_8_group_1336	-	-
PDT000563955.1	PDS000026417.27	SAMN12571719	clinical	cd_8_group_1336	cd_4_group_1110	-
PDT000569778.1	PDS000026417.27	SAMN12610742	clinical	cd_8_group_1336	cd_4_group_1110	-
PDT000563445.1	PDS000137687.62	SAMN12568430	clinical	cd_8_group_1337	-	-
PDT001007448.1	PDS000137687.62	SAMN18766611	clinical	cd_8_group_1337	-	-
PDT000563467.1	PDS000055949.1	SAMN12568429	clinical	cd_8_group_1338	cd_4_group_1109	cd_2_group_870
PDT000671349.1	PDS000055949.1	SAMN13929684	clinical	cd_8_group_1338	cd_4_group_1109	cd_2_group_870
PDT000563954.1	PDS000156189.13	SAMN12571718	clinical	cd_8_group_1339	-	-
PDT000926067.1	PDS000156189.13	SAMN17131567	clinical	cd_8_group_1339	-	-
PDT000113469.2	PDS000021961.2	SAMN04545175	clinical	cd_8_group_134	cd_4_group_92	-
PDT000113470.2	PDS000021961.2	SAMN04545176	clinical	cd_8_group_134	cd_4_group_92	-
PDT001377686.1	PDS000116431.181	SAMN30106028	clinical	cd_8_group_1340	-	-
PDT001549029.1	PDS000116431.181	SAMN32413583	clinical	cd_8_group_1340	-	-
PDT000563960.1	PDS000116431.181	SAMN12571723	clinical	cd_8_group_1340	cd_4_group_1111	-
PDT000642742.1	PDS000116431.181	SAMN13520687	clinical	cd_8_group_1340	cd_4_group_1111	-
PDT000821856.1	PDS000116431.181	SAMN15914390	clinical	cd_8_group_1340	cd_4_group_1111	-
PDT001366762.1	PDS000116431.181	SAMN29877054	clinical	cd_8_group_1340	cd_4_group_1111	-
PDT001516667.1	PDS000116431.181	SAMN32099251	clinical	cd_8_group_1340	cd_4_group_1111	-
PDT001662816.1	PDS000116431.181	SAMN33771295	clinical	cd_8_group_1340	cd_4_group_1111	-
PDT001874866.1	PDS000116431.181	SAMN37299104	clinical	cd_8_group_1340	cd_4_group_1111	-
PDT000564021.1	PDS000049332.2	SAMN12572392	clinical	cd_8_group_1341	cd_4_group_1114	-
PDT000744323.1	PDS000049332.2	SAMN14998098	clinical	cd_8_group_1341	cd_4_group_1114	-
PDT000630728.1	PDS000051496.10	SAMN13327402	clinical	cd_8_group_1342	cd_4_group_1116	-
PDT000668878.1	PDS000051496.10	SAMN13905762	clinical	cd_8_group_1342	cd_4_group_1116	-
PDT000564025.1	PDS000051496.10	SAMN12572390	clinical	cd_8_group_1342	cd_4_group_1116	cd_2_group_874
PDT000600408.1	PDS000051496.10	SAMN12911098	clinical	cd_8_group_1342	cd_4_group_1116	cd_2_group_874
PDT000602873.1	PDS000051496.10	SAMN12995190	clinical	cd_8_group_1342	cd_4_group_1116	cd_2_group_874
PDT000627317.1	PDS000051496.10	SAMN13266626	clinical	cd_8_group_1342	cd_4_group_1116	cd_2_group_874
PDT000653507.1	PDS000051496.10	SAMN13714784	clinical	cd_8_group_1342	cd_4_group_1116	cd_2_group_874
PDT000655997.1	PDS000051496.10	SAMN13750327	clinical	cd_8_group_1342	cd_4_group_1116	cd_2_group_874
PDT000656044.1	PDS000051496.10	SAMN13750674	clinical	cd_8_group_1342	cd_4_group_1116	cd_2_group_874
PDT000668856.1	PDS000051496.10	SAMN13905776	clinical	cd_8_group_1342	cd_4_group_1116	cd_2_group_874
PDT000784324.1	PDS000051496.10	SAMN15480854	clinical	cd_8_group_1342	cd_4_group_1116	cd_2_group_874
PDT000788269.1	PDS000051496.10	SAMN15537652	clinical	cd_8_group_1342	cd_4_group_1116	cd_2_group_874
PDT000806897.1	PDS000051496.10	SAMN15777148	clinical	cd_8_group_1342	cd_4_group_1116	cd_2_group_874
PDT000564029.1	PDS000095664.1	SAMN12572404	clinical	cd_8_group_1343	-	-
PDT001126272.1	PDS000095664.1	SAMN21363917	clinical	cd_8_group_1343	-	-
PDT000564875.1	PDS000022347.5	SAMN12583095	clinical	cd_8_group_1344	cd_4_group_1118	cd_2_group_876
PDT000787432.1	PDS000022347.5	SAMN15521828	clinical	cd_8_group_1344	cd_4_group_1118	cd_2_group_876
PDT000564876.1	PDS000114430.30	SAMN12583096	clinical	cd_8_group_1345	-	-
PDT001089303.1	PDS000114430.30	SAMN20192977	clinical	cd_8_group_1345	-	-
PDT000800155.1	PDS000022183.95	SAMN15690488	clinical	cd_8_group_1346	-	-
PDT001873537.1	PDS000022183.95	SAMN37284264	clinical	cd_8_group_1346	-	-
PDT001908271.1	PDS000022183.95	SAMN37587462	clinical	cd_8_group_1346	-	-
PDT000565060.1	PDS000022183.95	SAMN12585132	clinical	cd_8_group_1346	cd_4_group_1121	-
[truncated: 11,867 more rows]
