# Supplementary material for: Genomic perspectives on foodborne illness
Source: medRxiv. 2024 May 16:2024.05.16.24307425. Preprint. [Version 1] doi: 10.1101/2024.05.16.24307425 (PMC11188124; doi:10.1101/2024.05.16.24307425)
Supplement: Supplement 3 [file media-3.zip › Copy of Ecoli_Shigella.clusters.given.txt]

PDT000025296.1	PDS000108132.2	SAMN02353075	clinical	cd_8_group_1	cd_4_group_1	cd_2_group_1
PDT000124824.3	PDS000108132.2	SAMN04625424	clinical	cd_8_group_1	cd_4_group_1	cd_2_group_1
PDT000124825.3	PDS000108132.2	SAMN04625423	clinical	cd_8_group_1	cd_4_group_1	cd_2_group_1
PDT001286614.1	PDS000108132.2	SAMN27289153	clinical	cd_8_group_1	cd_4_group_1	cd_2_group_1
PDT001286617.1	PDS000108132.2	SAMN27289186	clinical	cd_8_group_1	cd_4_group_1	cd_2_group_1
PDT001286618.1	PDS000108132.2	SAMN27289185	clinical	cd_8_group_1	cd_4_group_1	cd_2_group_1
PDT001286625.1	PDS000108132.2	SAMN27289152	clinical	cd_8_group_1	cd_4_group_1	cd_2_group_1
PDT001286636.1	PDS000108132.2	SAMN27289151	clinical	cd_8_group_1	cd_4_group_1	cd_2_group_1
PDT001286647.1	PDS000108132.2	SAMN27289150	clinical	cd_8_group_1	cd_4_group_1	cd_2_group_1
PDT001287283.1	PDS000108132.2	SAMN27578908	clinical	cd_8_group_1	cd_4_group_1	cd_2_group_1
PDT001287285.1	PDS000108132.2	SAMN27578906	clinical	cd_8_group_1	cd_4_group_1	cd_2_group_1
PDT001287286.1	PDS000108132.2	SAMN27578905	clinical	cd_8_group_1	cd_4_group_1	cd_2_group_1
PDT001287287.1	PDS000108132.2	SAMN27578904	clinical	cd_8_group_1	cd_4_group_1	cd_2_group_1
PDT001287290.1	PDS000108132.2	SAMN27578901	clinical	cd_8_group_1	cd_4_group_1	cd_2_group_1
PDT001287291.1	PDS000108132.2	SAMN27578911	clinical	cd_8_group_1	cd_4_group_1	cd_2_group_1
PDT001287292.1	PDS000108132.2	SAMN27578910	clinical	cd_8_group_1	cd_4_group_1	cd_2_group_1
PDT001287293.1	PDS000108132.2	SAMN27578909	clinical	cd_8_group_1	cd_4_group_1	cd_2_group_1
PDT001287295.1	PDS000108132.2	SAMN27578899	clinical	cd_8_group_1	cd_4_group_1	cd_2_group_1
PDT001308855.1	PDS000108132.2	SAMN28447341	clinical	cd_8_group_1	cd_4_group_1	cd_2_group_1
PDT001308856.1	PDS000108132.2	SAMN28447340	clinical	cd_8_group_1	cd_4_group_1	cd_2_group_1
PDT001308858.1	PDS000108132.2	SAMN28447338	clinical	cd_8_group_1	cd_4_group_1	cd_2_group_1
PDT001308878.1	PDS000108132.2	SAMN28447513	clinical	cd_8_group_1	cd_4_group_1	cd_2_group_1
PDT001308879.1	PDS000108132.2	SAMN28447512	clinical	cd_8_group_1	cd_4_group_1	cd_2_group_1
PDT001308881.1	PDS000108132.2	SAMN28447510	clinical	cd_8_group_1	cd_4_group_1	cd_2_group_1
PDT001308882.1	PDS000108132.2	SAMN28447509	clinical	cd_8_group_1	cd_4_group_1	cd_2_group_1
PDT001308884.1	PDS000108132.2	SAMN28447507	clinical	cd_8_group_1	cd_4_group_1	cd_2_group_1
PDT001308885.1	PDS000108132.2	SAMN28447506	clinical	cd_8_group_1	cd_4_group_1	cd_2_group_1
PDT001308886.1	PDS000108132.2	SAMN28447523	clinical	cd_8_group_1	cd_4_group_1	cd_2_group_1
PDT001308887.1	PDS000108132.2	SAMN28447522	clinical	cd_8_group_1	cd_4_group_1	cd_2_group_1
PDT001308888.1	PDS000108132.2	SAMN28447521	clinical	cd_8_group_1	cd_4_group_1	cd_2_group_1
PDT001308889.1	PDS000108132.2	SAMN28447520	clinical	cd_8_group_1	cd_4_group_1	cd_2_group_1
PDT001308890.1	PDS000108132.2	SAMN28447519	clinical	cd_8_group_1	cd_4_group_1	cd_2_group_1
PDT001308892.1	PDS000108132.2	SAMN28447517	clinical	cd_8_group_1	cd_4_group_1	cd_2_group_1
PDT001308893.1	PDS000108132.2	SAMN28447516	clinical	cd_8_group_1	cd_4_group_1	cd_2_group_1
PDT001308894.1	PDS000108132.2	SAMN28447515	clinical	cd_8_group_1	cd_4_group_1	cd_2_group_1
PDT001308895.1	PDS000108132.2	SAMN28447514	clinical	cd_8_group_1	cd_4_group_1	cd_2_group_1
PDT001308896.1	PDS000108132.2	SAMN28447505	clinical	cd_8_group_1	cd_4_group_1	cd_2_group_1
PDT001308897.1	PDS000108132.2	SAMN28447504	clinical	cd_8_group_1	cd_4_group_1	cd_2_group_1
PDT001308912.1	PDS000108132.2	SAMN28448748	clinical	cd_8_group_1	cd_4_group_1	cd_2_group_1
PDT001308913.1	PDS000108132.2	SAMN28448747	clinical	cd_8_group_1	cd_4_group_1	cd_2_group_1
PDT001308914.1	PDS000108132.2	SAMN28448746	clinical	cd_8_group_1	cd_4_group_1	cd_2_group_1
PDT001308915.1	PDS000108132.2	SAMN28448745	clinical	cd_8_group_1	cd_4_group_1	cd_2_group_1
PDT001308916.1	PDS000108132.2	SAMN28448744	clinical	cd_8_group_1	cd_4_group_1	cd_2_group_1
PDT001308919.1	PDS000108132.2	SAMN28448741	clinical	cd_8_group_1	cd_4_group_1	cd_2_group_1
PDT001308921.1	PDS000108132.2	SAMN28448740	clinical	cd_8_group_1	cd_4_group_1	cd_2_group_1
PDT001308922.1	PDS000108132.2	SAMN28448739	clinical	cd_8_group_1	cd_4_group_1	cd_2_group_1
PDT001308940.1	PDS000108132.2	SAMN28448919	clinical	cd_8_group_1	cd_4_group_1	cd_2_group_1
PDT001308941.1	PDS000108132.2	SAMN28448918	clinical	cd_8_group_1	cd_4_group_1	cd_2_group_1
PDT001308942.1	PDS000108132.2	SAMN28448917	clinical	cd_8_group_1	cd_4_group_1	cd_2_group_1
PDT001308944.1	PDS000108132.2	SAMN28448915	clinical	cd_8_group_1	cd_4_group_1	cd_2_group_1
PDT001308945.1	PDS000108132.2	SAMN28448914	clinical	cd_8_group_1	cd_4_group_1	cd_2_group_1
PDT001308946.1	PDS000108132.2	SAMN28448913	clinical	cd_8_group_1	cd_4_group_1	cd_2_group_1
PDT001308965.1	PDS000108132.2	SAMN28449730	clinical	cd_8_group_1	cd_4_group_1	cd_2_group_1
PDT001308966.1	PDS000108132.2	SAMN28449729	clinical	cd_8_group_1	cd_4_group_1	cd_2_group_1
PDT001308967.1	PDS000108132.2	SAMN28449728	clinical	cd_8_group_1	cd_4_group_1	cd_2_group_1
PDT001308968.1	PDS000108132.2	SAMN28449727	clinical	cd_8_group_1	cd_4_group_1	cd_2_group_1
PDT001308970.1	PDS000108132.2	SAMN28449725	clinical	cd_8_group_1	cd_4_group_1	cd_2_group_1
PDT001308971.1	PDS000108132.2	SAMN28449724	clinical	cd_8_group_1	cd_4_group_1	cd_2_group_1
PDT001308973.1	PDS000108132.2	SAMN28449722	clinical	cd_8_group_1	cd_4_group_1	cd_2_group_1
PDT001308974.1	PDS000108132.2	SAMN28449721	clinical	cd_8_group_1	cd_4_group_1	cd_2_group_1
PDT001308998.1	PDS000108132.2	SAMN28449991	clinical	cd_8_group_1	cd_4_group_1	cd_2_group_1
PDT001308999.1	PDS000108132.2	SAMN28449990	clinical	cd_8_group_1	cd_4_group_1	cd_2_group_1
PDT001309000.1	PDS000108132.2	SAMN28449989	clinical	cd_8_group_1	cd_4_group_1	cd_2_group_1
PDT001309001.1	PDS000108132.2	SAMN28449988	clinical	cd_8_group_1	cd_4_group_1	cd_2_group_1
PDT001309003.1	PDS000108132.2	SAMN28449986	clinical	cd_8_group_1	cd_4_group_1	cd_2_group_1
PDT001309004.1	PDS000108132.2	SAMN28450000	clinical	cd_8_group_1	cd_4_group_1	cd_2_group_1
PDT001309005.1	PDS000108132.2	SAMN28449999	clinical	cd_8_group_1	cd_4_group_1	cd_2_group_1
PDT001309007.1	PDS000108132.2	SAMN28449997	clinical	cd_8_group_1	cd_4_group_1	cd_2_group_1
PDT001309008.1	PDS000108132.2	SAMN28449996	clinical	cd_8_group_1	cd_4_group_1	cd_2_group_1
PDT001309009.1	PDS000108132.2	SAMN28449995	clinical	cd_8_group_1	cd_4_group_1	cd_2_group_1
PDT001309029.1	PDS000108132.2	SAMN28450145	clinical	cd_8_group_1	cd_4_group_1	cd_2_group_1
PDT001309031.1	PDS000108132.2	SAMN28450142	clinical	cd_8_group_1	cd_4_group_1	cd_2_group_1
PDT001309369.1	PDS000108132.2	SAMN28446910	clinical	cd_8_group_1	cd_4_group_1	cd_2_group_1
PDT001309370.1	PDS000108132.2	SAMN28446909	clinical	cd_8_group_1	cd_4_group_1	cd_2_group_1
PDT001309373.1	PDS000108132.2	SAMN28446906	clinical	cd_8_group_1	cd_4_group_1	cd_2_group_1
PDT001309374.1	PDS000108132.2	SAMN28446905	clinical	cd_8_group_1	cd_4_group_1	cd_2_group_1
PDT000039527.3	PDS000003686.5	SAMN02918198	clinical	cd_8_group_10	cd_4_group_10	-
PDT000039524.3	PDS000003686.5	SAMN02918195	clinical	cd_8_group_10	cd_4_group_10	cd_2_group_10
PDT000039525.3	PDS000003686.5	SAMN02918197	clinical	cd_8_group_10	cd_4_group_10	cd_2_group_10
PDT000039526.3	PDS000003686.5	SAMN02918196	clinical	cd_8_group_10	cd_4_group_10	cd_2_group_10
PDT000106291.3	PDS000034805.16	SAMN04482310	clinical	cd_8_group_100	-	-
PDT000184510.3	PDS000034805.16	SAMN06204084	clinical	cd_8_group_100	-	-
PDT000221985.3	PDS000034805.16	SAMN07255530	clinical	cd_8_group_100	-	-
PDT000625559.2	PDS000034805.16	SAMN13242704	clinical	cd_8_group_100	-	-
PDT000625598.2	PDS000034805.16	SAMN13242765	clinical	cd_8_group_100	-	-
PDT000106292.3	PDS000034805.16	SAMN04482311	clinical	cd_8_group_100	cd_4_group_212	-
PDT000106294.3	PDS000034805.16	SAMN04482313	clinical	cd_8_group_100	cd_4_group_212	-
PDT000148909.3	PDS000034805.16	SAMN05762826	clinical	cd_8_group_100	cd_4_group_409	-
PDT000470584.2	PDS000034805.16	SAMN11031760	clinical	cd_8_group_100	cd_4_group_409	-
PDT000062606.3	PDS000034805.16	SAMN03473313	clinical	cd_8_group_100	cd_4_group_77	cd_2_group_63
PDT000068772.4	PDS000034805.16	SAMN03785514	clinical	cd_8_group_100	cd_4_group_77	cd_2_group_63
PDT000069431.4	PDS000034805.16	SAMN03801621	clinical	cd_8_group_100	cd_4_group_77	cd_2_group_63
PDT000069433.4	PDS000034805.16	SAMN03801622	clinical	cd_8_group_100	cd_4_group_77	cd_2_group_63
PDT000066879.3	PDS000034805.16	SAMN03754005	clinical	cd_8_group_100	cd_4_group_92	-
PDT000066880.3	PDS000034805.16	SAMN03754006	clinical	cd_8_group_100	cd_4_group_92	cd_2_group_72
PDT000066881.3	PDS000034805.16	SAMN03754007	clinical	cd_8_group_100	cd_4_group_92	cd_2_group_72
PDT000069405.3	PDS000034805.16	SAMN03795200	clinical	cd_8_group_100	cd_4_group_92	cd_2_group_72
PDT000069432.4	PDS000034805.16	SAMN03801623	clinical	cd_8_group_100	cd_4_group_92	cd_2_group_72
PDT000084193.3	PDS000034805.16	SAMN03795202	clinical	cd_8_group_100	cd_4_group_92	cd_2_group_72
PDT000084194.3	PDS000034805.16	SAMN03795203	clinical	cd_8_group_100	cd_4_group_92	cd_2_group_72
PDT000084195.3	PDS000034805.16	SAMN03794742	clinical	cd_8_group_100	cd_4_group_92	cd_2_group_72
PDT000084216.3	PDS000034805.16	SAMN03795201	clinical	cd_8_group_100	cd_4_group_92	cd_2_group_72
PDT000106339.3	PDS000034805.16	SAMN04482375	clinical	cd_8_group_100	cd_4_group_92	cd_2_group_72
PDT000230816.3	PDS000057475.1	SAMN07419915	clinical	cd_8_group_1000	-	-
PDT000235800.3	PDS000057475.1	SAMN07519656	clinical	cd_8_group_1000	-	-
PDT000231239.3	PDS000114124.72	SAMN07428633	clinical	cd_8_group_1001	-	-
PDT000252764.3	PDS000114124.72	SAMN07767806	clinical	cd_8_group_1001	-	-
PDT000303567.3	PDS000033850.136	SAMN08872679	clinical	cd_8_group_1002	cd_4_group_750	-
PDT000231241.3	PDS000033850.136	SAMN07428846	clinical	cd_8_group_1002	cd_4_group_750	cd_2_group_581
PDT000250887.3	PDS000033850.136	SAMN07568592	clinical	cd_8_group_1002	cd_4_group_750	cd_2_group_581
PDT000231247.3	PDS000057330.2	SAMN07429389	clinical	cd_8_group_1003	-	-
PDT000235274.3	PDS000057330.2	SAMN07498452	clinical	cd_8_group_1003	-	-
PDT000247411.3	PDS000057330.2	SAMN07722600	clinical	cd_8_group_1003	-	-
PDT000242801.3	PDS000003565.20	SAMN07654509	clinical	cd_8_group_1004	-	-
PDT000231250.3	PDS000003565.20	SAMN07442106	clinical	cd_8_group_1004	cd_4_group_751	-
PDT000242797.3	PDS000003565.20	SAMN07654507	clinical	cd_8_group_1004	cd_4_group_751	-
PDT000231258.3	PDS000000709.70	SAMN07442111	clinical	cd_8_group_1005	cd_4_group_752	cd_2_group_582
PDT000235773.3	PDS000000709.70	SAMN07523019	clinical	cd_8_group_1005	cd_4_group_752	cd_2_group_582
PDT000242792.3	PDS000000709.70	SAMN07654505	clinical	cd_8_group_1005	cd_4_group_752	cd_2_group_582
PDT000231270.3	PDS000035426.65	SAMN07439618	clinical	cd_8_group_1006	-	-
PDT000243679.3	PDS000035426.65	SAMN07625506	clinical	cd_8_group_1006	-	-
PDT000231272.3	PDS000023429.9	SAMN07439620	clinical	cd_8_group_1007	cd_4_group_753	-
PDT000588379.2	PDS000023429.9	SAMN12781016	clinical	cd_8_group_1007	cd_4_group_753	cd_2_group_1830
PDT000597584.2	PDS000023429.9	SAMN12877003	clinical	cd_8_group_1007	cd_4_group_753	cd_2_group_1830
PDT000628835.2	PDS000023429.9	SAMN13293581	clinical	cd_8_group_1007	cd_4_group_753	cd_2_group_1830
PDT000231282.2	PDS000139958.26	SAMN07427815	clinical	cd_8_group_1008	-	-
PDT000495507.1	PDS000139958.26	SAMN11507213	clinical	cd_8_group_1008	-	-
PDT000533201.1	PDS000139958.26	SAMN12150397	clinical	cd_8_group_1008	-	-
PDT000381347.1	PDS000139958.26	SAMN10093131	clinical	cd_8_group_1008	cd_4_group_1534	-
PDT000410940.1	PDS000139958.26	SAMN10479345	clinical	cd_8_group_1008	cd_4_group_1534	-
PDT000524365.1	PDS000139958.26	SAMN12090228	clinical	cd_8_group_1008	cd_4_group_1534	-
PDT000596713.1	PDS000139958.26	SAMN12872883	clinical	cd_8_group_1008	cd_4_group_2373	-
PDT000762006.1	PDS000139958.26	SAMN15167767	clinical	cd_8_group_1008	cd_4_group_2373	-
PDT000231293.3	PDS000000746.44	SAMN07419344	clinical	cd_8_group_1009	-	-
PDT000417814.2	PDS000000746.44	SAMN10593421	clinical	cd_8_group_1009	-	-
PDT001734674.1	PDS000000746.44	SAMN35089703	clinical	cd_8_group_1009	-	-
PDT000062975.3	PDS000033328.16	SAMN03570554	clinical	cd_8_group_101	cd_4_group_78	-
PDT000112446.3	PDS000033328.16	SAMN04531144	clinical	cd_8_group_101	cd_4_group_78	-
PDT000270102.2	PDS000163320.19	SAMN08134141	clinical	cd_8_group_1010	-	-
PDT000367208.1	PDS000163320.19	SAMN09910504	clinical	cd_8_group_1010	-	-
PDT000384117.1	PDS000163320.19	SAMN10112354	clinical	cd_8_group_1010	-	-
PDT000386129.1	PDS000163320.19	SAMN10139399	clinical	cd_8_group_1010	-	-
PDT000386144.1	PDS000163320.19	SAMN10139401	clinical	cd_8_group_1010	-	-
PDT000390334.1	PDS000163320.19	SAMN10230844	clinical	cd_8_group_1010	-	-
PDT000674819.1	PDS000163320.19	SAMN13968456	clinical	cd_8_group_1010	-	-
PDT000557748.1	PDS000163320.19	SAMN12525667	clinical	cd_8_group_1010	cd_4_group_2154	cd_2_group_1680
PDT000586037.1	PDS000163320.19	SAMN12745446	clinical	cd_8_group_1010	cd_4_group_2154	cd_2_group_1680
PDT000611833.1	PDS000163320.19	SAMN13061006	clinical	cd_8_group_1010	cd_4_group_2154	cd_2_group_1680
PDT000641257.1	PDS000163320.19	SAMN13506075	clinical	cd_8_group_1010	cd_4_group_2536	cd_2_group_2012
PDT000647228.1	PDS000163320.19	SAMN13616509	clinical	cd_8_group_1010	cd_4_group_2536	cd_2_group_2012
PDT000673757.1	PDS000163320.19	SAMN13964168	clinical	cd_8_group_1010	cd_4_group_2536	cd_2_group_2012
PDT000682499.1	PDS000163320.19	SAMN14083437	clinical	cd_8_group_1010	cd_4_group_2536	cd_2_group_2012
PDT000260786.2	PDS000163320.19	SAMN07960449	clinical	cd_8_group_1010	cd_4_group_754	-
PDT000269969.3	PDS000163320.19	SAMN08105118	clinical	cd_8_group_1010	cd_4_group_754	-
PDT000276430.2	PDS000163320.19	SAMN08284217	clinical	cd_8_group_1010	cd_4_group_754	-
PDT000277074.2	PDS000163320.19	SAMN08292196	clinical	cd_8_group_1010	cd_4_group_754	-
PDT000289091.2	PDS000163320.19	SAMN08595282	clinical	cd_8_group_1010	cd_4_group_754	-
PDT000296202.2	PDS000163320.19	SAMN08767864	clinical	cd_8_group_1010	cd_4_group_754	-
PDT000303760.2	PDS000163320.19	SAMN08875133	clinical	cd_8_group_1010	cd_4_group_754	-
PDT000315790.1	PDS000163320.19	SAMN09220917	clinical	cd_8_group_1010	cd_4_group_754	-
PDT000390332.1	PDS000163320.19	SAMN10230847	clinical	cd_8_group_1010	cd_4_group_754	-
PDT000421090.1	PDS000163320.19	SAMN10618869	clinical	cd_8_group_1010	cd_4_group_754	-
PDT000468154.1	PDS000163320.19	SAMN10983685	clinical	cd_8_group_1010	cd_4_group_754	-
PDT000484038.1	PDS000163320.19	SAMN11284818	clinical	cd_8_group_1010	cd_4_group_754	-
PDT000581124.1	PDS000163320.19	SAMN12703130	clinical	cd_8_group_1010	cd_4_group_754	-
PDT000592174.1	PDS000163320.19	SAMN12822946	clinical	cd_8_group_1010	cd_4_group_754	-
PDT000231298.2	PDS000163320.19	SAMN07419346	clinical	cd_8_group_1010	cd_4_group_754	cd_2_group_585
PDT000238426.2	PDS000163320.19	SAMN07569157	clinical	cd_8_group_1010	cd_4_group_754	cd_2_group_585
PDT000243708.2	PDS000163320.19	SAMN07666431	clinical	cd_8_group_1010	cd_4_group_754	cd_2_group_585
PDT000243727.2	PDS000163320.19	SAMN07629555	clinical	cd_8_group_1010	cd_4_group_754	cd_2_group_585
PDT000250746.2	PDS000163320.19	SAMN07757142	clinical	cd_8_group_1010	cd_4_group_754	cd_2_group_585
PDT000250750.2	PDS000163320.19	SAMN07737872	clinical	cd_8_group_1010	cd_4_group_754	cd_2_group_585
PDT000250752.2	PDS000163320.19	SAMN07736356	clinical	cd_8_group_1010	cd_4_group_754	cd_2_group_585
PDT000250755.2	PDS000163320.19	SAMN07757149	clinical	cd_8_group_1010	cd_4_group_754	cd_2_group_585
PDT000259816.2	PDS000163320.19	SAMN07840836	clinical	cd_8_group_1010	cd_4_group_754	cd_2_group_585
PDT000259827.2	PDS000163320.19	SAMN07815179	clinical	cd_8_group_1010	cd_4_group_754	cd_2_group_585
PDT000259828.2	PDS000163320.19	SAMN07815192	clinical	cd_8_group_1010	cd_4_group_754	cd_2_group_585
PDT000259829.2	PDS000163320.19	SAMN07838522	clinical	cd_8_group_1010	cd_4_group_754	cd_2_group_585
PDT000259841.2	PDS000163320.19	SAMN07815188	clinical	cd_8_group_1010	cd_4_group_754	cd_2_group_585
PDT000264687.2	PDS000163320.19	SAMN07985589	clinical	cd_8_group_1010	cd_4_group_754	cd_2_group_585
PDT000264899.2	PDS000163320.19	SAMN07998292	clinical	cd_8_group_1010	cd_4_group_754	cd_2_group_585
PDT000265432.2	PDS000163320.19	SAMN08040064	clinical	cd_8_group_1010	cd_4_group_754	cd_2_group_585
PDT000267483.2	PDS000163320.19	SAMN08057740	clinical	cd_8_group_1010	cd_4_group_754	cd_2_group_585
PDT000269981.2	PDS000163320.19	SAMN08105123	clinical	cd_8_group_1010	cd_4_group_754	cd_2_group_585
PDT000270046.2	PDS000163320.19	SAMN08130421	clinical	cd_8_group_1010	cd_4_group_754	cd_2_group_585
PDT000270085.2	PDS000163320.19	SAMN08130409	clinical	cd_8_group_1010	cd_4_group_754	cd_2_group_585
PDT000271511.2	PDS000163320.19	SAMN08161543	clinical	cd_8_group_1010	cd_4_group_754	cd_2_group_585
PDT000275803.2	PDS000163320.19	SAMN08239902	clinical	cd_8_group_1010	cd_4_group_754	cd_2_group_585
PDT000275808.2	PDS000163320.19	SAMN08239901	clinical	cd_8_group_1010	cd_4_group_754	cd_2_group_585
PDT000282882.2	PDS000163320.19	SAMN08390780	clinical	cd_8_group_1010	cd_4_group_754	cd_2_group_585
PDT000285839.2	PDS000163320.19	SAMN08501059	clinical	cd_8_group_1010	cd_4_group_754	cd_2_group_585
PDT000287851.2	PDS000163320.19	SAMN08558955	clinical	cd_8_group_1010	cd_4_group_754	cd_2_group_585
PDT000289092.2	PDS000163320.19	SAMN08595281	clinical	cd_8_group_1010	cd_4_group_754	cd_2_group_585
PDT000289103.2	PDS000163320.19	SAMN08595286	clinical	cd_8_group_1010	cd_4_group_754	cd_2_group_585
PDT000289132.2	PDS000163320.19	SAMN08595475	clinical	cd_8_group_1010	cd_4_group_754	cd_2_group_585
PDT000289669.2	PDS000163320.19	SAMN08610771	clinical	cd_8_group_1010	cd_4_group_754	cd_2_group_585
PDT000291428.2	PDS000163320.19	SAMN08631038	clinical	cd_8_group_1010	cd_4_group_754	cd_2_group_585
PDT000297031.2	PDS000163320.19	SAMN08774153	clinical	cd_8_group_1010	cd_4_group_754	cd_2_group_585
PDT000306831.2	PDS000163320.19	SAMN08941723	clinical	cd_8_group_1010	cd_4_group_754	cd_2_group_585
PDT000307910.2	PDS000163320.19	SAMN08964504	clinical	cd_8_group_1010	cd_4_group_754	cd_2_group_585
PDT000312562.2	PDS000163320.19	SAMN09092954	clinical	cd_8_group_1010	cd_4_group_754	cd_2_group_585
PDT000317424.1	PDS000163320.19	SAMN09229871	clinical	cd_8_group_1010	cd_4_group_754	cd_2_group_585
PDT000352710.1	PDS000163320.19	SAMN09695348	clinical	cd_8_group_1010	cd_4_group_754	cd_2_group_585
PDT000426910.1	PDS000163320.19	SAMN10661767	clinical	cd_8_group_1010	cd_4_group_754	cd_2_group_585
PDT000451235.1	PDS000163320.19	SAMN10810253	clinical	cd_8_group_1010	cd_4_group_754	cd_2_group_585
PDT000480491.1	PDS000163320.19	SAMN11178367	clinical	cd_8_group_1010	cd_4_group_754	cd_2_group_585
PDT000283381.2	PDS000163320.19	SAMN08440692	clinical	cd_8_group_1010	cd_4_group_754	cd_2_group_801
PDT000303762.2	PDS000163320.19	SAMN08875132	clinical	cd_8_group_1010	cd_4_group_754	cd_2_group_801
PDT000231317.3	PDS000003441.168	SAMN07430060	clinical	cd_8_group_1011	cd_4_group_755	-
PDT000541802.2	PDS000003441.168	SAMN12251777	clinical	cd_8_group_1011	cd_4_group_755	-
PDT000233631.3	PDS000033850.136	SAMN07462274	clinical	cd_8_group_1012	cd_4_group_756	-
PDT000240636.3	PDS000033850.136	SAMN07615374	clinical	cd_8_group_1012	cd_4_group_756	cd_2_group_633
PDT000247170.3	PDS000033850.136	SAMN07688182	clinical	cd_8_group_1012	cd_4_group_756	cd_2_group_633
PDT000253103.3	PDS000033850.136	SAMN07781544	clinical	cd_8_group_1012	cd_4_group_756	cd_2_group_633
PDT000253111.3	PDS000033850.136	SAMN07781552	clinical	cd_8_group_1012	cd_4_group_756	cd_2_group_633
PDT000257247.3	PDS000033850.136	SAMN07812335	clinical	cd_8_group_1012	cd_4_group_756	cd_2_group_633
PDT000279554.3	PDS000033850.136	SAMN08337205	clinical	cd_8_group_1012	cd_4_group_756	cd_2_group_633
PDT000233636.3	PDS000033861.251	SAMN07460722	clinical	cd_8_group_1013	-	-
PDT000387700.2	PDS000033861.251	SAMN10170523	clinical	cd_8_group_1013	cd_4_group_1589	-
PDT001097308.1	PDS000033861.251	SAMN20434684	clinical	cd_8_group_1013	cd_4_group_1589	-
PDT000233650.3	PDS000056347.3	SAMN07485680	clinical	cd_8_group_1014	-	-
PDT000677626.1	PDS000056347.3	SAMN13979782	clinical	cd_8_group_1014	-	-
PDT000233653.3	PDS000035370.24	SAMN07485677	clinical	cd_8_group_1015	-	-
PDT000344363.2	PDS000035370.24	SAMN09635665	clinical	cd_8_group_1015	-	-
PDT000233666.3	PDS000007433.40	SAMN07461465	clinical	cd_8_group_1016	-	-
PDT000271290.3	PDS000007433.40	SAMN08152984	clinical	cd_8_group_1016	-	-
PDT000233667.3	PDS000083644.110	SAMN07485672	clinical	cd_8_group_1017	cd_4_group_757	cd_2_group_586
PDT000237160.3	PDS000083644.110	SAMN07539743	clinical	cd_8_group_1017	cd_4_group_757	cd_2_group_586
PDT000233668.3	PDS000033806.41	SAMN07490594	clinical	cd_8_group_1018	-	-
PDT000250873.3	PDS000033806.41	SAMN07568594	clinical	cd_8_group_1018	-	-
PDT000233888.3	PDS000034262.79	SAMN07301792	clinical	cd_8_group_1019	-	-
PDT000242744.4	PDS000034262.79	SAMN07656086	clinical	cd_8_group_1019	-	-
PDT000063175.3	PDS000035067.10	SAMN03569143	clinical	cd_8_group_102	cd_4_group_79	-
PDT000124904.3	PDS000035067.10	SAMN04634100	clinical	cd_8_group_102	cd_4_group_79	-
PDT000266302.3	PDS000063298.72	SAMN08043966	clinical	cd_8_group_1020	-	-
PDT000233895.3	PDS000063298.72	SAMN07434377	clinical	cd_8_group_1020	cd_4_group_758	cd_2_group_587
PDT000260761.3	PDS000063298.72	SAMN07967459	clinical	cd_8_group_1020	cd_4_group_758	cd_2_group_587
PDT000264785.3	PDS000063298.72	SAMN07985597	clinical	cd_8_group_1020	cd_4_group_758	cd_2_group_587
PDT000264788.3	PDS000063298.72	SAMN07985588	clinical	cd_8_group_1020	cd_4_group_758	cd_2_group_587
PDT000881149.1	PDS000015757.12	SAMN16687969	clinical	cd_8_group_1021	-	-
PDT000233969.3	PDS000015757.12	SAMN07450911	clinical	cd_8_group_1021	cd_4_group_759	cd_2_group_589
PDT000235767.3	PDS000015757.12	SAMN07519426	clinical	cd_8_group_1021	cd_4_group_759	cd_2_group_589
PDT000234151.2	PDS000007822.653	SAMN07434383	clinical	cd_8_group_1022	-	-
PDT000253081.3	PDS000007822.653	SAMN07782180	clinical	cd_8_group_1022	-	-
PDT000409218.2	PDS000122945.77	SAMN10449180	clinical	cd_8_group_1023	-	-
PDT000770506.1	PDS000122945.77	SAMN15343383	clinical	cd_8_group_1023	-	-
PDT000234158.3	PDS000122945.77	SAMN07442087	clinical	cd_8_group_1023	cd_4_group_760	-
PDT000293111.3	PDS000122945.77	SAMN08646862	clinical	cd_8_group_1023	cd_4_group_760	-
PDT000298390.3	PDS000122945.77	SAMN08795544	clinical	cd_8_group_1023	cd_4_group_760	-
PDT000340502.2	PDS000122945.77	SAMN09534354	clinical	cd_8_group_1023	cd_4_group_760	-
PDT000234161.3	PDS000057496.2	SAMN07455901	clinical	cd_8_group_1024	cd_4_group_761	cd_2_group_590
PDT000235270.3	PDS000057496.2	SAMN07450746	clinical	cd_8_group_1024	cd_4_group_761	cd_2_group_590
PDT000235355.3	PDS000057496.2	SAMN07515439	clinical	cd_8_group_1024	cd_4_group_761	cd_2_group_590
PDT000235363.3	PDS000057496.2	SAMN07515394	clinical	cd_8_group_1024	cd_4_group_761	cd_2_group_590
PDT000239624.3	PDS000057496.2	SAMN07604575	clinical	cd_8_group_1024	cd_4_group_761	cd_2_group_590
PDT000234165.3	PDS000060006.43	SAMN07450333	clinical	cd_8_group_1025	cd_4_group_762	cd_2_group_591
PDT000257246.3	PDS000060006.43	SAMN07811980	clinical	cd_8_group_1025	cd_4_group_762	cd_2_group_591
PDT000234169.3	PDS000057598.1	SAMN07456235	clinical	cd_8_group_1026	cd_4_group_763	cd_2_group_592
PDT000315869.2	PDS000057598.1	SAMN09221030	clinical	cd_8_group_1026	cd_4_group_763	cd_2_group_592
PDT000275642.3	PDS000034484.56	SAMN08239977	clinical	cd_8_group_1027	cd_4_group_764	-
PDT000287902.3	PDS000034484.56	SAMN08559016	clinical	cd_8_group_1027	cd_4_group_764	-
PDT000234171.3	PDS000034484.56	SAMN07456237	clinical	cd_8_group_1027	cd_4_group_764	cd_2_group_593
PDT000234173.3	PDS000034484.56	SAMN07456241	clinical	cd_8_group_1027	cd_4_group_764	cd_2_group_593
PDT000242822.3	PDS000034484.56	SAMN07663096	clinical	cd_8_group_1027	cd_4_group_764	cd_2_group_593
PDT000247191.3	PDS000034484.56	SAMN07688187	clinical	cd_8_group_1027	cd_4_group_764	cd_2_group_593
PDT000247205.3	PDS000034484.56	SAMN07688188	clinical	cd_8_group_1027	cd_4_group_764	cd_2_group_593
PDT000259799.3	PDS000034484.56	SAMN07840828	clinical	cd_8_group_1027	cd_4_group_764	cd_2_group_593
PDT000268674.3	PDS000034484.56	SAMN08113861	clinical	cd_8_group_1027	cd_4_group_764	cd_2_group_593
PDT000234175.3	PDS000035403.20	SAMN07456240	clinical	cd_8_group_1028	cd_4_group_765	cd_2_group_594
PDT000239602.3	PDS000035403.20	SAMN07604680	clinical	cd_8_group_1028	cd_4_group_765	cd_2_group_594
PDT000234176.3	PDS000122945.77	SAMN07498990	clinical	cd_8_group_1029	cd_4_group_766	cd_2_group_595
PDT000235075.3	PDS000122945.77	SAMN07490722	clinical	cd_8_group_1029	cd_4_group_766	cd_2_group_595
PDT000238405.3	PDS000122945.77	SAMN07572995	clinical	cd_8_group_1029	cd_4_group_766	cd_2_group_595
PDT000065188.3	PDS000034709.4	SAMN03492163	clinical	cd_8_group_103	-	-
PDT000257222.3	PDS000034709.4	SAMN07811840	clinical	cd_8_group_103	-	-
PDT000234235.3	PDS000033828.118	SAMN07507041	clinical	cd_8_group_1030	cd_4_group_767	-
PDT000352678.2	PDS000033828.118	SAMN09695009	clinical	cd_8_group_1030	cd_4_group_767	cd_2_group_1047
PDT000384153.2	PDS000033828.118	SAMN10112821	clinical	cd_8_group_1030	cd_4_group_767	cd_2_group_1047
PDT000384167.2	PDS000033828.118	SAMN10112820	clinical	cd_8_group_1030	cd_4_group_767	cd_2_group_1047
PDT000387720.2	PDS000033828.118	SAMN10170553	clinical	cd_8_group_1030	cd_4_group_767	cd_2_group_1047
PDT000407532.2	PDS000033828.118	SAMN10432039	clinical	cd_8_group_1030	cd_4_group_767	cd_2_group_1047
PDT000234178.3	PDS000033828.118	SAMN07500779	clinical	cd_8_group_1030	cd_4_group_767	cd_2_group_596
PDT000357199.2	PDS000033828.118	SAMN09763586	clinical	cd_8_group_1030	cd_4_group_767	cd_2_group_596
PDT000234179.3	PDS000035170.205	SAMN07500782	clinical	cd_8_group_1031	-	-
PDT000234180.3	PDS000035170.205	SAMN07500781	clinical	cd_8_group_1031	-	-
PDT000239271.3	PDS000035170.205	SAMN07586324	clinical	cd_8_group_1031	-	-
PDT000234187.3	PDS000034116.16	SAMN07508916	clinical	cd_8_group_1032	-	-
PDT000235770.3	PDS000034116.16	SAMN07523021	clinical	cd_8_group_1032	-	-
PDT000234189.3	PDS000034284.163	SAMN07450219	clinical	cd_8_group_1033	cd_4_group_768	cd_2_group_597
PDT000235254.3	PDS000034284.163	SAMN07450220	clinical	cd_8_group_1033	cd_4_group_768	cd_2_group_597
PDT000234191.3	PDS000035170.205	SAMN07450751	clinical	cd_8_group_1034	cd_4_group_769	-
PDT000351919.2	PDS000035170.205	SAMN09691896	clinical	cd_8_group_1034	cd_4_group_769	-
PDT000234215.3	PDS000016107.5	SAMN07504984	clinical	cd_8_group_1035	cd_4_group_770	-
PDT000242749.3	PDS000016107.5	SAMN07665735	clinical	cd_8_group_1035	cd_4_group_770	-
PDT000611522.2	PDS000114124.72	SAMN13057404	clinical	cd_8_group_1036	-	-
PDT000234225.3	PDS000114124.72	SAMN07507036	clinical	cd_8_group_1036	cd_4_group_771	cd_2_group_598
PDT000542139.2	PDS000114124.72	SAMN12256417	clinical	cd_8_group_1036	cd_4_group_771	cd_2_group_598
PDT000399396.2	PDS000035170.205	SAMN10349237	clinical	cd_8_group_1037	-	-
PDT000404002.2	PDS000035170.205	SAMN10391789	clinical	cd_8_group_1037	-	-
PDT000421029.2	PDS000035170.205	SAMN10618809	clinical	cd_8_group_1037	-	-
PDT000579397.2	PDS000035170.205	SAMN12686957	clinical	cd_8_group_1037	-	-
PDT000678432.1	PDS000035170.205	SAMN14008378	clinical	cd_8_group_1037	-	-
PDT001083937.1	PDS000035170.205	SAMN20090713	clinical	cd_8_group_1037	-	-
PDT001170349.1	PDS000035170.205	SAMN22937545	clinical	cd_8_group_1037	-	-
PDT001404849.1	PDS000035170.205	SAMN30559781	clinical	cd_8_group_1037	-	-
PDT001412924.1	PDS000035170.205	SAMN30758771	clinical	cd_8_group_1037	-	-
PDT001436223.1	PDS000035170.205	SAMN31064151	clinical	cd_8_group_1037	-	-
PDT001492366.1	PDS000035170.205	SAMN31833465	clinical	cd_8_group_1037	-	-
PDT001590785.1	PDS000035170.205	SAMN32907725	clinical	cd_8_group_1037	-	-
PDT001901086.1	PDS000035170.205	SAMN37531587	clinical	cd_8_group_1037	-	-
PDT001906647.1	PDS000035170.205	SAMN37563206	clinical	cd_8_group_1037	-	-
PDT000566583.2	PDS000035170.205	SAMN12588594	clinical	cd_8_group_1037	cd_4_group_2207	cd_2_group_1720
PDT000566585.2	PDS000035170.205	SAMN12588613	clinical	cd_8_group_1037	cd_4_group_2207	cd_2_group_1720
PDT000566588.2	PDS000035170.205	SAMN12588609	clinical	cd_8_group_1037	cd_4_group_2207	cd_2_group_1720
PDT000573302.2	PDS000035170.205	SAMN12628564	clinical	cd_8_group_1037	cd_4_group_2207	cd_2_group_1720
PDT000573309.2	PDS000035170.205	SAMN12628650	clinical	cd_8_group_1037	cd_4_group_2207	cd_2_group_1720
PDT000583062.2	PDS000035170.205	SAMN12717181	clinical	cd_8_group_1037	cd_4_group_2207	cd_2_group_1720
PDT000587143.2	PDS000035170.205	SAMN12768240	clinical	cd_8_group_1037	cd_4_group_2207	cd_2_group_1720
PDT000767068.1	PDS000035170.205	SAMN15248613	clinical	cd_8_group_1037	cd_4_group_2793	-
PDT001119774.1	PDS000035170.205	SAMN21092207	clinical	cd_8_group_1037	cd_4_group_2793	-
PDT001131970.1	PDS000035170.205	SAMN21490375	clinical	cd_8_group_1037	cd_4_group_3700	-
PDT001848568.1	PDS000035170.205	SAMN36947055	clinical	cd_8_group_1037	cd_4_group_3700	-
PDT000372117.2	PDS000035170.205	SAMN09979532	clinical	cd_8_group_1037	cd_4_group_772	-
PDT000234230.3	PDS000035170.205	SAMN07507039	clinical	cd_8_group_1037	cd_4_group_772	cd_2_group_599
PDT000238323.3	PDS000035170.205	SAMN07549062	clinical	cd_8_group_1037	cd_4_group_772	cd_2_group_599
PDT000234231.3	PDS000057588.1	SAMN07504988	clinical	cd_8_group_1038	cd_4_group_773	cd_2_group_600
PDT000237115.3	PDS000057588.1	SAMN07534743	clinical	cd_8_group_1038	cd_4_group_773	cd_2_group_600
PDT000235040.3	PDS000105841.22	SAMN07368496	clinical	cd_8_group_1039	-	-
PDT000250820.3	PDS000105841.22	SAMN07736362	clinical	cd_8_group_1039	-	-
PDT000375994.2	PDS000105841.22	SAMN10055930	clinical	cd_8_group_1039	-	-
PDT000065191.3	PDS000033861.251	SAMN03492166	clinical	cd_8_group_104	-	-
PDT000224268.3	PDS000033861.251	SAMN07327349	clinical	cd_8_group_104	-	-
PDT000830096.1	PDS000033861.251	SAMN16064539	clinical	cd_8_group_104	-	-
PDT000892807.1	PDS000033861.251	SAMN16828120	clinical	cd_8_group_104	-	-
PDT001385859.1	PDS000033861.251	SAMN30262119	clinical	cd_8_group_104	-	-
PDT000373175.2	PDS000033861.251	SAMN09990637	clinical	cd_8_group_104	cd_4_group_1503	cd_2_group_1167
PDT000373185.2	PDS000033861.251	SAMN09990641	clinical	cd_8_group_104	cd_4_group_1503	cd_2_group_1167
PDT000235054.3	PDS000144579.129	SAMN07513350	clinical	cd_8_group_1040	-	-
PDT000481023.2	PDS000144579.129	SAMN11192208	clinical	cd_8_group_1040	-	-
PDT000589627.2	PDS000144579.129	SAMN12798401	clinical	cd_8_group_1040	-	-
PDT000861733.1	PDS000144579.129	SAMN16439288	clinical	cd_8_group_1040	-	-
PDT000307501.3	PDS000144579.129	SAMN08963219	clinical	cd_8_group_1040	cd_4_group_1124	cd_2_group_881
PDT000309648.3	PDS000144579.129	SAMN08994116	clinical	cd_8_group_1040	cd_4_group_1124	cd_2_group_881
PDT000313001.3	PDS000144579.129	SAMN09112607	clinical	cd_8_group_1040	cd_4_group_1124	cd_2_group_881
PDT000533266.2	PDS000144579.129	SAMN12153464	clinical	cd_8_group_1040	cd_4_group_2027	-
PDT000540377.2	PDS000144579.129	SAMN12239294	clinical	cd_8_group_1040	cd_4_group_2027	-
PDT000636616.2	PDS000144579.129	SAMN13390042	clinical	cd_8_group_1040	cd_4_group_2518	cd_2_group_1996
PDT000637097.2	PDS000144579.129	SAMN13391540	clinical	cd_8_group_1040	cd_4_group_2518	cd_2_group_1996
PDT000637508.2	PDS000144579.129	SAMN13417918	clinical	cd_8_group_1040	cd_4_group_2518	cd_2_group_1996
PDT000647861.2	PDS000144579.129	SAMN13624818	clinical	cd_8_group_1040	cd_4_group_2518	cd_2_group_1996
PDT000647862.2	PDS000144579.129	SAMN13624820	clinical	cd_8_group_1040	cd_4_group_2518	cd_2_group_1996
PDT000235058.3	PDS000057591.1	SAMN07513349	clinical	cd_8_group_1041	cd_4_group_774	-
PDT000235061.3	PDS000057591.1	SAMN07513352	clinical	cd_8_group_1041	cd_4_group_774	-
PDT000235059.3	PDS000035747.21	SAMN07512589	clinical	cd_8_group_1042	-	-
PDT000312503.3	PDS000035747.21	SAMN09092888	clinical	cd_8_group_1042	-	-
PDT001146244.1	PDS000144579.129	SAMN22081422	clinical	cd_8_group_1043	-	-
PDT000235062.3	PDS000144579.129	SAMN07513353	clinical	cd_8_group_1043	cd_4_group_775	-
PDT000400044.2	PDS000144579.129	SAMN10355075	clinical	cd_8_group_1043	cd_4_group_775	-
PDT000238294.3	PDS000144579.129	SAMN07549120	clinical	cd_8_group_1043	cd_4_group_775	cd_2_group_617
PDT000250883.3	PDS000144579.129	SAMN07682928	clinical	cd_8_group_1043	cd_4_group_775	cd_2_group_617
PDT000235063.3	PDS000091015.47	SAMN07513351	clinical	cd_8_group_1044	-	-
PDT000421162.2	PDS000091015.47	SAMN10619111	clinical	cd_8_group_1044	-	-
PDT000542119.2	PDS000091015.47	SAMN12256142	clinical	cd_8_group_1044	-	-
PDT000235064.3	PDS000033190.15	SAMN07490721	clinical	cd_8_group_1045	cd_4_group_776	cd_2_group_601
PDT000265141.3	PDS000033190.15	SAMN08027666	clinical	cd_8_group_1045	cd_4_group_776	cd_2_group_601
PDT000235074.3	PDS000033176.4	SAMN07513356	clinical	cd_8_group_1046	cd_4_group_777	cd_2_group_602
PDT000235078.3	PDS000033176.4	SAMN07513366	clinical	cd_8_group_1046	cd_4_group_777	cd_2_group_602
PDT000244733.3	PDS000033176.4	SAMN07513355	clinical	cd_8_group_1046	cd_4_group_777	cd_2_group_602
PDT000235263.3	PDS000036418.3	SAMN07427837	clinical	cd_8_group_1047	-	-
PDT000372112.2	PDS000036418.3	SAMN09979526	clinical	cd_8_group_1047	-	-
PDT000235264.3	PDS000035237.154	SAMN07504979	clinical	cd_8_group_1048	-	-
PDT000243671.3	PDS000035237.154	SAMN07629572	clinical	cd_8_group_1048	-	-
PDT000355452.2	PDS000035237.154	SAMN09740111	clinical	cd_8_group_1048	-	-
PDT000357170.2	PDS000035237.154	SAMN09763527	clinical	cd_8_group_1048	-	-
PDT000576138.2	PDS000035237.154	SAMN12636726	clinical	cd_8_group_1048	-	-
PDT000237104.3	PDS000035237.154	SAMN07532273	clinical	cd_8_group_1048	cd_4_group_796	-
PDT000265423.3	PDS000035237.154	SAMN08040062	clinical	cd_8_group_1048	cd_4_group_796	-
PDT000381303.2	PDS000083644.110	SAMN10093036	clinical	cd_8_group_1049	-	-
PDT000235266.3	PDS000083644.110	SAMN07508815	clinical	cd_8_group_1049	cd_4_group_779	-
PDT000384048.2	PDS000083644.110	SAMN10112263	clinical	cd_8_group_1049	cd_4_group_779	-
PDT000065201.3	PDS000034651.6	SAMN03653584	clinical	cd_8_group_105	-	-
PDT000136728.3	PDS000034651.6	SAMN05294068	clinical	cd_8_group_105	-	-
PDT000235283.2	PDS000061608.231	SAMN07455813	clinical	cd_8_group_1050	-	-
PDT000360473.1	PDS000061608.231	SAMN09787794	clinical	cd_8_group_1050	cd_4_group_1417	cd_2_group_1107
PDT000360483.1	PDS000061608.231	SAMN09787802	clinical	cd_8_group_1050	cd_4_group_1417	cd_2_group_1107
PDT000360484.1	PDS000061608.231	SAMN09787800	clinical	cd_8_group_1050	cd_4_group_1417	cd_2_group_1107
PDT000360486.1	PDS000061608.231	SAMN09787793	clinical	cd_8_group_1050	cd_4_group_1417	cd_2_group_1107
PDT000362182.1	PDS000061608.231	SAMN09813280	clinical	cd_8_group_1050	cd_4_group_1417	cd_2_group_1107
PDT000362184.1	PDS000061608.231	SAMN09813292	clinical	cd_8_group_1050	cd_4_group_1417	cd_2_group_1107
PDT000362196.1	PDS000061608.231	SAMN09813290	clinical	cd_8_group_1050	cd_4_group_1417	cd_2_group_1107
PDT000366230.1	PDS000061608.231	SAMN09878960	clinical	cd_8_group_1050	cd_4_group_1417	cd_2_group_1107
PDT000235287.2	PDS000061983.1	SAMN07455911	clinical	cd_8_group_1051	cd_4_group_781	cd_2_group_605
PDT000235288.2	PDS000061983.1	SAMN07455916	clinical	cd_8_group_1051	cd_4_group_781	cd_2_group_605
PDT000235289.2	PDS000062052.3	SAMN07455918	clinical	cd_8_group_1052	-	-
PDT000235300.2	PDS000062052.3	SAMN07455923	clinical	cd_8_group_1052	-	-
PDT000269965.2	PDS000062052.3	SAMN08105144	clinical	cd_8_group_1052	-	-
PDT000273399.2	PDS000062052.3	SAMN08182211	clinical	cd_8_group_1052	cd_4_group_971	-
PDT000275792.2	PDS000062052.3	SAMN08226103	clinical	cd_8_group_1052	cd_4_group_971	-
PDT000281582.2	PDS000062052.3	SAMN08383848	clinical	cd_8_group_1052	cd_4_group_971	-
PDT000269967.2	PDS000062052.3	SAMN08105145	clinical	cd_8_group_1052	cd_4_group_971	cd_2_group_753
PDT000273380.2	PDS000062052.3	SAMN08182196	clinical	cd_8_group_1052	cd_4_group_971	cd_2_group_753
PDT000235299.3	PDS000035370.24	SAMN07498453	clinical	cd_8_group_1053	cd_4_group_783	cd_2_group_607
PDT000244759.3	PDS000035370.24	SAMN07693339	clinical	cd_8_group_1053	cd_4_group_783	cd_2_group_607
PDT000235307.3	PDS000035481.46	SAMN07512672	clinical	cd_8_group_1054	-	-
PDT000254228.3	PDS000035481.46	SAMN07809915	clinical	cd_8_group_1054	-	-
PDT000287879.3	PDS000035481.46	SAMN08558981	clinical	cd_8_group_1054	-	-
PDT000451078.2	PDS000035481.46	SAMN10700282	clinical	cd_8_group_1054	-	-
PDT000829098.1	PDS000035481.46	SAMN16051155	clinical	cd_8_group_1054	-	-
PDT001108648.1	PDS000035481.46	SAMN20742880	clinical	cd_8_group_1054	-	-
PDT001137834.1	PDS000035481.46	SAMN21601355	clinical	cd_8_group_1054	cd_4_group_3720	cd_2_group_3052
PDT001143941.1	PDS000035481.46	SAMN21974573	clinical	cd_8_group_1054	cd_4_group_3720	cd_2_group_3052
PDT001169397.1	PDS000035481.46	SAMN22892821	clinical	cd_8_group_1054	cd_4_group_3720	cd_2_group_3052
PDT000235309.3	PDS000006311.22	SAMN07498455	clinical	cd_8_group_1055	cd_4_group_784	cd_2_group_608
PDT000250825.3	PDS000006311.22	SAMN07757002	clinical	cd_8_group_1055	cd_4_group_784	cd_2_group_608
PDT000235310.3	PDS000035481.46	SAMN07514834	clinical	cd_8_group_1056	cd_4_group_785	cd_2_group_609
PDT000291430.3	PDS000035481.46	SAMN07514835	clinical	cd_8_group_1056	cd_4_group_785	cd_2_group_609
PDT000235312.3	PDS000035725.8	SAMN07486982	clinical	cd_8_group_1057	-	-
PDT000325446.2	PDS000035725.8	SAMN09382195	clinical	cd_8_group_1057	-	-
PDT000235314.2	PDS000061817.1	SAMN07455913	clinical	cd_8_group_1058	cd_4_group_786	cd_2_group_610
PDT000270070.2	PDS000061817.1	SAMN07774208	clinical	cd_8_group_1058	cd_4_group_786	cd_2_group_610
PDT000235315.3	PDS000035069.23	SAMN07498454	clinical	cd_8_group_1059	cd_4_group_787	-
PDT000258006.3	PDS000035069.23	SAMN07822315	clinical	cd_8_group_1059	cd_4_group_787	-
PDT000384108.2	PDS000035069.23	SAMN10112308	clinical	cd_8_group_1059	cd_4_group_787	-
PDT000065208.3	PDS000056741.5	SAMN03654362	clinical	cd_8_group_106	cd_4_group_80	cd_2_group_65
PDT000065209.3	PDS000056741.5	SAMN03654363	clinical	cd_8_group_106	cd_4_group_80	cd_2_group_65
PDT000235322.3	PDS000015541.12	SAMN07514603	clinical	cd_8_group_1060	-	-
PDT000240641.3	PDS000015541.12	SAMN07617994	clinical	cd_8_group_1060	-	-
PDT000244731.3	PDS000015541.12	SAMN07693067	clinical	cd_8_group_1060	-	-
PDT000356308.2	PDS000015541.12	SAMN09753095	clinical	cd_8_group_1060	-	-
PDT000235345.3	PDS000033185.15	SAMN07508939	clinical	cd_8_group_1061	cd_4_group_789	cd_2_group_611
PDT000247141.3	PDS000033185.15	SAMN07554803	clinical	cd_8_group_1061	cd_4_group_789	cd_2_group_611
PDT000235360.3	PDS000057387.1	SAMN07515395	clinical	cd_8_group_1062	-	-
PDT000237120.3	PDS000057387.1	SAMN07523092	clinical	cd_8_group_1062	-	-
PDT000235774.3	PDS000057597.1	SAMN07523020	clinical	cd_8_group_1063	cd_4_group_791	cd_2_group_612
PDT000240576.3	PDS000057597.1	SAMN07624152	clinical	cd_8_group_1063	cd_4_group_791	cd_2_group_612
PDT000238293.3	PDS000057504.1	SAMN07554542	clinical	cd_8_group_1064	cd_4_group_792	-
PDT000252787.3	PDS000057504.1	SAMN07770289	clinical	cd_8_group_1064	cd_4_group_792	-
PDT000253178.3	PDS000057504.1	SAMN07604695	clinical	cd_8_group_1064	cd_4_group_792	-
PDT000235775.3	PDS000057504.1	SAMN07522663	clinical	cd_8_group_1064	cd_4_group_792	cd_2_group_613
PDT000242808.3	PDS000057504.1	SAMN07567059	clinical	cd_8_group_1064	cd_4_group_792	cd_2_group_613
PDT000465910.2	PDS000033895.34	SAMN10938556	clinical	cd_8_group_1065	-	-
PDT000235787.3	PDS000033895.34	SAMN07526022	clinical	cd_8_group_1065	cd_4_group_793	cd_2_group_614
PDT000244744.3	PDS000033895.34	SAMN07693312	clinical	cd_8_group_1065	cd_4_group_793	cd_2_group_614
PDT000235793.3	PDS000033695.60	SAMN07521422	clinical	cd_8_group_1066	-	-
PDT000283372.3	PDS000033695.60	SAMN08437249	clinical	cd_8_group_1066	-	-
PDT000235802.3	PDS000033972.29	SAMN07520068	clinical	cd_8_group_1067	cd_4_group_795	cd_2_group_615
PDT000250882.3	PDS000033972.29	SAMN07568591	clinical	cd_8_group_1067	cd_4_group_795	cd_2_group_615
PDT000235803.3	PDS000004838.28	SAMN07521424	clinical	cd_8_group_1068	-	-
PDT000342276.2	PDS000004838.28	SAMN09622940	clinical	cd_8_group_1068	-	-
PDT000236306.4	PDS000139958.26	SAMN07555353	clinical	cd_8_group_1069	-	-
PDT000253181.2	PDS000139958.26	SAMN07774207	clinical	cd_8_group_1069	-	-
PDT000253193.2	PDS000139958.26	SAMN07774210	clinical	cd_8_group_1069	-	-
PDT000065230.3	PDS000034451.42	SAMN03656163	clinical	cd_8_group_107	cd_4_group_81	cd_2_group_66
PDT000065232.3	PDS000034451.42	SAMN03656165	clinical	cd_8_group_107	cd_4_group_81	cd_2_group_66
PDT000237105.3	PDS000057589.1	SAMN07532265	clinical	cd_8_group_1070	cd_4_group_797	-
PDT000265410.3	PDS000057589.1	SAMN08017315	clinical	cd_8_group_1070	cd_4_group_797	-
PDT000237153.3	PDS000033168.4	SAMN07535979	clinical	cd_8_group_1071	cd_4_group_798	cd_2_group_616
PDT000239312.3	PDS000033168.4	SAMN07524501	clinical	cd_8_group_1071	cd_4_group_798	cd_2_group_616
PDT000238291.2	PDS000061608.231	SAMN07554663	clinical	cd_8_group_1072	-	-
PDT000470279.1	PDS000061608.231	SAMN11031039	clinical	cd_8_group_1072	-	-
PDT000618278.1	PDS000061608.231	SAMN13117880	clinical	cd_8_group_1072	cd_4_group_1013	-
PDT000279566.2	PDS000061608.231	SAMN08332018	clinical	cd_8_group_1072	cd_4_group_1013	cd_2_group_783
PDT000372759.1	PDS000061608.231	SAMN09986405	clinical	cd_8_group_1072	cd_4_group_1013	cd_2_group_783
PDT000399928.1	PDS000061608.231	SAMN10353524	clinical	cd_8_group_1072	cd_4_group_1013	cd_2_group_783
PDT000238299.2	PDS000062052.3	SAMN07554662	clinical	cd_8_group_1073	cd_4_group_799	cd_2_group_618
PDT000238412.2	PDS000062052.3	SAMN07557168	clinical	cd_8_group_1073	cd_4_group_799	cd_2_group_618
PDT000238308.3	PDS000057586.1	SAMN07569119	clinical	cd_8_group_1074	-	-
PDT000243680.3	PDS000057586.1	SAMN07629561	clinical	cd_8_group_1074	-	-
PDT000238318.3	PDS000122946.8	SAMN07569135	clinical	cd_8_group_1075	-	-
PDT000760061.1	PDS000122946.8	SAMN15102468	clinical	cd_8_group_1075	-	-
PDT000801934.1	PDS000122946.8	SAMN15728536	clinical	cd_8_group_1075	-	-
PDT000836032.1	PDS000122946.8	SAMN16129463	clinical	cd_8_group_1075	-	-
PDT000876759.1	PDS000122946.8	SAMN16624266	clinical	cd_8_group_1075	-	-
PDT000877026.1	PDS000122946.8	SAMN16628263	clinical	cd_8_group_1075	-	-
PDT001167586.1	PDS000122946.8	SAMN22841561	clinical	cd_8_group_1075	-	-
PDT001436219.1	PDS000122946.8	SAMN31064149	clinical	cd_8_group_1075	-	-
PDT000551436.2	PDS000122946.8	SAMN12413078	clinical	cd_8_group_1075	cd_4_group_2067	-
PDT000558501.2	PDS000122946.8	SAMN12534789	clinical	cd_8_group_1075	cd_4_group_2067	-
PDT000544881.2	PDS000122946.8	SAMN12287265	clinical	cd_8_group_1075	cd_4_group_2067	cd_2_group_1617
PDT000544882.2	PDS000122946.8	SAMN12287268	clinical	cd_8_group_1075	cd_4_group_2067	cd_2_group_1617
PDT000547700.2	PDS000122946.8	SAMN12345944	clinical	cd_8_group_1075	cd_4_group_2067	cd_2_group_1617
PDT000551392.2	PDS000122946.8	SAMN12413072	clinical	cd_8_group_1075	cd_4_group_2067	cd_2_group_1617
PDT000551461.2	PDS000122946.8	SAMN12413081	clinical	cd_8_group_1075	cd_4_group_2067	cd_2_group_1617
PDT000551462.2	PDS000122946.8	SAMN12413077	clinical	cd_8_group_1075	cd_4_group_2067	cd_2_group_1617
PDT000558514.2	PDS000122946.8	SAMN12534798	clinical	cd_8_group_1075	cd_4_group_2067	cd_2_group_1617
PDT000637258.2	PDS000122946.8	SAMN13412139	clinical	cd_8_group_1075	cd_4_group_2067	cd_2_group_1617
PDT000637266.2	PDS000122946.8	SAMN13412148	clinical	cd_8_group_1075	cd_4_group_2067	cd_2_group_1617
PDT000238320.3	PDS000003657.110	SAMN07554802	clinical	cd_8_group_1076	cd_4_group_800	cd_2_group_620
PDT000242827.3	PDS000003657.110	SAMN07657154	clinical	cd_8_group_1076	cd_4_group_800	cd_2_group_620
PDT000238394.3	PDS000009705.15	SAMN07572993	clinical	cd_8_group_1077	-	-
PDT000322433.2	PDS000009705.15	SAMN09294379	clinical	cd_8_group_1077	cd_4_group_1220	-
PDT000325474.2	PDS000009705.15	SAMN09382206	clinical	cd_8_group_1077	cd_4_group_1220	-
PDT000238411.3	PDS000035082.105	SAMN07554675	clinical	cd_8_group_1078	-	-
PDT000399272.2	PDS000035082.105	SAMN10348533	clinical	cd_8_group_1078	-	-
PDT000861673.1	PDS000035082.105	SAMN16435699	clinical	cd_8_group_1078	-	-
PDT000238414.3	PDS000073432.1	SAMN07540317	clinical	cd_8_group_1079	-	-
PDT000859167.1	PDS000073432.1	SAMN16403995	clinical	cd_8_group_1079	-	-
PDT000065231.3	PDS000003653.8	SAMN03656164	clinical	cd_8_group_108	cd_4_group_82	-
PDT000065511.5	PDS000003653.8	SAMN03734452	clinical	cd_8_group_108	cd_4_group_82	-
PDT000066873.3	PDS000003653.8	SAMN03754048	clinical	cd_8_group_108	cd_4_group_82	-
PDT000238427.3	PDS000057494.1	SAMN07562360	clinical	cd_8_group_1080	-	-
PDT000238429.3	PDS000057494.1	SAMN07562361	clinical	cd_8_group_1080	-	-
PDT000239175.3	PDS000015906.68	SAMN07569160	clinical	cd_8_group_1081	cd_4_group_802	-
PDT000243624.3	PDS000015906.68	SAMN07652456	clinical	cd_8_group_1081	cd_4_group_802	-
PDT000239273.3	PDS000057450.1	SAMN07586330	clinical	cd_8_group_1082	cd_4_group_803	cd_2_group_621
PDT000239279.3	PDS000057450.1	SAMN07586329	clinical	cd_8_group_1082	cd_4_group_803	cd_2_group_621
PDT000273517.3	PDS000057450.1	SAMN08200176	clinical	cd_8_group_1082	cd_4_group_803	cd_2_group_621
PDT000239274.3	PDS000035066.60	SAMN07596556	clinical	cd_8_group_1083	cd_4_group_804	-
PDT000243694.3	PDS000035066.60	SAMN07625512	clinical	cd_8_group_1083	cd_4_group_804	-
PDT000239275.3	PDS000035066.60	SAMN07596553	clinical	cd_8_group_1084	-	-
PDT000306772.3	PDS000035066.60	SAMN08941085	clinical	cd_8_group_1084	-	-
PDT000239281.3	PDS000010233.142	SAMN07586325	clinical	cd_8_group_1085	cd_4_group_805	cd_2_group_623
PDT000243717.3	PDS000010233.142	SAMN07624401	clinical	cd_8_group_1085	cd_4_group_805	cd_2_group_623
PDT000247546.3	PDS000010233.142	SAMN07729784	clinical	cd_8_group_1085	cd_4_group_805	cd_2_group_623
PDT000503812.2	PDS000145017.2	SAMN11790851	clinical	cd_8_group_1086	-	-
PDT000242640.3	PDS000145017.2	SAMN07646020	clinical	cd_8_group_1086	cd_4_group_806	-
PDT000329871.2	PDS000145017.2	SAMN09428944	clinical	cd_8_group_1086	cd_4_group_806	-
PDT000239299.3	PDS000145017.2	SAMN07582515	clinical	cd_8_group_1086	cd_4_group_806	cd_2_group_624
PDT000242638.3	PDS000145017.2	SAMN07646018	clinical	cd_8_group_1086	cd_4_group_806	cd_2_group_624
PDT000242642.3	PDS000145017.2	SAMN07646019	clinical	cd_8_group_1086	cd_4_group_806	cd_2_group_624
PDT000242643.3	PDS000145017.2	SAMN07646017	clinical	cd_8_group_1086	cd_4_group_806	cd_2_group_624
PDT000257225.3	PDS000145017.2	SAMN07582516	clinical	cd_8_group_1086	cd_4_group_806	cd_2_group_624
PDT000421045.2	PDS000145017.2	SAMN10618814	clinical	cd_8_group_1086	cd_4_group_806	cd_2_group_624
PDT000239310.3	PDS000057401.1	SAMN07586322	clinical	cd_8_group_1087	cd_4_group_807	cd_2_group_625
PDT000240603.3	PDS000057401.1	SAMN07629482	clinical	cd_8_group_1087	cd_4_group_807	cd_2_group_625
PDT000239594.3	PDS000035241.60	SAMN07604359	clinical	cd_8_group_1088	cd_4_group_808	cd_2_group_626
PDT000239597.3	PDS000035241.60	SAMN07604360	clinical	cd_8_group_1088	cd_4_group_808	cd_2_group_626
PDT000275645.3	PDS000035241.60	SAMN07586063	clinical	cd_8_group_1088	cd_4_group_808	cd_2_group_626
PDT000321898.2	PDS000035241.60	SAMN07571963	clinical	cd_8_group_1088	cd_4_group_808	cd_2_group_626
PDT000239596.3	PDS000093465.3	SAMN07604675	clinical	cd_8_group_1089	-	-
PDT001095509.1	PDS000093465.3	SAMN20362788	clinical	cd_8_group_1089	-	-
PDT001425444.1	PDS000093465.3	SAMN30928251	clinical	cd_8_group_1089	cd_4_group_4530	cd_2_group_3802
PDT001425446.1	PDS000093465.3	SAMN30928252	clinical	cd_8_group_1089	cd_4_group_4530	cd_2_group_3802
PDT001425449.1	PDS000093465.3	SAMN30928255	clinical	cd_8_group_1089	cd_4_group_4530	cd_2_group_3802
PDT000065235.3	PDS000000606.63	SAMN03651469	clinical	cd_8_group_109	cd_4_group_83	cd_2_group_67
PDT000066876.3	PDS000000606.63	SAMN03743637	clinical	cd_8_group_109	cd_4_group_83	cd_2_group_67
PDT000066877.3	PDS000000606.63	SAMN03743635	clinical	cd_8_group_109	cd_4_group_83	cd_2_group_67
PDT000066878.3	PDS000000606.63	SAMN03743636	clinical	cd_8_group_109	cd_4_group_83	cd_2_group_67
PDT000148515.3	PDS000000606.63	SAMN05757128	clinical	cd_8_group_109	cd_4_group_83	cd_2_group_67
PDT000239608.3	PDS000057573.1	SAMN07604287	clinical	cd_8_group_1090	cd_4_group_809	-
PDT000247218.3	PDS000057573.1	SAMN07709922	clinical	cd_8_group_1090	cd_4_group_809	-
PDT000367194.2	PDS000033512.9	SAMN09910487	clinical	cd_8_group_1091	-	-
PDT000239615.3	PDS000033512.9	SAMN07571658	clinical	cd_8_group_1091	cd_4_group_810	cd_2_group_627
PDT000242604.3	PDS000033512.9	SAMN07629488	clinical	cd_8_group_1091	cd_4_group_810	cd_2_group_627
PDT000239622.3	PDS000057596.1	SAMN07604570	clinical	cd_8_group_1092	-	-
PDT000244663.3	PDS000057596.1	SAMN07693082	clinical	cd_8_group_1092	-	-
PDT000240574.3	PDS000083644.110	SAMN07624154	clinical	cd_8_group_1093	-	-
PDT000281561.3	PDS000083644.110	SAMN08383872	clinical	cd_8_group_1093	-	-
PDT000240577.3	PDS000039869.5	SAMN07607893	clinical	cd_8_group_1094	cd_4_group_811	cd_2_group_628
PDT000426890.2	PDS000039869.5	SAMN10661744	clinical	cd_8_group_1094	cd_4_group_811	cd_2_group_628
PDT000240578.3	PDS000122945.77	SAMN07610978	clinical	cd_8_group_1095	cd_4_group_812	cd_2_group_629
PDT000240579.3	PDS000122945.77	SAMN07610976	clinical	cd_8_group_1095	cd_4_group_812	cd_2_group_629
PDT000240580.3	PDS000122945.77	SAMN07610977	clinical	cd_8_group_1095	cd_4_group_812	cd_2_group_629
PDT000240639.3	PDS000122945.77	SAMN07610965	clinical	cd_8_group_1095	cd_4_group_812	cd_2_group_629
PDT000240583.3	PDS000065561.2	SAMN07607894	clinical	cd_8_group_1096	-	-
PDT000788991.1	PDS000065561.2	SAMN15545135	clinical	cd_8_group_1096	-	-
PDT000240593.3	PDS000057580.1	SAMN07607822	clinical	cd_8_group_1097	-	-
PDT000240594.3	PDS000057580.1	SAMN07607823	clinical	cd_8_group_1097	-	-
PDT000240599.3	PDS000083644.110	SAMN07629546	clinical	cd_8_group_1098	-	-
PDT000387629.2	PDS000083644.110	SAMN10163262	clinical	cd_8_group_1098	-	-
PDT000384001.2	PDS000035690.7	SAMN10112199	clinical	cd_8_group_1099	cd_4_group_814	-
PDT000387585.2	PDS000035690.7	SAMN10163081	clinical	cd_8_group_1099	cd_4_group_814	-
PDT000240605.3	PDS000035690.7	SAMN07615585	clinical	cd_8_group_1099	cd_4_group_814	cd_2_group_630
PDT000259527.3	PDS000035690.7	SAMN07830048	clinical	cd_8_group_1099	cd_4_group_814	cd_2_group_630
PDT000039528.3	PDS000034495.20	SAMN02918199	clinical	cd_8_group_11	cd_4_group_11	cd_2_group_11
PDT000039529.3	PDS000034495.20	SAMN02918200	clinical	cd_8_group_11	cd_4_group_11	cd_2_group_11
PDT000039530.3	PDS000034495.20	SAMN02918201	clinical	cd_8_group_11	cd_4_group_11	cd_2_group_11
PDT000065237.3	PDS000034423.5	SAMN03700756	clinical	cd_8_group_110	cd_4_group_84	-
PDT000065238.3	PDS000034423.5	SAMN03700757	clinical	cd_8_group_110	cd_4_group_84	-
PDT000240617.3	PDS000033872.44	SAMN07629384	clinical	cd_8_group_1100	-	-
PDT000399331.2	PDS000033872.44	SAMN10349022	clinical	cd_8_group_1100	cd_4_group_1635	cd_2_group_1278
PDT000407563.2	PDS000033872.44	SAMN10432062	clinical	cd_8_group_1100	cd_4_group_1635	cd_2_group_1278
PDT000253494.3	PDS000035437.18	SAMN07790202	clinical	cd_8_group_1101	cd_4_group_815	-
PDT000240621.3	PDS000035437.18	SAMN07607760	clinical	cd_8_group_1101	cd_4_group_815	cd_2_group_631
PDT000356255.2	PDS000035437.18	SAMN09753030	clinical	cd_8_group_1101	cd_4_group_815	cd_2_group_631
PDT000360448.2	PDS000035437.18	SAMN09787759	clinical	cd_8_group_1101	cd_4_group_815	cd_2_group_631
PDT000240633.3	PDS000033512.9	SAMN07167938	clinical	cd_8_group_1102	cd_4_group_816	cd_2_group_632
PDT000240634.3	PDS000033512.9	SAMN07167940	clinical	cd_8_group_1102	cd_4_group_816	cd_2_group_632
PDT000240642.2	PDS000061941.616	SAMN07617992	clinical	cd_8_group_1103	-	-
PDT000276416.2	PDS000061941.616	SAMN08284223	clinical	cd_8_group_1103	-	-
PDT000394766.1	PDS000061941.616	SAMN10279932	clinical	cd_8_group_1103	cd_4_group_1623	cd_2_group_1267
PDT000394772.1	PDS000061941.616	SAMN10279938	clinical	cd_8_group_1103	cd_4_group_1623	cd_2_group_1267
PDT000394774.1	PDS000061941.616	SAMN10279872	clinical	cd_8_group_1103	cd_4_group_1623	cd_2_group_1267
PDT000264720.3	PDS000122945.77	SAMN07982432	clinical	cd_8_group_1104	cd_4_group_817	-
PDT000240648.3	PDS000122945.77	SAMN07606700	clinical	cd_8_group_1104	cd_4_group_817	cd_2_group_634
PDT000264729.3	PDS000122945.77	SAMN07988995	clinical	cd_8_group_1104	cd_4_group_817	cd_2_group_634
PDT000267861.3	PDS000122945.77	SAMN08049950	clinical	cd_8_group_1104	cd_4_group_817	cd_2_group_634
PDT000270109.3	PDS000122945.77	SAMN08136504	clinical	cd_8_group_1104	cd_4_group_817	cd_2_group_634
PDT000242611.3	PDS000057413.1	SAMN07638442	clinical	cd_8_group_1105	-	-
PDT000273034.3	PDS000057413.1	SAMN08110352	clinical	cd_8_group_1105	-	-
PDT000253133.2	PDS000006028.494	SAMN07795433	clinical	cd_8_group_1106	-	-
PDT000306819.2	PDS000006028.494	SAMN08941689	clinical	cd_8_group_1106	-	-
PDT000404096.1	PDS000006028.494	SAMN10391962	clinical	cd_8_group_1106	-	-
PDT000399313.1	PDS000006028.494	SAMN10348620	clinical	cd_8_group_1106	cd_4_group_1634	cd_2_group_1277
PDT000431589.1	PDS000006028.494	SAMN10700093	clinical	cd_8_group_1106	cd_4_group_1634	cd_2_group_1277
PDT000557751.1	PDS000006028.494	SAMN12525658	clinical	cd_8_group_1106	cd_4_group_1634	cd_2_group_1277
PDT000707928.1	PDS000006028.494	SAMN14341567	clinical	cd_8_group_1106	cd_4_group_2699	-
PDT001086541.2	PDS000006028.494	SAMN20153124	clinical	cd_8_group_1106	cd_4_group_2699	-
PDT000242631.2	PDS000006028.494	SAMN07638446	clinical	cd_8_group_1106	cd_4_group_819	cd_2_group_635
PDT000253143.2	PDS000006028.494	SAMN07795432	clinical	cd_8_group_1106	cd_4_group_819	cd_2_group_635
PDT000296193.2	PDS000006028.494	SAMN08767470	clinical	cd_8_group_1106	cd_4_group_819	cd_2_group_635
PDT000242639.3	PDS000033275.9	SAMN07638151	clinical	cd_8_group_1107	cd_4_group_821	-
PDT000250849.3	PDS000033275.9	SAMN07638152	clinical	cd_8_group_1107	cd_4_group_821	-
PDT000242644.3	PDS000035237.154	SAMN07638150	clinical	cd_8_group_1108	-	-
PDT000242651.3	PDS000035237.154	SAMN07638155	clinical	cd_8_group_1108	-	-
PDT000311416.3	PDS000035237.154	SAMN09060259	clinical	cd_8_group_1108	-	-
PDT000242733.3	PDS000034595.44	SAMN07645957	clinical	cd_8_group_1109	cd_4_group_822	-
PDT000247376.3	PDS000034595.44	SAMN07716618	clinical	cd_8_group_1109	cd_4_group_822	-
PDT000065239.3	PDS000056712.2	SAMN03700758	clinical	cd_8_group_111	-	-
PDT000086330.3	PDS000056712.2	SAMN03763867	clinical	cd_8_group_111	-	-
PDT000242745.3	PDS000057465.1	SAMN07585998	clinical	cd_8_group_1110	-	-
PDT000253094.3	PDS000057465.1	SAMN07788137	clinical	cd_8_group_1110	-	-
PDT000242747.3	PDS000011133.44	SAMN07663083	clinical	cd_8_group_1111	-	-
PDT000384035.2	PDS000011133.44	SAMN10112241	clinical	cd_8_group_1111	-	-
PDT000342269.2	PDS000011133.44	SAMN09622912	clinical	cd_8_group_1111	cd_4_group_1293	-
PDT000620655.2	PDS000011133.44	SAMN13160114	clinical	cd_8_group_1111	cd_4_group_1293	-
PDT000242759.3	PDS000057483.5	SAMN07638796	clinical	cd_8_group_1112	cd_4_group_823	cd_2_group_638
PDT000310666.3	PDS000057483.5	SAMN09005842	clinical	cd_8_group_1112	cd_4_group_823	cd_2_group_638
PDT000247527.3	PDS000035295.83	SAMN07729796	clinical	cd_8_group_1113	cd_4_group_824	-
PDT000274283.3	PDS000035295.83	SAMN08110338	clinical	cd_8_group_1113	cd_4_group_824	-
PDT000242764.3	PDS000035295.83	SAMN07679400	clinical	cd_8_group_1113	cd_4_group_824	cd_2_group_639
PDT000243669.3	PDS000035295.83	SAMN07629894	clinical	cd_8_group_1113	cd_4_group_824	cd_2_group_639
PDT000243709.3	PDS000035295.83	SAMN07663095	clinical	cd_8_group_1113	cd_4_group_824	cd_2_group_639
PDT000247339.3	PDS000035295.83	SAMN07722841	clinical	cd_8_group_1113	cd_4_group_824	cd_2_group_639
PDT000247344.3	PDS000035295.83	SAMN07722842	clinical	cd_8_group_1113	cd_4_group_824	cd_2_group_639
PDT000247367.3	PDS000035295.83	SAMN07722843	clinical	cd_8_group_1113	cd_4_group_824	cd_2_group_639
PDT000257977.3	PDS000035295.83	SAMN07823482	clinical	cd_8_group_1113	cd_4_group_824	cd_2_group_639
PDT000259761.3	PDS000035295.83	SAMN07815171	clinical	cd_8_group_1113	cd_4_group_824	cd_2_group_639
PDT000259771.3	PDS000035295.83	SAMN07815204	clinical	cd_8_group_1113	cd_4_group_824	cd_2_group_639
PDT000259780.3	PDS000035295.83	SAMN07815172	clinical	cd_8_group_1113	cd_4_group_824	cd_2_group_639
PDT000264684.3	PDS000035295.83	SAMN07972556	clinical	cd_8_group_1113	cd_4_group_824	cd_2_group_639
PDT000264685.3	PDS000035295.83	SAMN07972555	clinical	cd_8_group_1113	cd_4_group_824	cd_2_group_639
PDT000264690.3	PDS000035295.83	SAMN07972557	clinical	cd_8_group_1113	cd_4_group_824	cd_2_group_639
PDT000264886.3	PDS000035295.83	SAMN08026510	clinical	cd_8_group_1113	cd_4_group_824	cd_2_group_639
PDT000264889.3	PDS000035295.83	SAMN08026509	clinical	cd_8_group_1113	cd_4_group_824	cd_2_group_639
PDT000264898.3	PDS000035295.83	SAMN08026511	clinical	cd_8_group_1113	cd_4_group_824	cd_2_group_639
PDT000265144.3	PDS000035295.83	SAMN08027504	clinical	cd_8_group_1113	cd_4_group_824	cd_2_group_639
PDT000273489.3	PDS000035295.83	SAMN08200271	clinical	cd_8_group_1113	cd_4_group_824	cd_2_group_639
PDT000242770.3	PDS000057381.1	SAMN07679399	clinical	cd_8_group_1114	-	-
PDT000242775.3	PDS000057381.1	SAMN07679406	clinical	cd_8_group_1114	-	-
PDT000242772.3	PDS000035329.11	SAMN07679398	clinical	cd_8_group_1115	cd_4_group_826	cd_2_group_641
PDT000250828.3	PDS000035329.11	SAMN07756992	clinical	cd_8_group_1115	cd_4_group_826	cd_2_group_641
PDT000242781.3	PDS000057572.1	SAMN07663070	clinical	cd_8_group_1116	cd_4_group_827	cd_2_group_642
PDT000242788.3	PDS000057572.1	SAMN07663078	clinical	cd_8_group_1116	cd_4_group_827	cd_2_group_642
PDT000242783.3	PDS000035031.31	SAMN07663072	clinical	cd_8_group_1117	-	-
PDT000264739.3	PDS000035031.31	SAMN07975443	clinical	cd_8_group_1117	-	-
PDT000242793.3	PDS000034228.22	SAMN07654510	clinical	cd_8_group_1118	cd_4_group_828	-
PDT000390283.2	PDS000034228.22	SAMN10230802	clinical	cd_8_group_1118	cd_4_group_828	-
PDT000242813.3	PDS000015686.9	SAMN07672041	clinical	cd_8_group_1119	-	-
PDT000451208.2	PDS000015686.9	SAMN10810237	clinical	cd_8_group_1119	-	-
PDT000065247.3	PDS000115390.23	SAMN03703268	clinical	cd_8_group_112	-	-
PDT000112479.3	PDS000115390.23	SAMN04528833	clinical	cd_8_group_112	cd_4_group_85	-
PDT000065243.3	PDS000115390.23	SAMN03703264	clinical	cd_8_group_112	cd_4_group_85	cd_2_group_68
PDT000065244.3	PDS000115390.23	SAMN03703265	clinical	cd_8_group_112	cd_4_group_85	cd_2_group_68
PDT000065245.3	PDS000115390.23	SAMN03703266	clinical	cd_8_group_112	cd_4_group_85	cd_2_group_68
PDT000065246.3	PDS000115390.23	SAMN03703267	clinical	cd_8_group_112	cd_4_group_85	cd_2_group_68
PDT000065248.3	PDS000115390.23	SAMN03703269	clinical	cd_8_group_112	cd_4_group_85	cd_2_group_68
PDT000112473.3	PDS000115390.23	SAMN04528839	clinical	cd_8_group_112	cd_4_group_85	cd_2_group_68
PDT000112474.3	PDS000115390.23	SAMN04528838	clinical	cd_8_group_112	cd_4_group_85	cd_2_group_68
PDT000112475.3	PDS000115390.23	SAMN04528837	clinical	cd_8_group_112	cd_4_group_85	cd_2_group_68
PDT000112480.3	PDS000115390.23	SAMN04528832	clinical	cd_8_group_112	cd_4_group_85	cd_2_group_68
PDT000112481.3	PDS000115390.23	SAMN04528831	clinical	cd_8_group_112	cd_4_group_85	cd_2_group_68
PDT000242815.3	PDS000048526.3	SAMN07672042	clinical	cd_8_group_1120	-	-
PDT000553546.2	PDS000048526.3	SAMN12423691	clinical	cd_8_group_1120	cd_4_group_2132	-
PDT000553551.2	PDS000048526.3	SAMN12423688	clinical	cd_8_group_1120	cd_4_group_2132	-
PDT000386052.2	PDS000115390.23	SAMN10139100	clinical	cd_8_group_1121	-	-
PDT001150488.1	PDS000115390.23	SAMN22249100	clinical	cd_8_group_1121	cd_4_group_3767	cd_2_group_3101
PDT001151538.1	PDS000115390.23	SAMN22322914	clinical	cd_8_group_1121	cd_4_group_3767	cd_2_group_3101
PDT000386082.2	PDS000115390.23	SAMN10139091	clinical	cd_8_group_1121	cd_4_group_829	-
PDT000547213.2	PDS000115390.23	SAMN12338530	clinical	cd_8_group_1121	cd_4_group_829	-
PDT000242826.3	PDS000115390.23	SAMN07657155	clinical	cd_8_group_1121	cd_4_group_829	cd_2_group_643
PDT000242830.3	PDS000115390.23	SAMN07657156	clinical	cd_8_group_1121	cd_4_group_829	cd_2_group_643
PDT000242832.3	PDS000115390.23	SAMN07657144	clinical	cd_8_group_1121	cd_4_group_829	cd_2_group_643
PDT000247207.3	PDS000115390.23	SAMN07688495	clinical	cd_8_group_1121	cd_4_group_829	cd_2_group_664
PDT000267865.3	PDS000115390.23	SAMN08046151	clinical	cd_8_group_1121	cd_4_group_829	cd_2_group_664
PDT000242833.3	PDS000116885.31	SAMN07657145	clinical	cd_8_group_1122	-	-
PDT000260737.3	PDS000116885.31	SAMN07823509	clinical	cd_8_group_1122	-	-
PDT000302809.3	PDS000116885.31	SAMN08832916	clinical	cd_8_group_1122	-	-
PDT000242836.2	PDS000062052.3	SAMN07662597	clinical	cd_8_group_1123	cd_4_group_831	cd_2_group_644
PDT000242845.2	PDS000062052.3	SAMN07662598	clinical	cd_8_group_1123	cd_4_group_831	cd_2_group_644
PDT000242841.3	PDS000057510.1	SAMN07656123	clinical	cd_8_group_1124	-	-
PDT000281755.3	PDS000057510.1	SAMN08367886	clinical	cd_8_group_1124	-	-
PDT000242842.3	PDS000003189.72	SAMN07679629	clinical	cd_8_group_1125	cd_4_group_833	-
PDT000242852.3	PDS000003189.72	SAMN07679628	clinical	cd_8_group_1125	cd_4_group_833	cd_2_group_645
PDT000253173.3	PDS000003189.72	SAMN07780123	clinical	cd_8_group_1125	cd_4_group_833	cd_2_group_645
PDT000242854.2	PDS000062052.3	SAMN07662600	clinical	cd_8_group_1126	cd_4_group_835	cd_2_group_646
PDT000627728.1	PDS000062052.3	SAMN13280707	clinical	cd_8_group_1126	cd_4_group_835	cd_2_group_646
PDT000243614.3	PDS000057550.1	SAMN07692600	clinical	cd_8_group_1127	cd_4_group_836	-
PDT000303474.3	PDS000057550.1	SAMN08868542	clinical	cd_8_group_1127	cd_4_group_836	-
PDT000306736.3	PDS000057550.1	SAMN08940650	clinical	cd_8_group_1127	cd_4_group_836	-
PDT000313044.3	PDS000057550.1	SAMN09112685	clinical	cd_8_group_1127	cd_4_group_836	-
PDT000243615.3	PDS000007568.29	SAMN07688952	clinical	cd_8_group_1128	cd_4_group_837	-
PDT000663847.1	PDS000007568.29	SAMN13869936	clinical	cd_8_group_1128	cd_4_group_837	-
PDT000243639.3	PDS000034301.96	SAMN07625259	clinical	cd_8_group_1129	-	-
PDT000287867.3	PDS000034301.96	SAMN08558969	clinical	cd_8_group_1129	-	-
PDT000673762.1	PDS000034301.96	SAMN13964163	clinical	cd_8_group_1129	-	-
PDT000065509.3	PDS000034533.7	SAMN03734593	clinical	cd_8_group_113	cd_4_group_86	-
PDT000066906.3	PDS000034533.7	SAMN03757667	clinical	cd_8_group_113	cd_4_group_86	-
PDT000243682.3	PDS000057484.1	SAMN07629563	clinical	cd_8_group_1130	-	-
PDT000243685.3	PDS000057484.1	SAMN07629571	clinical	cd_8_group_1130	-	-
PDT000250760.3	PDS000057484.1	SAMN07737848	clinical	cd_8_group_1130	-	-
PDT000243693.3	PDS000057422.1	SAMN07535978	clinical	cd_8_group_1131	cd_4_group_839	cd_2_group_648
PDT000259779.3	PDS000057422.1	SAMN07838916	clinical	cd_8_group_1131	cd_4_group_839	cd_2_group_648
PDT000333630.2	PDS000035070.149	SAMN09464701	clinical	cd_8_group_1132	-	-
PDT000576870.2	PDS000035070.149	SAMN12661966	clinical	cd_8_group_1132	-	-
PDT000690318.1	PDS000035070.149	SAMN14177783	clinical	cd_8_group_1132	-	-
PDT001088224.1	PDS000035070.149	SAMN20173198	clinical	cd_8_group_1132	-	-
PDT001115168.1	PDS000035070.149	SAMN20931591	clinical	cd_8_group_1132	-	-
PDT001359496.1	PDS000035070.149	SAMN29723248	clinical	cd_8_group_1132	-	-
PDT000455251.2	PDS000035070.149	SAMN10840588	clinical	cd_8_group_1132	cd_4_group_1778	cd_2_group_1385
PDT000459062.2	PDS000035070.149	SAMN10873173	clinical	cd_8_group_1132	cd_4_group_1778	cd_2_group_1385
PDT000617240.2	PDS000035070.149	SAMN13107878	clinical	cd_8_group_1132	cd_4_group_2439	cd_2_group_1921
PDT000851149.1	PDS000035070.149	SAMN16319821	clinical	cd_8_group_1132	cd_4_group_2439	cd_2_group_1921
PDT001836502.1	PDS000035070.149	SAMN36785246	clinical	cd_8_group_1132	cd_4_group_5242	cd_2_group_4507
PDT001853182.1	PDS000035070.149	SAMN37008994	clinical	cd_8_group_1132	cd_4_group_5242	cd_2_group_4507
PDT001874075.1	PDS000035070.149	SAMN37285532	clinical	cd_8_group_1132	cd_4_group_5242	cd_2_group_4507
PDT001901838.1	PDS000035070.149	SAMN37531748	clinical	cd_8_group_1132	cd_4_group_5242	cd_2_group_4507
PDT000499538.2	PDS000035070.149	SAMN11605450	clinical	cd_8_group_1132	cd_4_group_840	-
PDT000984617.1	PDS000035070.149	SAMN18290600	clinical	cd_8_group_1132	cd_4_group_840	-
PDT001129320.1	PDS000035070.149	SAMN21417603	clinical	cd_8_group_1132	cd_4_group_840	-
PDT000243699.3	PDS000035070.149	SAMN07629506	clinical	cd_8_group_1132	cd_4_group_840	cd_2_group_649
PDT000247162.3	PDS000035070.149	SAMN07689117	clinical	cd_8_group_1132	cd_4_group_840	cd_2_group_649
PDT000250842.3	PDS000035070.149	SAMN07757826	clinical	cd_8_group_1132	cd_4_group_840	cd_2_group_649
PDT000269990.3	PDS000035070.149	SAMN08104994	clinical	cd_8_group_1132	cd_4_group_840	cd_2_group_649
PDT000848978.1	PDS000035070.149	SAMN16282623	clinical	cd_8_group_1132	cd_4_group_840	cd_2_group_649
PDT000867884.1	PDS000035070.149	SAMN16556024	clinical	cd_8_group_1132	cd_4_group_840	cd_2_group_649
PDT000905669.1	PDS000035070.149	SAMN17018855	clinical	cd_8_group_1132	cd_4_group_840	cd_2_group_649
PDT000907958.1	PDS000035070.149	SAMN17038333	clinical	cd_8_group_1132	cd_4_group_840	cd_2_group_649
PDT001005041.1	PDS000035070.149	SAMN18736275	clinical	cd_8_group_1132	cd_4_group_840	cd_2_group_649
PDT000850009.1	PDS000144578.36	SAMN16289301	clinical	cd_8_group_1133	-	-
PDT001018210.1	PDS000144578.36	SAMN18989600	clinical	cd_8_group_1133	-	-
PDT001118048.1	PDS000144578.36	SAMN21024057	clinical	cd_8_group_1133	-	-
PDT000549212.2	PDS000144578.36	SAMN12361411	clinical	cd_8_group_1133	cd_4_group_2108	-
PDT001077864.1	PDS000144578.36	SAMN19876191	clinical	cd_8_group_1133	cd_4_group_2108	-
PDT000624159.2	PDS000144578.36	SAMN13207258	clinical	cd_8_group_1133	cd_4_group_2108	cd_2_group_1947
PDT000756508.1	PDS000144578.36	SAMN15092605	clinical	cd_8_group_1133	cd_4_group_2108	cd_2_group_1947
PDT000989021.1	PDS000144578.36	SAMN18402719	clinical	cd_8_group_1133	cd_4_group_2108	cd_2_group_1947
PDT001425188.1	PDS000144578.36	SAMN30926873	clinical	cd_8_group_1133	cd_4_group_2108	cd_2_group_3801
PDT001436225.1	PDS000144578.36	SAMN31064150	clinical	cd_8_group_1133	cd_4_group_2108	cd_2_group_3801
PDT000243711.3	PDS000144578.36	SAMN07624408	clinical	cd_8_group_1133	cd_4_group_841	cd_2_group_650
PDT000257957.3	PDS000144578.36	SAMN07816678	clinical	cd_8_group_1133	cd_4_group_841	cd_2_group_650
PDT000243720.3	PDS000057473.1	SAMN07624402	clinical	cd_8_group_1134	-	-
PDT000270032.3	PDS000057473.1	SAMN08128693	clinical	cd_8_group_1134	-	-
PDT000270092.3	PDS000057473.1	SAMN08128622	clinical	cd_8_group_1134	-	-
PDT000276404.3	PDS000057473.1	SAMN08225346	clinical	cd_8_group_1134	-	-
PDT000243723.3	PDS000016143.37	SAMN07624399	clinical	cd_8_group_1135	cd_4_group_842	cd_2_group_651
PDT000244666.3	PDS000016143.37	SAMN07693080	clinical	cd_8_group_1135	cd_4_group_842	cd_2_group_651
PDT001264256.1	PDS000062134.3	SAMN26585992	clinical	cd_8_group_1136	-	-
PDT000243734.2	PDS000062134.3	SAMN07663094	clinical	cd_8_group_1136	cd_4_group_844	cd_2_group_654
PDT000943231.1	PDS000062134.3	SAMN17618447	clinical	cd_8_group_1136	cd_4_group_844	cd_2_group_654
PDT000243976.2	PDS000035772.7	SAMN07702218	clinical	cd_8_group_1137	cd_4_group_845	cd_2_group_656
PDT000243978.2	PDS000035772.7	SAMN07702213	clinical	cd_8_group_1137	cd_4_group_845	cd_2_group_656
PDT000243980.2	PDS000035771.6	SAMN07702217	clinical	cd_8_group_1138	cd_4_group_846	-
PDT000243981.2	PDS000035771.6	SAMN07702216	clinical	cd_8_group_1138	cd_4_group_846	-
PDT000244036.2	PDS000033116.27	SAMN07702533	clinical	cd_8_group_1139	-	-
PDT000244033.2	PDS000033116.27	SAMN07702534	clinical	cd_8_group_1139	cd_4_group_847	-
PDT000244034.2	PDS000033116.27	SAMN07702528	clinical	cd_8_group_1139	cd_4_group_847	-
PDT000066281.3	PDS000034411.3	SAMN03610433	clinical	cd_8_group_114	-	-
PDT000102839.3	PDS000034411.3	SAMN04396107	clinical	cd_8_group_114	-	-
PDT000244040.3	PDS000057400.1	SAMN07358471	clinical	cd_8_group_1140	cd_4_group_848	cd_2_group_657
PDT000313233.3	PDS000057400.1	SAMN07358445	clinical	cd_8_group_1140	cd_4_group_848	cd_2_group_657
PDT000244047.3	PDS000035730.5	SAMN07638818	clinical	cd_8_group_1141	cd_4_group_850	-
PDT000252796.3	PDS000035730.5	SAMN07766899	clinical	cd_8_group_1141	cd_4_group_850	-
PDT000260752.3	PDS000035730.5	SAMN07964821	clinical	cd_8_group_1141	cd_4_group_850	-
PDT000244681.3	PDS000016397.17	SAMN07693583	clinical	cd_8_group_1142	cd_4_group_851	cd_2_group_659
PDT000247430.3	PDS000016397.17	SAMN07734749	clinical	cd_8_group_1142	cd_4_group_851	cd_2_group_659
PDT000244752.3	PDS000094501.4	SAMN07693333	clinical	cd_8_group_1143	cd_4_group_852	-
PDT000252814.3	PDS000094501.4	SAMN07767510	clinical	cd_8_group_1143	cd_4_group_852	-
PDT000244718.3	PDS000094501.4	SAMN07693617	clinical	cd_8_group_1143	cd_4_group_852	cd_2_group_660
PDT000244750.3	PDS000094501.4	SAMN07693323	clinical	cd_8_group_1143	cd_4_group_852	cd_2_group_660
PDT000247422.3	PDS000094501.4	SAMN07736024	clinical	cd_8_group_1143	cd_4_group_852	cd_2_group_660
PDT000250832.3	PDS000094501.4	SAMN07757000	clinical	cd_8_group_1143	cd_4_group_852	cd_2_group_660
PDT000252775.3	PDS000094501.4	SAMN07775075	clinical	cd_8_group_1143	cd_4_group_852	cd_2_group_660
PDT000252801.3	PDS000094501.4	SAMN07767511	clinical	cd_8_group_1143	cd_4_group_852	cd_2_group_660
PDT000252806.3	PDS000094501.4	SAMN07767505	clinical	cd_8_group_1143	cd_4_group_852	cd_2_group_660
PDT000252843.3	PDS000094501.4	SAMN07767515	clinical	cd_8_group_1143	cd_4_group_852	cd_2_group_660
PDT000264818.3	PDS000094501.4	SAMN07977073	clinical	cd_8_group_1143	cd_4_group_852	cd_2_group_660
PDT000270055.3	PDS000094501.4	SAMN08130377	clinical	cd_8_group_1143	cd_4_group_852	cd_2_group_660
PDT000281758.3	PDS000094501.4	SAMN08367887	clinical	cd_8_group_1143	cd_4_group_852	cd_2_group_660
PDT000244739.3	PDS000144579.129	SAMN07693687	clinical	cd_8_group_1144	-	-
PDT000258007.3	PDS000144579.129	SAMN07823518	clinical	cd_8_group_1144	-	-
PDT000260773.3	PDS000144579.129	SAMN07964835	clinical	cd_8_group_1144	-	-
PDT000403971.2	PDS000144579.129	SAMN10391767	clinical	cd_8_group_1144	-	-
PDT000245725.3	PDS000035407.4	SAMN07703238	clinical	cd_8_group_1145	-	-
PDT000273039.3	PDS000035407.4	SAMN08166213	clinical	cd_8_group_1145	-	-
PDT000280730.3	PDS000035407.4	SAMN08381188	clinical	cd_8_group_1145	-	-
PDT000302786.3	PDS000057471.1	SAMN08832809	clinical	cd_8_group_1146	-	-
PDT000305202.3	PDS000057471.1	SAMN08915368	clinical	cd_8_group_1146	-	-
PDT000247143.3	PDS000057471.1	SAMN07652440	clinical	cd_8_group_1146	cd_4_group_853	-
PDT000283360.3	PDS000057471.1	SAMN08428451	clinical	cd_8_group_1146	cd_4_group_853	-
PDT000280715.3	PDS000057471.1	SAMN08379238	clinical	cd_8_group_1146	cd_4_group_853	cd_2_group_788
PDT000285771.3	PDS000057471.1	SAMN08499964	clinical	cd_8_group_1146	cd_4_group_853	cd_2_group_788
PDT000285781.3	PDS000057471.1	SAMN08499961	clinical	cd_8_group_1146	cd_4_group_853	cd_2_group_788
PDT000298476.3	PDS000057471.1	SAMN08796816	clinical	cd_8_group_1146	cd_4_group_853	cd_2_group_788
PDT000302813.3	PDS000057471.1	SAMN08832900	clinical	cd_8_group_1146	cd_4_group_853	cd_2_group_788
PDT000313008.3	PDS000057471.1	SAMN09112639	clinical	cd_8_group_1146	cd_4_group_853	cd_2_group_788
PDT000247145.3	PDS000057578.1	SAMN07617395	clinical	cd_8_group_1147	cd_4_group_854	cd_2_group_661
PDT000247146.3	PDS000057578.1	SAMN07617394	clinical	cd_8_group_1147	cd_4_group_854	cd_2_group_661
PDT000247148.3	PDS000035481.46	SAMN07711138	clinical	cd_8_group_1148	cd_4_group_855	-
PDT000247150.3	PDS000035481.46	SAMN07711137	clinical	cd_8_group_1148	cd_4_group_855	-
PDT000247149.3	PDS000036468.18	SAMN07693592	clinical	cd_8_group_1149	cd_4_group_856	-
PDT000404005.2	PDS000036468.18	SAMN10391800	clinical	cd_8_group_1149	cd_4_group_856	cd_2_group_1289
PDT000404014.2	PDS000036468.18	SAMN10391807	clinical	cd_8_group_1149	cd_4_group_856	cd_2_group_1289
PDT000066282.3	PDS000034632.6	SAMN03754556	clinical	cd_8_group_115	cd_4_group_87	cd_2_group_69
PDT000114694.3	PDS000034632.6	SAMN04536595	clinical	cd_8_group_115	cd_4_group_87	cd_2_group_69
PDT000563601.2	PDS000017023.57	SAMN12568786	clinical	cd_8_group_1150	-	-
PDT000247155.3	PDS000017023.57	SAMN07711135	clinical	cd_8_group_1150	cd_4_group_857	cd_2_group_662
PDT000260727.3	PDS000017023.57	SAMN07967177	clinical	cd_8_group_1150	cd_4_group_857	cd_2_group_662
PDT000861579.1	PDS000144579.129	SAMN16435506	clinical	cd_8_group_1151	cd_4_group_3036	cd_2_group_2469
PDT000863116.1	PDS000144579.129	SAMN16451706	clinical	cd_8_group_1151	cd_4_group_3036	cd_2_group_2469
PDT000576035.2	PDS000144579.129	SAMN12659579	clinical	cd_8_group_1151	cd_4_group_858	-
PDT000405109.2	PDS000144579.129	SAMN10396669	clinical	cd_8_group_1151	cd_4_group_858	cd_2_group_1299
PDT000405110.2	PDS000144579.129	SAMN10396672	clinical	cd_8_group_1151	cd_4_group_858	cd_2_group_1299
PDT000407633.2	PDS000144579.129	SAMN10432166	clinical	cd_8_group_1151	cd_4_group_858	cd_2_group_1299
PDT001435399.1	PDS000144579.129	SAMN10432165	clinical	cd_8_group_1151	cd_4_group_858	cd_2_group_1299
PDT000247171.3	PDS000144579.129	SAMN07672071	clinical	cd_8_group_1151	cd_4_group_858	cd_2_group_663
PDT000367777.2	PDS000144579.129	SAMN09925320	clinical	cd_8_group_1151	cd_4_group_858	cd_2_group_663
PDT000247182.3	PDS000033131.5	SAMN07689118	clinical	cd_8_group_1152	-	-
PDT000312494.3	PDS000033131.5	SAMN09092852	clinical	cd_8_group_1152	-	-
PDT000247185.3	PDS000057395.5	SAMN07672068	clinical	cd_8_group_1153	cd_4_group_859	-
PDT000296230.3	PDS000057395.5	SAMN08767978	clinical	cd_8_group_1153	cd_4_group_859	-
PDT000247200.3	PDS000034601.3	SAMN07598974	clinical	cd_8_group_1154	cd_4_group_861	-
PDT000247426.3	PDS000034601.3	SAMN07716520	clinical	cd_8_group_1154	cd_4_group_861	-
PDT000247209.2	PDS000062098.21	SAMN07688333	clinical	cd_8_group_1155	cd_4_group_862	-
PDT000353143.1	PDS000062098.21	SAMN09703744	clinical	cd_8_group_1155	cd_4_group_862	-
PDT000247214.2	PDS000061608.231	SAMN07679713	clinical	cd_8_group_1156	cd_4_group_863	cd_2_group_665
PDT000259836.2	PDS000061608.231	SAMN07815174	clinical	cd_8_group_1156	cd_4_group_863	cd_2_group_665
PDT000247215.2	PDS000007367.833	SAMN07666439	clinical	cd_8_group_1157	cd_4_group_864	cd_2_group_666
PDT000312560.2	PDS000007367.833	SAMN09092942	clinical	cd_8_group_1157	cd_4_group_864	cd_2_group_666
PDT000247216.3	PDS000057549.1	SAMN07693598	clinical	cd_8_group_1158	-	-
PDT000247419.3	PDS000057549.1	SAMN07734745	clinical	cd_8_group_1158	-	-
PDT000270917.3	PDS000057549.1	SAMN08040309	clinical	cd_8_group_1158	-	-
PDT000247343.3	PDS000035073.183	SAMN07722844	clinical	cd_8_group_1159	cd_4_group_865	-
PDT000247532.3	PDS000035073.183	SAMN07722845	clinical	cd_8_group_1159	cd_4_group_865	-
PDT000066858.2	PDS000139958.26	SAMN03658777	clinical	cd_8_group_116	cd_4_group_88	-
PDT000105080.2	PDS000139958.26	SAMN04362085	clinical	cd_8_group_116	cd_4_group_88	-
PDT000105084.2	PDS000139958.26	SAMN04362089	clinical	cd_8_group_116	cd_4_group_88	-
PDT000247384.3	PDS000057470.1	SAMN07652441	clinical	cd_8_group_1160	cd_4_group_866	-
PDT000268759.3	PDS000057470.1	SAMN08051648	clinical	cd_8_group_1160	cd_4_group_866	-
PDT000579967.2	PDS000035294.71	SAMN12690677	clinical	cd_8_group_1161	-	-
PDT000384096.2	PDS000035294.71	SAMN10112324	clinical	cd_8_group_1161	cd_4_group_1544	-
PDT000386070.2	PDS000035294.71	SAMN10139129	clinical	cd_8_group_1161	cd_4_group_1544	-
PDT000668021.1	PDS000035294.71	SAMN13895510	clinical	cd_8_group_1161	cd_4_group_867	-
PDT000247389.3	PDS000035294.71	SAMN07716617	clinical	cd_8_group_1161	cd_4_group_867	cd_2_group_667
PDT000253101.3	PDS000035294.71	SAMN07788134	clinical	cd_8_group_1161	cd_4_group_867	cd_2_group_667
PDT000247394.3	PDS000144579.129	SAMN07716616	clinical	cd_8_group_1162	-	-
PDT000422030.2	PDS000144579.129	SAMN10625340	clinical	cd_8_group_1162	-	-
PDT000443310.2	PDS000144579.129	SAMN10774545	clinical	cd_8_group_1162	-	-
PDT000451090.2	PDS000144579.129	SAMN10798291	clinical	cd_8_group_1162	-	-
PDT000465776.2	PDS000144579.129	SAMN10937923	clinical	cd_8_group_1162	-	-
PDT000544888.2	PDS000144579.129	SAMN12287278	clinical	cd_8_group_1162	-	-
PDT000586039.2	PDS000144579.129	SAMN12745908	clinical	cd_8_group_1162	-	-
PDT000628853.2	PDS000144579.129	SAMN13293590	clinical	cd_8_group_1162	-	-
PDT000798357.1	PDS000144579.129	SAMN15663722	clinical	cd_8_group_1162	-	-
PDT000806935.1	PDS000144579.129	SAMN15777471	clinical	cd_8_group_1162	-	-
PDT000839335.1	PDS000144579.129	SAMN16214055	clinical	cd_8_group_1162	-	-
PDT000989334.1	PDS000144579.129	SAMN18434340	clinical	cd_8_group_1162	-	-
PDT001095306.1	PDS000144579.129	SAMN20351533	clinical	cd_8_group_1162	-	-
PDT001173476.1	PDS000144579.129	SAMN23039561	clinical	cd_8_group_1162	-	-
PDT001183284.1	PDS000144579.129	SAMN23391467	clinical	cd_8_group_1162	-	-
PDT001356667.1	PDS000144579.129	SAMN29630505	clinical	cd_8_group_1162	-	-
PDT001399782.1	PDS000144579.129	SAMN30469478	clinical	cd_8_group_1162	-	-
PDT001475623.1	PDS000144579.129	SAMN31594422	clinical	cd_8_group_1162	-	-
PDT001847026.1	PDS000144579.129	SAMN36911238	clinical	cd_8_group_1162	-	-
PDT000443263.2	PDS000144579.129	SAMN10774445	clinical	cd_8_group_1162	cd_4_group_1764	cd_2_group_1370
PDT000465577.2	PDS000144579.129	SAMN10925771	clinical	cd_8_group_1162	cd_4_group_1764	cd_2_group_1370
PDT000465861.2	PDS000144579.129	SAMN10938501	clinical	cd_8_group_1162	cd_4_group_1801	cd_2_group_1400
PDT000465894.2	PDS000144579.129	SAMN10938506	clinical	cd_8_group_1162	cd_4_group_1801	cd_2_group_1400
PDT000468595.2	PDS000144579.129	SAMN10988709	clinical	cd_8_group_1162	cd_4_group_1801	cd_2_group_1400
PDT001121441.1	PDS000144579.129	SAMN21175658	clinical	cd_8_group_1162	cd_4_group_2900	-
PDT000804352.1	PDS000144579.129	SAMN15759801	clinical	cd_8_group_1162	cd_4_group_2900	cd_2_group_2348
PDT000810257.1	PDS000144579.129	SAMN15824581	clinical	cd_8_group_1162	cd_4_group_2900	cd_2_group_2348
PDT000827528.1	PDS000144579.129	SAMN15960314	clinical	cd_8_group_1162	cd_4_group_2900	cd_2_group_2348
PDT000888929.1	PDS000144579.129	SAMN16786349	clinical	cd_8_group_1162	cd_4_group_2900	cd_2_group_2348
PDT000865540.1	PDS000144579.129	SAMN16532493	clinical	cd_8_group_1162	cd_4_group_3061	cd_2_group_2490
PDT000865552.1	PDS000144579.129	SAMN16532496	clinical	cd_8_group_1162	cd_4_group_3061	cd_2_group_2490
PDT000884085.1	PDS000144579.129	SAMN16710794	clinical	cd_8_group_1162	cd_4_group_3086	-
PDT001442455.1	PDS000144579.129	SAMN31155148	clinical	cd_8_group_1162	cd_4_group_3086	-
PDT000878235.1	PDS000144579.129	SAMN16655524	clinical	cd_8_group_1162	cd_4_group_3086	cd_2_group_2510
PDT000922056.1	PDS000144579.129	SAMN17140771	clinical	cd_8_group_1162	cd_4_group_3086	cd_2_group_2510
PDT001057186.1	PDS000144579.129	SAMN19490445	clinical	cd_8_group_1162	cd_4_group_3379	cd_2_group_2762
PDT001059042.1	PDS000144579.129	SAMN19573766	clinical	cd_8_group_1162	cd_4_group_3379	cd_2_group_2762
PDT001062948.1	PDS000144579.129	SAMN19591670	clinical	cd_8_group_1162	cd_4_group_3379	cd_2_group_2762
PDT001069916.1	PDS000144579.129	SAMN19697987	clinical	cd_8_group_1162	cd_4_group_3379	cd_2_group_2762
PDT001069917.1	PDS000144579.129	SAMN19697989	clinical	cd_8_group_1162	cd_4_group_3379	cd_2_group_2762
PDT001071838.1	PDS000144579.129	SAMN19760045	clinical	cd_8_group_1162	cd_4_group_3379	cd_2_group_2762
PDT001075759.1	PDS000144579.129	SAMN19812455	clinical	cd_8_group_1162	cd_4_group_3379	cd_2_group_2762
PDT001201407.1	PDS000144579.129	SAMN23893896	clinical	cd_8_group_1162	cd_4_group_3379	cd_2_group_2762
PDT001202775.1	PDS000144579.129	SAMN24039353	clinical	cd_8_group_1162	cd_4_group_3379	cd_2_group_2762
PDT001203745.1	PDS000144579.129	SAMN24107217	clinical	cd_8_group_1162	cd_4_group_3379	cd_2_group_2762
PDT001204982.1	PDS000144579.129	SAMN24144525	clinical	cd_8_group_1162	cd_4_group_3379	cd_2_group_2762
PDT001205544.1	PDS000144579.129	SAMN24175051	clinical	cd_8_group_1162	cd_4_group_3379	cd_2_group_2762
PDT001207874.1	PDS000144579.129	SAMN24252807	clinical	cd_8_group_1162	cd_4_group_3379	cd_2_group_2762
PDT001207907.1	PDS000144579.129	SAMN24252837	clinical	cd_8_group_1162	cd_4_group_3379	cd_2_group_2762
PDT001207910.1	PDS000144579.129	SAMN24252838	clinical	cd_8_group_1162	cd_4_group_3379	cd_2_group_2762
PDT001207921.1	PDS000144579.129	SAMN24252840	clinical	cd_8_group_1162	cd_4_group_3379	cd_2_group_2762
PDT001212275.1	PDS000144579.129	SAMN24434702	clinical	cd_8_group_1162	cd_4_group_3379	cd_2_group_2762
PDT001209311.1	PDS000144579.129	SAMN24287272	clinical	cd_8_group_1162	cd_4_group_3654	-
PDT001120092.1	PDS000144579.129	SAMN21154441	clinical	cd_8_group_1162	cd_4_group_3654	cd_2_group_3000
PDT001420136.1	PDS000144579.129	SAMN30893846	clinical	cd_8_group_1162	cd_4_group_3654	cd_2_group_3000
PDT001207920.1	PDS000144579.129	SAMN24252902	clinical	cd_8_group_1162	cd_4_group_3904	cd_2_group_3237
PDT001212548.1	PDS000144579.129	SAMN24442232	clinical	cd_8_group_1162	cd_4_group_3904	cd_2_group_3237
PDT001215532.1	PDS000144579.129	SAMN24589116	clinical	cd_8_group_1162	cd_4_group_3904	cd_2_group_3237
PDT001405995.1	PDS000144579.129	SAMN30597204	clinical	cd_8_group_1162	cd_4_group_4479	cd_2_group_3751
PDT001405997.1	PDS000144579.129	SAMN30597198	clinical	cd_8_group_1162	cd_4_group_4479	cd_2_group_3751
PDT001411707.1	PDS000144579.129	SAMN30713037	clinical	cd_8_group_1162	cd_4_group_4479	cd_2_group_3751
PDT001442464.1	PDS000144579.129	SAMN31155158	clinical	cd_8_group_1162	cd_4_group_4479	cd_2_group_3751
PDT001513922.1	PDS000144579.129	SAMN32061322	clinical	cd_8_group_1162	cd_4_group_4479	cd_2_group_3751
PDT001414343.1	PDS000144579.129	SAMN30801669	clinical	cd_8_group_1162	cd_4_group_4502	-
PDT001807688.1	PDS000144579.129	SAMN36274510	clinical	cd_8_group_1162	cd_4_group_4502	-
PDT001854596.1	PDS000144579.129	SAMN37044336	clinical	cd_8_group_1162	cd_4_group_5296	cd_2_group_4555
PDT001856717.1	PDS000144579.129	SAMN37073099	clinical	cd_8_group_1162	cd_4_group_5296	cd_2_group_4555
PDT001857839.1	PDS000144579.129	SAMN37096140	clinical	cd_8_group_1162	cd_4_group_5296	cd_2_group_4555
PDT001858116.1	PDS000144579.129	SAMN37097100	clinical	cd_8_group_1162	cd_4_group_5296	cd_2_group_4555
PDT001860420.1	PDS000144579.129	SAMN37143499	clinical	cd_8_group_1162	cd_4_group_5296	cd_2_group_4555
PDT001866645.1	PDS000144579.129	SAMN37171572	clinical	cd_8_group_1162	cd_4_group_5296	cd_2_group_4555
PDT001869754.1	PDS000144579.129	SAMN37213231	clinical	cd_8_group_1162	cd_4_group_5296	cd_2_group_4555
PDT001870121.1	PDS000144579.129	SAMN37217283	clinical	cd_8_group_1162	cd_4_group_5296	cd_2_group_4555
PDT001870581.1	PDS000144579.129	SAMN37230570	clinical	cd_8_group_1162	cd_4_group_5296	cd_2_group_4555
PDT001875087.1	PDS000144579.129	SAMN37301285	clinical	cd_8_group_1162	cd_4_group_5296	cd_2_group_4555
PDT001877106.1	PDS000144579.129	SAMN37316980	clinical	cd_8_group_1162	cd_4_group_5296	cd_2_group_4555
PDT001911103.1	PDS000144579.129	SAMN37642168	clinical	cd_8_group_1162	cd_4_group_5296	cd_2_group_4555
PDT001911749.1	PDS000144579.129	SAMN37644949	clinical	cd_8_group_1162	cd_4_group_5296	cd_2_group_4555
PDT001917289.1	PDS000144579.129	SAMN37686440	clinical	cd_8_group_1162	cd_4_group_5296	cd_2_group_4555
PDT001940780.1	PDS000144579.129	SAMN37831863	clinical	cd_8_group_1162	cd_4_group_5296	cd_2_group_4555
PDT001953522.1	PDS000144579.129	SAMN37982678	clinical	cd_8_group_1162	cd_4_group_5296	cd_2_group_4555
PDT000264892.3	PDS000144579.129	SAMN08024700	clinical	cd_8_group_1162	cd_4_group_954	-
PDT000626052.2	PDS000144579.129	SAMN13245925	clinical	cd_8_group_1162	cd_4_group_954	-
PDT000627614.2	PDS000144579.129	SAMN13279824	clinical	cd_8_group_1162	cd_4_group_954	-
PDT000891493.1	PDS000144579.129	SAMN16811692	clinical	cd_8_group_1162	cd_4_group_954	-
PDT001195942.1	PDS000144579.129	SAMN23609297	clinical	cd_8_group_1162	cd_4_group_954	-
PDT000828351.1	PDS000144579.129	SAMN15969171	clinical	cd_8_group_1162	cd_4_group_954	cd_2_group_2398
PDT000851355.1	PDS000144579.129	SAMN16320218	clinical	cd_8_group_1162	cd_4_group_954	cd_2_group_2398
PDT000851357.1	PDS000144579.129	SAMN16320219	clinical	cd_8_group_1162	cd_4_group_954	cd_2_group_2398
PDT000295771.3	PDS000144579.129	SAMN08743348	clinical	cd_8_group_1162	cd_4_group_954	cd_2_group_827
PDT000307915.3	PDS000144579.129	SAMN08964507	clinical	cd_8_group_1162	cd_4_group_954	cd_2_group_827
PDT000344823.2	PDS000144579.129	SAMN09637237	clinical	cd_8_group_1162	cd_4_group_954	cd_2_group_827
PDT000351562.2	PDS000144579.129	SAMN09690535	clinical	cd_8_group_1162	cd_4_group_954	cd_2_group_827
PDT000351575.2	PDS000144579.129	SAMN09690534	clinical	cd_8_group_1162	cd_4_group_954	cd_2_group_827
PDT000355495.2	PDS000144579.129	SAMN09740352	clinical	cd_8_group_1162	cd_4_group_954	cd_2_group_827
PDT000356208.2	PDS000144579.129	SAMN09752981	clinical	cd_8_group_1162	cd_4_group_954	cd_2_group_827
PDT000356213.2	PDS000144579.129	SAMN09752992	clinical	cd_8_group_1162	cd_4_group_954	cd_2_group_827
PDT000357118.2	PDS000144579.129	SAMN09763409	clinical	cd_8_group_1162	cd_4_group_954	cd_2_group_827
PDT000400803.2	PDS000144579.129	SAMN10366716	clinical	cd_8_group_1162	cd_4_group_954	cd_2_group_827
PDT000565109.2	PDS000144579.129	SAMN12585958	clinical	cd_8_group_1162	cd_4_group_954	cd_2_group_827
PDT000627906.2	PDS000144579.129	SAMN13281069	clinical	cd_8_group_1162	cd_4_group_954	cd_2_group_827
PDT000642318.2	PDS000144579.129	SAMN13517283	clinical	cd_8_group_1162	cd_4_group_954	cd_2_group_827
PDT000712652.1	PDS000144579.129	SAMN14431305	clinical	cd_8_group_1162	cd_4_group_954	cd_2_group_827
PDT000819934.1	PDS000144579.129	SAMN15894362	clinical	cd_8_group_1162	cd_4_group_954	cd_2_group_827
PDT000823951.1	PDS000144579.129	SAMN15934845	clinical	cd_8_group_1162	cd_4_group_954	cd_2_group_827
PDT000830140.1	PDS000144579.129	SAMN16064725	clinical	cd_8_group_1162	cd_4_group_954	cd_2_group_827
PDT000830142.1	PDS000144579.129	SAMN16064726	clinical	cd_8_group_1162	cd_4_group_954	cd_2_group_827
PDT000844851.1	PDS000144579.129	SAMN16260456	clinical	cd_8_group_1162	cd_4_group_954	cd_2_group_827
PDT000884090.1	PDS000144579.129	SAMN16710799	clinical	cd_8_group_1162	cd_4_group_954	cd_2_group_827
PDT000901187.1	PDS000144579.129	SAMN16960766	clinical	cd_8_group_1162	cd_4_group_954	cd_2_group_827
PDT001207970.1	PDS000144579.129	SAMN24254411	clinical	cd_8_group_1162	cd_4_group_954	cd_2_group_827
PDT001492368.1	PDS000144579.129	SAMN31833462	clinical	cd_8_group_1162	cd_4_group_954	cd_2_group_827
PDT000375712.2	PDS000144579.129	SAMN10038198	clinical	cd_8_group_1162	cd_4_group_959	-
PDT000375982.2	PDS000144579.129	SAMN10055917	clinical	cd_8_group_1162	cd_4_group_959	-
PDT000385980.2	PDS000144579.129	SAMN10139032	clinical	cd_8_group_1162	cd_4_group_959	-
PDT000390238.2	PDS000144579.129	SAMN10230776	clinical	cd_8_group_1162	cd_4_group_959	-
PDT000407533.2	PDS000144579.129	SAMN10432036	clinical	cd_8_group_1162	cd_4_group_959	-
PDT000390424.2	PDS000144579.129	SAMN10231736	clinical	cd_8_group_1162	cd_4_group_959	cd_2_group_1255
PDT000409266.2	PDS000144579.129	SAMN10449862	clinical	cd_8_group_1162	cd_4_group_959	cd_2_group_1255
PDT000411984.2	PDS000144579.129	SAMN10492357	clinical	cd_8_group_1162	cd_4_group_959	cd_2_group_1255
PDT000411988.2	PDS000144579.129	SAMN10492364	clinical	cd_8_group_1162	cd_4_group_959	cd_2_group_1255
PDT000412117.2	PDS000144579.129	SAMN10493044	clinical	cd_8_group_1162	cd_4_group_959	cd_2_group_1255
PDT000412122.2	PDS000144579.129	SAMN10493045	clinical	cd_8_group_1162	cd_4_group_959	cd_2_group_1255
PDT000417848.2	PDS000144579.129	SAMN10594324	clinical	cd_8_group_1162	cd_4_group_959	cd_2_group_1255
PDT000417851.2	PDS000144579.129	SAMN10594325	clinical	cd_8_group_1162	cd_4_group_959	cd_2_group_1255
PDT000417854.2	PDS000144579.129	SAMN10594326	clinical	cd_8_group_1162	cd_4_group_959	cd_2_group_1255
PDT000420993.2	PDS000144579.129	SAMN10618734	clinical	cd_8_group_1162	cd_4_group_959	cd_2_group_1255
PDT000265282.3	PDS000144579.129	SAMN08040249	clinical	cd_8_group_1162	cd_4_group_959	cd_2_group_739
PDT000366047.2	PDS000144579.129	SAMN09878779	clinical	cd_8_group_1162	cd_4_group_959	cd_2_group_739
PDT000366082.2	PDS000144579.129	SAMN09878810	clinical	cd_8_group_1162	cd_4_group_959	cd_2_group_739
PDT000366098.2	PDS000144579.129	SAMN09878842	clinical	cd_8_group_1162	cd_4_group_959	cd_2_group_739
PDT000373137.2	PDS000144579.129	SAMN09990616	clinical	cd_8_group_1162	cd_4_group_959	cd_2_group_739
PDT000373140.2	PDS000144579.129	SAMN09990615	clinical	cd_8_group_1162	cd_4_group_959	cd_2_group_739
PDT000375776.2	PDS000144579.129	SAMN10038445	clinical	cd_8_group_1162	cd_4_group_959	cd_2_group_739
PDT000376025.2	PDS000144579.129	SAMN10055978	clinical	cd_8_group_1162	cd_4_group_959	cd_2_group_739
PDT000281552.3	PDS000144579.129	SAMN08385826	clinical	cd_8_group_1162	cd_4_group_959	cd_2_group_796
PDT000281587.3	PDS000144579.129	SAMN08383831	clinical	cd_8_group_1162	cd_4_group_959	cd_2_group_796
PDT000247423.3	PDS000006581.53	SAMN07734746	clinical	cd_8_group_1163	-	-
PDT000491504.2	PDS000006581.53	SAMN11457262	clinical	cd_8_group_1163	-	-
PDT000610434.2	PDS000006581.53	SAMN13051568	clinical	cd_8_group_1163	-	-
PDT000247456.3	PDS000035072.41	SAMN07717285	clinical	cd_8_group_1164	-	-
PDT000625577.2	PDS000035072.41	SAMN13242748	clinical	cd_8_group_1164	-	-
PDT000481085.1	PDS000061515.2	SAMN11192279	clinical	cd_8_group_1165	-	-
PDT000486082.1	PDS000061515.2	SAMN11339724	clinical	cd_8_group_1165	-	-
PDT000247469.2	PDS000061515.2	SAMN07719505	clinical	cd_8_group_1165	cd_4_group_868	cd_2_group_668
PDT000431608.1	PDS000061515.2	SAMN10700090	clinical	cd_8_group_1165	cd_4_group_868	cd_2_group_668
PDT000247485.2	PDS000062052.3	SAMN07721561	clinical	cd_8_group_1166	cd_4_group_869	cd_2_group_669
PDT000247487.2	PDS000062052.3	SAMN07721560	clinical	cd_8_group_1166	cd_4_group_869	cd_2_group_669
PDT000247493.2	PDS000062052.3	SAMN07721562	clinical	cd_8_group_1166	cd_4_group_869	cd_2_group_669
PDT000247514.3	PDS000016609.13	SAMN07731340	clinical	cd_8_group_1167	cd_4_group_870	cd_2_group_670
PDT000250838.3	PDS000016609.13	SAMN07760986	clinical	cd_8_group_1167	cd_4_group_870	cd_2_group_670
PDT000257228.3	PDS000016609.13	SAMN07817118	clinical	cd_8_group_1167	cd_4_group_870	cd_2_group_670
PDT000270654.3	PDS000016609.13	SAMN08146322	clinical	cd_8_group_1167	cd_4_group_870	cd_2_group_670
PDT000247536.3	PDS000054149.4	SAMN07729788	clinical	cd_8_group_1168	cd_4_group_871	cd_2_group_671
PDT000639475.2	PDS000054149.4	SAMN13473219	clinical	cd_8_group_1168	cd_4_group_871	cd_2_group_671
PDT000663902.1	PDS000054149.4	SAMN13870387	clinical	cd_8_group_1168	cd_4_group_871	cd_2_group_671
PDT000247538.3	PDS000034284.163	SAMN07729787	clinical	cd_8_group_1169	cd_4_group_872	-
PDT000247543.3	PDS000034284.163	SAMN07729790	clinical	cd_8_group_1169	cd_4_group_872	-
PDT000254257.3	PDS000034284.163	SAMN07809233	clinical	cd_8_group_1169	cd_4_group_872	-
PDT000247537.3	PDS000034284.163	SAMN07729795	clinical	cd_8_group_1169	cd_4_group_872	cd_2_group_672
PDT000247542.3	PDS000034284.163	SAMN07729789	clinical	cd_8_group_1169	cd_4_group_872	cd_2_group_672
PDT000254234.3	PDS000034284.163	SAMN07809235	clinical	cd_8_group_1169	cd_4_group_872	cd_2_group_672
PDT000068790.2	PDS000079375.441	SAMN03785533	clinical	cd_8_group_117	-	-
PDT000201235.2	PDS000079375.441	SAMN06671991	clinical	cd_8_group_117	cd_4_group_606	-
PDT000470608.1	PDS000079375.441	SAMN11031225	clinical	cd_8_group_117	cd_4_group_606	cd_2_group_1427
PDT000627766.1	PDS000079375.441	SAMN13280779	clinical	cd_8_group_117	cd_4_group_606	cd_2_group_1427
PDT000243738.2	PDS000079375.441	SAMN07626119	clinical	cd_8_group_117	cd_4_group_89	-
PDT000260243.2	PDS000079375.441	SAMN07968071	clinical	cd_8_group_117	cd_4_group_89	-
PDT000066860.2	PDS000079375.441	SAMN03658778	clinical	cd_8_group_117	cd_4_group_89	cd_2_group_70
PDT000068787.2	PDS000079375.441	SAMN03785532	clinical	cd_8_group_117	cd_4_group_89	cd_2_group_70
PDT000084248.2	PDS000079375.441	SAMN03801635	clinical	cd_8_group_117	cd_4_group_89	cd_2_group_70
PDT000190474.2	PDS000079375.441	SAMN06458151	clinical	cd_8_group_117	cd_4_group_89	cd_2_group_70
PDT000190499.2	PDS000079375.441	SAMN06458187	clinical	cd_8_group_117	cd_4_group_89	cd_2_group_70
PDT000190501.2	PDS000079375.441	SAMN06458188	clinical	cd_8_group_117	cd_4_group_89	cd_2_group_70
PDT000243736.2	PDS000079375.441	SAMN07626120	clinical	cd_8_group_117	cd_4_group_89	cd_2_group_70
PDT000247544.3	PDS000034499.4	SAMN07729792	clinical	cd_8_group_1170	-	-
PDT000277166.3	PDS000034499.4	SAMN08326085	clinical	cd_8_group_1170	cd_4_group_1008	-
PDT000295990.3	PDS000034499.4	SAMN08743743	clinical	cd_8_group_1170	cd_4_group_1008	-
PDT000247554.3	PDS000035359.101	SAMN07526007	clinical	cd_8_group_1171	cd_4_group_873	-
PDT000252756.3	PDS000035359.101	SAMN07767805	clinical	cd_8_group_1171	cd_4_group_873	-
PDT000250747.2	PDS000163320.19	SAMN07736355	clinical	cd_8_group_1172	-	-
PDT000257250.2	PDS000163320.19	SAMN07757829	clinical	cd_8_group_1172	-	-
PDT000274294.2	PDS000163320.19	SAMN08217236	clinical	cd_8_group_1172	-	-
PDT000250771.3	PDS000034439.369	SAMN07757147	clinical	cd_8_group_1173	-	-
PDT000383945.2	PDS000034439.369	SAMN10112137	clinical	cd_8_group_1173	-	-
PDT000250772.3	PDS000011133.44	SAMN07757144	clinical	cd_8_group_1174	-	-
PDT000671976.1	PDS000011133.44	SAMN13938484	clinical	cd_8_group_1174	-	-
PDT000250776.3	PDS000033761.41	SAMN07757161	clinical	cd_8_group_1175	cd_4_group_875	cd_2_group_677
PDT000250780.3	PDS000033761.41	SAMN07757160	clinical	cd_8_group_1175	cd_4_group_875	cd_2_group_677
PDT000250782.3	PDS000033761.41	SAMN07737875	clinical	cd_8_group_1175	cd_4_group_875	cd_2_group_677
PDT000250779.3	PDS000035073.183	SAMN07757140	clinical	cd_8_group_1176	cd_4_group_876	cd_2_group_678
PDT000250787.3	PDS000035073.183	SAMN07757141	clinical	cd_8_group_1176	cd_4_group_876	cd_2_group_678
PDT000250809.3	PDS000035082.105	SAMN07749776	clinical	cd_8_group_1177	cd_4_group_877	cd_2_group_679
PDT000250844.3	PDS000035082.105	SAMN07760987	clinical	cd_8_group_1177	cd_4_group_877	cd_2_group_679
PDT000260741.3	PDS000035082.105	SAMN07967458	clinical	cd_8_group_1177	cd_4_group_877	cd_2_group_679
PDT000266787.3	PDS000035082.105	SAMN08052626	clinical	cd_8_group_1177	cd_4_group_877	cd_2_group_679
PDT000270056.3	PDS000035082.105	SAMN07840827	clinical	cd_8_group_1177	cd_4_group_877	cd_2_group_679
PDT000250814.3	PDS000033806.41	SAMN07750449	clinical	cd_8_group_1178	-	-
PDT000334330.2	PDS000033806.41	SAMN08332691	clinical	cd_8_group_1178	-	-
PDT000499269.2	PDS000033806.41	SAMN11604204	clinical	cd_8_group_1178	-	-
PDT000250816.3	PDS000035682.7	SAMN07750450	clinical	cd_8_group_1179	cd_4_group_878	cd_2_group_680
PDT000260750.3	PDS000035682.7	SAMN07967335	clinical	cd_8_group_1179	cd_4_group_878	cd_2_group_680
PDT000066865.3	PDS000034635.10	SAMN03734229	clinical	cd_8_group_118	cd_4_group_90	-
PDT000144030.3	PDS000034635.10	SAMN05514334	clinical	cd_8_group_118	cd_4_group_90	-
PDT000066890.3	PDS000034635.10	SAMN03761413	clinical	cd_8_group_118	cd_4_group_90	cd_2_group_73
PDT000086193.3	PDS000034635.10	SAMN03701000	clinical	cd_8_group_118	cd_4_group_90	cd_2_group_73
PDT000250819.3	PDS000012316.150	SAMN07736358	clinical	cd_8_group_1180	-	-
PDT000309623.3	PDS000012316.150	SAMN08994042	clinical	cd_8_group_1180	-	-
PDT000351816.2	PDS000012316.150	SAMN09691743	clinical	cd_8_group_1180	-	-
PDT000540518.2	PDS000012316.150	SAMN12249268	clinical	cd_8_group_1180	-	-
PDT000259541.3	PDS000057453.1	SAMN07835877	clinical	cd_8_group_1181	cd_4_group_880	-
PDT000273492.3	PDS000057453.1	SAMN08104998	clinical	cd_8_group_1181	cd_4_group_880	-
PDT000250829.3	PDS000057453.1	SAMN07757009	clinical	cd_8_group_1181	cd_4_group_880	cd_2_group_681
PDT000257208.3	PDS000057453.1	SAMN07790187	clinical	cd_8_group_1181	cd_4_group_880	cd_2_group_681
PDT000273513.3	PDS000057453.1	SAMN08200165	clinical	cd_8_group_1181	cd_4_group_880	cd_2_group_681
PDT000250837.3	PDS000057453.1	SAMN07757010	clinical	cd_8_group_1181	cd_4_group_880	cd_2_group_683
PDT000264752.3	PDS000057453.1	SAMN07976500	clinical	cd_8_group_1181	cd_4_group_880	cd_2_group_683
PDT000533178.2	PDS000114124.72	SAMN12150332	clinical	cd_8_group_1182	-	-
PDT000250831.3	PDS000114124.72	SAMN07756999	clinical	cd_8_group_1182	cd_4_group_881	cd_2_group_682
PDT000396571.2	PDS000114124.72	SAMN10293207	clinical	cd_8_group_1182	cd_4_group_881	cd_2_group_682
PDT000250834.3	PDS000057428.1	SAMN07750440	clinical	cd_8_group_1183	cd_4_group_882	-
PDT000253490.3	PDS000057428.1	SAMN07788950	clinical	cd_8_group_1183	cd_4_group_882	-
PDT000250843.3	PDS000035237.154	SAMN07757827	clinical	cd_8_group_1184	-	-
PDT001109718.1	PDS000035237.154	SAMN20810588	clinical	cd_8_group_1184	-	-
PDT001428088.1	PDS000035237.154	SAMN30954065	clinical	cd_8_group_1184	-	-
PDT000250847.3	PDS000006315.48	SAMN07761795	clinical	cd_8_group_1185	cd_4_group_883	cd_2_group_684
PDT000253110.3	PDS000006315.48	SAMN07782095	clinical	cd_8_group_1185	cd_4_group_883	cd_2_group_684
PDT000321946.2	PDS000006315.48	SAMN09289814	clinical	cd_8_group_1185	cd_4_group_883	cd_2_group_684
PDT000664137.1	PDS000007822.653	SAMN13871789	clinical	cd_8_group_1186	-	-
PDT000250851.2	PDS000007822.653	SAMN07736363	clinical	cd_8_group_1186	cd_4_group_884	-
PDT000481342.1	PDS000007822.653	SAMN11234140	clinical	cd_8_group_1186	cd_4_group_884	-
PDT000496511.1	PDS000007822.653	SAMN11533671	clinical	cd_8_group_1186	cd_4_group_884	-
PDT000522604.1	PDS000007822.653	SAMN12056133	clinical	cd_8_group_1186	cd_4_group_884	-
PDT000573171.1	PDS000007822.653	SAMN12628015	clinical	cd_8_group_1186	cd_4_group_884	-
PDT000604575.1	PDS000007822.653	SAMN13013432	clinical	cd_8_group_1186	cd_4_group_884	-
PDT000644231.1	PDS000007822.653	SAMN13551778	clinical	cd_8_group_1186	cd_4_group_884	-
PDT000708801.1	PDS000007822.653	SAMN14371215	clinical	cd_8_group_1186	cd_4_group_884	-
PDT000574166.1	PDS000007822.653	SAMN12641174	clinical	cd_8_group_1186	cd_4_group_884	cd_2_group_1739
PDT000574168.1	PDS000007822.653	SAMN12641173	clinical	cd_8_group_1186	cd_4_group_884	cd_2_group_1739
PDT000581291.1	PDS000007822.653	SAMN12708419	clinical	cd_8_group_1186	cd_4_group_884	cd_2_group_1739
PDT000586345.1	PDS000007822.653	SAMN12748003	clinical	cd_8_group_1186	cd_4_group_884	cd_2_group_1739
PDT000306816.2	PDS000007822.653	SAMN08941722	clinical	cd_8_group_1186	cd_4_group_884	cd_2_group_878
PDT000312551.2	PDS000007822.653	SAMN09092944	clinical	cd_8_group_1186	cd_4_group_884	cd_2_group_878
PDT000317602.1	PDS000007822.653	SAMN09232562	clinical	cd_8_group_1186	cd_4_group_884	cd_2_group_878
PDT000356294.1	PDS000007822.653	SAMN09753084	clinical	cd_8_group_1186	cd_4_group_884	cd_2_group_878
PDT000469404.1	PDS000007822.653	SAMN11022538	clinical	cd_8_group_1186	cd_4_group_884	cd_2_group_878
PDT000250854.2	PDS000061725.3	SAMN07761772	clinical	cd_8_group_1187	-	-
PDT000316181.1	PDS000061725.3	SAMN09222139	clinical	cd_8_group_1187	-	-
PDT000298485.3	PDS000034161.13	SAMN08796843	clinical	cd_8_group_1188	cd_4_group_885	-
PDT000250863.3	PDS000034161.13	SAMN07760918	clinical	cd_8_group_1188	cd_4_group_885	cd_2_group_685
PDT000264765.3	PDS000034161.13	SAMN07978191	clinical	cd_8_group_1188	cd_4_group_885	cd_2_group_685
PDT000250868.2	PDS000061791.1	SAMN07761777	clinical	cd_8_group_1189	cd_4_group_886	cd_2_group_686
PDT000253083.2	PDS000061791.1	SAMN07775387	clinical	cd_8_group_1189	cd_4_group_886	cd_2_group_686
PDT000253087.2	PDS000061791.1	SAMN07775388	clinical	cd_8_group_1189	cd_4_group_886	cd_2_group_686
PDT000066868.3	PDS000057020.1	SAMN03734231	clinical	cd_8_group_119	cd_4_group_91	cd_2_group_71
PDT000066869.3	PDS000057020.1	SAMN03761410	clinical	cd_8_group_119	cd_4_group_91	cd_2_group_71
PDT000250876.3	PDS000033861.251	SAMN07568593	clinical	cd_8_group_1190	-	-
PDT000721696.1	PDS000033861.251	SAMN14587223	clinical	cd_8_group_1190	-	-
PDT001854292.2	PDS000033861.251	SAMN37033268	clinical	cd_8_group_1190	-	-
PDT000252755.3	PDS000122945.77	SAMN07767795	clinical	cd_8_group_1191	-	-
PDT000253497.3	PDS000122945.77	SAMN07788190	clinical	cd_8_group_1191	cd_4_group_902	cd_2_group_695
PDT000421020.2	PDS000122945.77	SAMN10618824	clinical	cd_8_group_1191	cd_4_group_902	cd_2_group_695
PDT000252765.3	PDS000094491.59	SAMN07767807	clinical	cd_8_group_1192	cd_4_group_888	cd_2_group_688
PDT000252766.3	PDS000094491.59	SAMN07767808	clinical	cd_8_group_1192	cd_4_group_888	cd_2_group_688
PDT000259768.3	PDS000094491.59	SAMN07838539	clinical	cd_8_group_1192	cd_4_group_888	cd_2_group_688
PDT000252767.3	PDS000057477.1	SAMN07767791	clinical	cd_8_group_1193	cd_4_group_889	cd_2_group_689
PDT000259770.3	PDS000057477.1	SAMN07838536	clinical	cd_8_group_1193	cd_4_group_889	cd_2_group_689
PDT000259782.3	PDS000057477.1	SAMN07838535	clinical	cd_8_group_1193	cd_4_group_889	cd_2_group_689
PDT000252781.3	PDS000035723.3	SAMN07779384	clinical	cd_8_group_1194	cd_4_group_890	cd_2_group_690
PDT000264901.3	PDS000035723.3	SAMN07958534	clinical	cd_8_group_1194	cd_4_group_890	cd_2_group_690
PDT000291435.3	PDS000003443.105	SAMN08631041	clinical	cd_8_group_1195	-	-
PDT000407651.2	PDS000003443.105	SAMN10432159	clinical	cd_8_group_1195	-	-
PDT000616666.2	PDS000003443.105	SAMN13087565	clinical	cd_8_group_1195	-	-
PDT000808013.1	PDS000003443.105	SAMN15802370	clinical	cd_8_group_1195	-	-
PDT000826903.1	PDS000003443.105	SAMN15949311	clinical	cd_8_group_1195	-	-
PDT000855862.1	PDS000003443.105	SAMN16379265	clinical	cd_8_group_1195	-	-
PDT000940728.1	PDS000003443.105	SAMN17530763	clinical	cd_8_group_1195	-	-
PDT001078400.1	PDS000003443.105	SAMN19917531	clinical	cd_8_group_1195	-	-
PDT000954228.1	PDS000003443.105	SAMN17868069	clinical	cd_8_group_1195	cd_4_group_3188	-
PDT000939133.1	PDS000003443.105	SAMN17478685	clinical	cd_8_group_1195	cd_4_group_3188	cd_2_group_2600
PDT000967629.1	PDS000003443.105	SAMN17977841	clinical	cd_8_group_1195	cd_4_group_3188	cd_2_group_2600
PDT001847821.1	PDS000003443.105	SAMN36933155	clinical	cd_8_group_1195	cd_4_group_3188	cd_2_group_2600
PDT000252790.3	PDS000003443.105	SAMN07766897	clinical	cd_8_group_1195	cd_4_group_891	cd_2_group_691
PDT000836518.1	PDS000003443.105	SAMN16134220	clinical	cd_8_group_1195	cd_4_group_891	cd_2_group_691
PDT000836521.1	PDS000003443.105	SAMN16134219	clinical	cd_8_group_1195	cd_4_group_891	cd_2_group_691
PDT000417805.2	PDS000007433.40	SAMN10593439	clinical	cd_8_group_1196	-	-
PDT000252797.3	PDS000007433.40	SAMN07779385	clinical	cd_8_group_1196	cd_4_group_892	-
PDT000762315.1	PDS000007433.40	SAMN15194508	clinical	cd_8_group_1196	cd_4_group_892	-
PDT000252817.3	PDS000122945.77	SAMN07767507	clinical	cd_8_group_1197	cd_4_group_893	-
PDT000259806.3	PDS000122945.77	SAMN07947600	clinical	cd_8_group_1197	cd_4_group_893	cd_2_group_712
PDT000276386.3	PDS000122945.77	SAMN07757825	clinical	cd_8_group_1197	cd_4_group_893	cd_2_group_712
PDT000325444.2	PDS000122945.77	SAMN07949320	clinical	cd_8_group_1197	cd_4_group_893	cd_2_group_712
PDT000253086.2	PDS000007822.653	SAMN07782174	clinical	cd_8_group_1198	-	-
PDT000274306.2	PDS000007822.653	SAMN08217237	clinical	cd_8_group_1198	-	-
PDT000306817.2	PDS000007822.653	SAMN08941686	clinical	cd_8_group_1198	-	-
PDT000399314.1	PDS000007822.653	SAMN10348623	clinical	cd_8_group_1198	-	-
PDT000459022.1	PDS000007822.653	SAMN10873143	clinical	cd_8_group_1198	-	-
PDT000549234.1	PDS000007822.653	SAMN12361584	clinical	cd_8_group_1198	-	-
PDT000617051.1	PDS000007822.653	SAMN13105426	clinical	cd_8_group_1198	-	-
PDT000826591.1	PDS000007822.653	SAMN15942324	clinical	cd_8_group_1198	-	-
PDT000557764.1	PDS000007822.653	SAMN12525749	clinical	cd_8_group_1198	cd_4_group_1794	-
PDT000465637.1	PDS000007822.653	SAMN10926138	clinical	cd_8_group_1198	cd_4_group_1794	cd_2_group_1393
PDT000524409.1	PDS000007822.653	SAMN12090396	clinical	cd_8_group_1198	cd_4_group_1794	cd_2_group_1393
PDT000551627.1	PDS000007822.653	SAMN12407788	clinical	cd_8_group_1198	cd_4_group_1794	cd_2_group_1393
PDT000584152.1	PDS000007822.653	SAMN12724325	clinical	cd_8_group_1198	cd_4_group_1794	cd_2_group_1393
PDT000584629.1	PDS000007822.653	SAMN12732528	clinical	cd_8_group_1198	cd_4_group_1794	cd_2_group_1393
PDT000823062.1	PDS000007822.653	SAMN15933883	clinical	cd_8_group_1198	cd_4_group_2950	cd_2_group_2389
PDT000869935.1	PDS000007822.653	SAMN16571830	clinical	cd_8_group_1198	cd_4_group_2950	cd_2_group_2389
PDT000951454.1	PDS000007822.653	SAMN17836192	clinical	cd_8_group_1198	cd_4_group_2950	cd_2_group_2389
PDT000253096.3	PDS000034994.38	SAMN07782540	clinical	cd_8_group_1199	-	-
PDT000289865.3	PDS000034994.38	SAMN08104880	clinical	cd_8_group_1199	-	-
PDT000040356.2	PDS000061803.1	SAMN03097542	clinical	cd_8_group_12	cd_4_group_12	cd_2_group_12
PDT000190466.2	PDS000061803.1	SAMN06458149	clinical	cd_8_group_12	cd_4_group_12	cd_2_group_12
PDT000066872.3	PDS000061297.20	SAMN03610072	clinical	cd_8_group_120	-	-
PDT000128467.3	PDS000061297.20	SAMN04927935	clinical	cd_8_group_120	-	-
PDT000253098.2	PDS000061539.2	SAMN07775396	clinical	cd_8_group_1200	-	-
PDT000471119.1	PDS000061539.2	SAMN11031572	clinical	cd_8_group_1200	-	-
PDT000253107.3	PDS000083644.110	SAMN07782096	clinical	cd_8_group_1201	cd_4_group_895	-
PDT000289660.3	PDS000083644.110	SAMN08610766	clinical	cd_8_group_1201	cd_4_group_895	-
PDT000253171.3	PDS000035728.6	SAMN07775069	clinical	cd_8_group_1202	cd_4_group_897	-
PDT000269988.3	PDS000035728.6	SAMN08103961	clinical	cd_8_group_1202	cd_4_group_897	-
PDT000388903.1	PDS000139958.26	SAMN10182634	clinical	cd_8_group_1203	-	-
PDT000484044.1	PDS000139958.26	SAMN11284820	clinical	cd_8_group_1203	-	-
PDT000253185.2	PDS000139958.26	SAMN07774204	clinical	cd_8_group_1203	cd_4_group_899	-
PDT000375805.1	PDS000139958.26	SAMN10038477	clinical	cd_8_group_1203	cd_4_group_899	-
PDT000309669.2	PDS000139958.26	SAMN08994142	clinical	cd_8_group_1203	cd_4_group_899	cd_2_group_893
PDT000443316.1	PDS000139958.26	SAMN10774553	clinical	cd_8_group_1203	cd_4_group_899	cd_2_group_893
PDT000260746.3	PDS000000708.41	SAMN07967460	clinical	cd_8_group_1204	-	-
PDT000253189.3	PDS000000708.41	SAMN07749775	clinical	cd_8_group_1204	cd_4_group_900	-
PDT000253199.3	PDS000000708.41	SAMN07749774	clinical	cd_8_group_1204	cd_4_group_900	-
PDT000253485.3	PDS000041599.6	SAMN07788187	clinical	cd_8_group_1205	-	-
PDT000443277.2	PDS000041599.6	SAMN10774500	clinical	cd_8_group_1205	cd_4_group_1765	cd_2_group_1371
PDT000443280.2	PDS000041599.6	SAMN10774499	clinical	cd_8_group_1205	cd_4_group_1765	cd_2_group_1371
PDT000789362.1	PDS000041599.6	SAMN15564121	clinical	cd_8_group_1205	cd_4_group_2850	cd_2_group_2302
PDT000795830.1	PDS000041599.6	SAMN15638733	clinical	cd_8_group_1205	cd_4_group_2850	cd_2_group_2302
PDT000287882.3	PDS000035282.90	SAMN08558987	clinical	cd_8_group_1206	-	-
PDT000312520.3	PDS000035282.90	SAMN09092928	clinical	cd_8_group_1206	-	-
PDT000551291.2	PDS000035282.90	SAMN12414218	clinical	cd_8_group_1206	-	-
PDT000287877.3	PDS000035282.90	SAMN08558986	clinical	cd_8_group_1206	cd_4_group_1041	-
PDT000287891.3	PDS000035282.90	SAMN08558985	clinical	cd_8_group_1206	cd_4_group_1041	cd_2_group_808
PDT000289837.3	PDS000035282.90	SAMN08616899	clinical	cd_8_group_1206	cd_4_group_1041	cd_2_group_808
PDT000643635.2	PDS000035282.90	SAMN13542481	clinical	cd_8_group_1206	cd_4_group_2546	cd_2_group_2022
PDT000645173.2	PDS000035282.90	SAMN13562787	clinical	cd_8_group_1206	cd_4_group_2546	cd_2_group_2022
PDT000645176.2	PDS000035282.90	SAMN13562779	clinical	cd_8_group_1206	cd_4_group_2546	cd_2_group_2022
PDT000253493.3	PDS000035282.90	SAMN07788184	clinical	cd_8_group_1206	cd_4_group_901	cd_2_group_694
PDT000253516.3	PDS000035282.90	SAMN07788198	clinical	cd_8_group_1206	cd_4_group_901	cd_2_group_694
PDT000253502.3	PDS000083644.110	SAMN07788194	clinical	cd_8_group_1207	-	-
PDT000381335.2	PDS000083644.110	SAMN10093077	clinical	cd_8_group_1207	-	-
PDT000253513.3	PDS000035242.24	SAMN07788122	clinical	cd_8_group_1208	cd_4_group_903	cd_2_group_696
PDT000257970.3	PDS000035242.24	SAMN07822328	clinical	cd_8_group_1208	cd_4_group_903	cd_2_group_696
PDT000254226.3	PDS000033828.118	SAMN07806859	clinical	cd_8_group_1209	cd_4_group_904	cd_2_group_697
PDT000254239.3	PDS000033828.118	SAMN07806861	clinical	cd_8_group_1209	cd_4_group_904	cd_2_group_697
PDT000259533.3	PDS000033828.118	SAMN07830398	clinical	cd_8_group_1209	cd_4_group_904	cd_2_group_697
PDT000066892.3	PDS000057012.1	SAMN03761414	clinical	cd_8_group_121	cd_4_group_93	cd_2_group_74
PDT000066894.3	PDS000057012.1	SAMN03761417	clinical	cd_8_group_121	cd_4_group_93	cd_2_group_74
PDT000254229.3	PDS000057466.1	SAMN07809241	clinical	cd_8_group_1210	cd_4_group_905	-
PDT000254231.3	PDS000057466.1	SAMN07809242	clinical	cd_8_group_1210	cd_4_group_905	-
PDT000254252.3	PDS000001063.100	SAMN07782709	clinical	cd_8_group_1211	-	-
PDT000387718.2	PDS000001063.100	SAMN10170525	clinical	cd_8_group_1211	-	-
PDT000254256.3	PDS000034473.9	SAMN07809905	clinical	cd_8_group_1212	cd_4_group_906	cd_2_group_698
PDT000265285.3	PDS000034473.9	SAMN08040250	clinical	cd_8_group_1212	cd_4_group_906	cd_2_group_698
PDT000265288.3	PDS000034473.9	SAMN08040251	clinical	cd_8_group_1212	cd_4_group_906	cd_2_group_698
PDT000267873.3	PDS000034473.9	SAMN08045181	clinical	cd_8_group_1212	cd_4_group_906	cd_2_group_698
PDT000254352.3	PDS000122945.77	SAMN07817162	clinical	cd_8_group_1213	-	-
PDT000551316.2	PDS000122945.77	SAMN12414152	clinical	cd_8_group_1213	-	-
PDT000636735.2	PDS000122945.77	SAMN13390780	clinical	cd_8_group_1213	-	-
PDT000849951.1	PDS000122945.77	SAMN16288288	clinical	cd_8_group_1213	-	-
PDT001257310.1	PDS000122945.77	SAMN26365911	clinical	cd_8_group_1213	-	-
PDT001410454.1	PDS000122945.77	SAMN30692532	clinical	cd_8_group_1213	-	-
PDT001529934.1	PDS000122945.77	SAMN32275878	clinical	cd_8_group_1213	-	-
PDT000356260.2	PDS000122945.77	SAMN09753044	clinical	cd_8_group_1213	cd_4_group_1249	-
PDT000457366.2	PDS000122945.77	SAMN10853465	clinical	cd_8_group_1213	cd_4_group_1249	-
PDT000559310.2	PDS000122945.77	SAMN12546600	clinical	cd_8_group_1213	cd_4_group_1249	-
PDT000563947.2	PDS000122945.77	SAMN12571711	clinical	cd_8_group_1213	cd_4_group_1249	-
PDT000566569.2	PDS000122945.77	SAMN12588574	clinical	cd_8_group_1213	cd_4_group_1249	-
PDT001146246.1	PDS000122945.77	SAMN22081782	clinical	cd_8_group_1213	cd_4_group_1249	-
PDT001144114.1	PDS000122945.77	SAMN21976020	clinical	cd_8_group_1213	cd_4_group_1249	cd_2_group_3071
PDT001157603.4	PDS000122945.77	SAMN22408745	clinical	cd_8_group_1213	cd_4_group_1249	cd_2_group_3071
PDT000334242.2	PDS000122945.77	SAMN09474473	clinical	cd_8_group_1213	cd_4_group_1249	cd_2_group_983
PDT000336981.2	PDS000122945.77	SAMN09489837	clinical	cd_8_group_1213	cd_4_group_1249	cd_2_group_983
PDT000337012.2	PDS000122945.77	SAMN09489836	clinical	cd_8_group_1213	cd_4_group_1249	cd_2_group_983
PDT000337015.2	PDS000122945.77	SAMN09489831	clinical	cd_8_group_1213	cd_4_group_1249	cd_2_group_983
PDT000344387.2	PDS000122945.77	SAMN09635714	clinical	cd_8_group_1213	cd_4_group_1249	cd_2_group_983
PDT000344392.2	PDS000122945.77	SAMN09635712	clinical	cd_8_group_1213	cd_4_group_1249	cd_2_group_983
PDT000355540.2	PDS000122945.77	SAMN09740678	clinical	cd_8_group_1213	cd_4_group_1249	cd_2_group_983
PDT000356257.2	PDS000122945.77	SAMN09753045	clinical	cd_8_group_1213	cd_4_group_1249	cd_2_group_983
PDT000356258.2	PDS000122945.77	SAMN09753028	clinical	cd_8_group_1213	cd_4_group_1249	cd_2_group_983
PDT000356262.2	PDS000122945.77	SAMN09753047	clinical	cd_8_group_1213	cd_4_group_1249	cd_2_group_983
PDT000357217.2	PDS000122945.77	SAMN09763614	clinical	cd_8_group_1213	cd_4_group_1249	cd_2_group_983
PDT000357222.2	PDS000122945.77	SAMN09763602	clinical	cd_8_group_1213	cd_4_group_1249	cd_2_group_983
PDT000399917.2	PDS000122945.77	SAMN10353489	clinical	cd_8_group_1213	cd_4_group_1249	cd_2_group_983
PDT000864198.1	PDS000122945.77	SAMN16503800	clinical	cd_8_group_1213	cd_4_group_1249	cd_2_group_983
PDT000254353.2	PDS000016707.6	SAMN07817159	clinical	cd_8_group_1214	-	-
PDT000864807.1	PDS000016707.6	SAMN16519083	clinical	cd_8_group_1214	-	-
PDT000254360.3	PDS000035032.63	SAMN07817169	clinical	cd_8_group_1215	cd_4_group_907	cd_2_group_699
PDT000254362.3	PDS000035032.63	SAMN07817168	clinical	cd_8_group_1215	cd_4_group_907	cd_2_group_699
PDT000257216.3	PDS000011133.44	SAMN07817074	clinical	cd_8_group_1216	-	-
PDT000264745.3	PDS000011133.44	SAMN07817072	clinical	cd_8_group_1216	-	-
PDT000257233.3	PDS000033193.5	SAMN07817120	clinical	cd_8_group_1217	cd_4_group_908	-
PDT000259783.3	PDS000033193.5	SAMN07837657	clinical	cd_8_group_1217	cd_4_group_908	cd_2_group_709
PDT000259803.3	PDS000033193.5	SAMN07837660	clinical	cd_8_group_1217	cd_4_group_908	cd_2_group_709
PDT000257234.3	PDS000144579.129	SAMN07818946	clinical	cd_8_group_1218	-	-
PDT000355586.2	PDS000144579.129	SAMN09740704	clinical	cd_8_group_1218	-	-
PDT000329830.2	PDS000144579.129	SAMN09428905	clinical	cd_8_group_1218	cd_4_group_1237	cd_2_group_971
PDT000336932.2	PDS000144579.129	SAMN09489690	clinical	cd_8_group_1218	cd_4_group_1237	cd_2_group_971
PDT000356211.2	PDS000144579.129	SAMN09752980	clinical	cd_8_group_1218	cd_4_group_1237	cd_2_group_971
PDT000357127.2	PDS000144579.129	SAMN09763408	clinical	cd_8_group_1218	cd_4_group_1237	cd_2_group_971
PDT000257235.3	PDS000144579.129	SAMN07818945	clinical	cd_8_group_1218	cd_4_group_909	cd_2_group_700
PDT000259864.3	PDS000144579.129	SAMN07949759	clinical	cd_8_group_1218	cd_4_group_909	cd_2_group_700
PDT000257237.3	PDS000035408.4	SAMN07818951	clinical	cd_8_group_1219	cd_4_group_910	cd_2_group_701
PDT000312085.3	PDS000035408.4	SAMN09083280	clinical	cd_8_group_1219	cd_4_group_910	cd_2_group_701
PDT000066897.3	PDS000057038.1	SAMN03761420	clinical	cd_8_group_122	cd_4_group_94	cd_2_group_75
PDT000066898.3	PDS000057038.1	SAMN03761421	clinical	cd_8_group_122	cd_4_group_94	cd_2_group_75
PDT000257240.3	PDS000035102.6	SAMN07818941	clinical	cd_8_group_1220	-	-
PDT000351845.2	PDS000035102.6	SAMN09691794	clinical	cd_8_group_1220	-	-
PDT000387601.2	PDS000035102.6	SAMN10163160	clinical	cd_8_group_1220	cd_4_group_1582	-
PDT000387594.2	PDS000035102.6	SAMN10163159	clinical	cd_8_group_1220	cd_4_group_1582	cd_2_group_1232
PDT000387707.2	PDS000035102.6	SAMN10170548	clinical	cd_8_group_1220	cd_4_group_1582	cd_2_group_1232
PDT000264764.3	PDS000035102.6	SAMN07977273	clinical	cd_8_group_1220	cd_4_group_950	cd_2_group_732
PDT000264772.3	PDS000035102.6	SAMN07977270	clinical	cd_8_group_1220	cd_4_group_950	cd_2_group_732
PDT000265130.3	PDS000035102.6	SAMN08028674	clinical	cd_8_group_1220	cd_4_group_950	cd_2_group_732
PDT000257248.2	PDS000033362.106	SAMN07812708	clinical	cd_8_group_1221	cd_4_group_911	cd_2_group_702
PDT000267876.2	PDS000033362.106	SAMN08102600	clinical	cd_8_group_1221	cd_4_group_911	cd_2_group_702
PDT000268679.3	PDS000083644.110	SAMN08114796	clinical	cd_8_group_1222	cd_4_group_912	-
PDT000257950.3	PDS000083644.110	SAMN07822273	clinical	cd_8_group_1222	cd_4_group_912	cd_2_group_703
PDT000260725.3	PDS000083644.110	SAMN07967179	clinical	cd_8_group_1222	cd_4_group_912	cd_2_group_703
PDT000260729.3	PDS000083644.110	SAMN07967180	clinical	cd_8_group_1222	cd_4_group_912	cd_2_group_703
PDT000260731.3	PDS000083644.110	SAMN07967182	clinical	cd_8_group_1222	cd_4_group_912	cd_2_group_703
PDT000260733.3	PDS000083644.110	SAMN07967178	clinical	cd_8_group_1222	cd_4_group_912	cd_2_group_703
PDT000260767.3	PDS000083644.110	SAMN07967187	clinical	cd_8_group_1222	cd_4_group_912	cd_2_group_703
PDT000257975.3	PDS000083644.110	SAMN07816677	clinical	cd_8_group_1223	cd_4_group_913	cd_2_group_704
PDT000268751.3	PDS000083644.110	SAMN08051650	clinical	cd_8_group_1223	cd_4_group_913	cd_2_group_704
PDT000257976.3	PDS000057409.1	SAMN07731303	clinical	cd_8_group_1224	cd_4_group_914	-
PDT000259765.3	PDS000057409.1	SAMN07838537	clinical	cd_8_group_1224	cd_4_group_914	-
PDT000257993.3	PDS000033761.41	SAMN07519888	clinical	cd_8_group_1225	cd_4_group_916	cd_2_group_706
PDT000321911.2	PDS000033761.41	SAMN07455897	clinical	cd_8_group_1225	cd_4_group_916	cd_2_group_706
PDT000259524.3	PDS000035436.34	SAMN07830920	clinical	cd_8_group_1226	-	-
PDT000279432.3	PDS000035436.34	SAMN08361234	clinical	cd_8_group_1226	-	-
PDT000259760.3	PDS000057565.3	SAMN07842331	clinical	cd_8_group_1227	cd_4_group_917	cd_2_group_708
PDT000259769.3	PDS000057565.3	SAMN07842332	clinical	cd_8_group_1227	cd_4_group_917	cd_2_group_708
PDT000259766.3	PDS000035340.10	SAMN07948006	clinical	cd_8_group_1228	cd_4_group_918	-
PDT000264719.3	PDS000035340.10	SAMN07982424	clinical	cd_8_group_1228	cd_4_group_918	-
PDT000259785.3	PDS000093939.1	SAMN07949755	clinical	cd_8_group_1229	cd_4_group_919	-
PDT001101760.1	PDS000093939.1	SAMN20520824	clinical	cd_8_group_1229	cd_4_group_919	-
PDT000066902.3	PDS000035030.22	SAMN03757663	clinical	cd_8_group_123	-	-
PDT000098750.3	PDS000035030.22	SAMN04227725	clinical	cd_8_group_123	-	-
PDT000264741.3	PDS000057561.1	SAMN08017311	clinical	cd_8_group_1230	cd_4_group_920	-
PDT000259786.3	PDS000057561.1	SAMN07955902	clinical	cd_8_group_1230	cd_4_group_920	cd_2_group_710
PDT000264735.3	PDS000057561.1	SAMN08007485	clinical	cd_8_group_1230	cd_4_group_920	cd_2_group_710
PDT000264744.3	PDS000057561.1	SAMN08017312	clinical	cd_8_group_1230	cd_4_group_920	cd_2_group_710
PDT000259791.3	PDS000122946.8	SAMN07947602	clinical	cd_8_group_1231	-	-
PDT000471167.2	PDS000122946.8	SAMN11031714	clinical	cd_8_group_1231	cd_4_group_1833	cd_2_group_1429
PDT001287401.1	PDS000122946.8	SAMN27584915	clinical	cd_8_group_1231	cd_4_group_1833	cd_2_group_1429
PDT000259793.3	PDS000033185.15	SAMN07662591	clinical	cd_8_group_1232	-	-
PDT000293113.3	PDS000033185.15	SAMN08646863	clinical	cd_8_group_1232	-	-
PDT000259802.3	PDS000035689.3	SAMN07837659	clinical	cd_8_group_1233	-	-
PDT000295977.3	PDS000035689.3	SAMN08743789	clinical	cd_8_group_1233	-	-
PDT000295851.3	PDS000034495.20	SAMN08028671	clinical	cd_8_group_1234	-	-
PDT000259804.3	PDS000034495.20	SAMN07837658	clinical	cd_8_group_1234	cd_4_group_921	cd_2_group_711
PDT000265286.3	PDS000034495.20	SAMN08040252	clinical	cd_8_group_1234	cd_4_group_921	cd_2_group_711
PDT000259815.2	PDS000062052.3	SAMN07311728	clinical	cd_8_group_1235	-	-
PDT000627758.1	PDS000062052.3	SAMN13280771	clinical	cd_8_group_1235	-	-
PDT000259821.2	PDS000163320.19	SAMN07815183	clinical	cd_8_group_1236	-	-
PDT000394078.1	PDS000163320.19	SAMN10267482	clinical	cd_8_group_1236	-	-
PDT000404076.1	PDS000163320.19	SAMN10391911	clinical	cd_8_group_1236	-	-
PDT000495611.1	PDS000163320.19	SAMN11506919	clinical	cd_8_group_1236	-	-
PDT000547076.1	PDS000163320.19	SAMN12335523	clinical	cd_8_group_1236	-	-
PDT000551939.1	PDS000163320.19	SAMN12415874	clinical	cd_8_group_1236	-	-
PDT000580995.1	PDS000163320.19	SAMN12700631	clinical	cd_8_group_1236	-	-
PDT000628292.1	PDS000163320.19	SAMN13286646	clinical	cd_8_group_1236	-	-
PDT000631742.1	PDS000163320.19	SAMN13349058	clinical	cd_8_group_1236	-	-
PDT000690317.1	PDS000163320.19	SAMN14177790	clinical	cd_8_group_1236	-	-
PDT000481317.1	PDS000163320.19	SAMN11234075	clinical	cd_8_group_1236	cd_4_group_1153	-
PDT000495605.1	PDS000163320.19	SAMN11506918	clinical	cd_8_group_1236	cd_4_group_1153	-
PDT000494862.1	PDS000163320.19	SAMN11483401	clinical	cd_8_group_1236	cd_4_group_1153	cd_2_group_1494
PDT000495606.1	PDS000163320.19	SAMN11506916	clinical	cd_8_group_1236	cd_4_group_1153	cd_2_group_1494
PDT000495617.1	PDS000163320.19	SAMN11506917	clinical	cd_8_group_1236	cd_4_group_1153	cd_2_group_1494
PDT000598525.1	PDS000163320.19	SAMN12883851	clinical	cd_8_group_1236	cd_4_group_1153	cd_2_group_1874
PDT000621255.1	PDS000163320.19	SAMN13173065	clinical	cd_8_group_1236	cd_4_group_1153	cd_2_group_1874
PDT000621256.1	PDS000163320.19	SAMN13173068	clinical	cd_8_group_1236	cd_4_group_1153	cd_2_group_1874
PDT000311123.2	PDS000163320.19	SAMN09012126	clinical	cd_8_group_1236	cd_4_group_1153	cd_2_group_902
PDT000356280.1	PDS000163320.19	SAMN09753054	clinical	cd_8_group_1236	cd_4_group_1153	cd_2_group_902
PDT000412027.2	PDS000163320.19	SAMN10492536	clinical	cd_8_group_1236	cd_4_group_1703	-
PDT000484051.1	PDS000163320.19	SAMN11284814	clinical	cd_8_group_1236	cd_4_group_1703	-
PDT000617083.1	PDS000163320.19	SAMN13105573	clinical	cd_8_group_1236	cd_4_group_1703	-
PDT000627873.1	PDS000163320.19	SAMN13281038	clinical	cd_8_group_1236	cd_4_group_1703	-
PDT000548856.1	PDS000163320.19	SAMN12358406	clinical	cd_8_group_1236	cd_4_group_1703	cd_2_group_1644
PDT000548867.1	PDS000163320.19	SAMN12358408	clinical	cd_8_group_1236	cd_4_group_1703	cd_2_group_1644
PDT000550725.1	PDS000163320.19	SAMN12390515	clinical	cd_8_group_1236	cd_4_group_1703	cd_2_group_1644
PDT000554116.1	PDS000163320.19	SAMN12438686	clinical	cd_8_group_1236	cd_4_group_1703	cd_2_group_1644
PDT000557750.1	PDS000163320.19	SAMN12525630	clinical	cd_8_group_1236	cd_4_group_1703	cd_2_group_1644
PDT000558471.1	PDS000163320.19	SAMN12533926	clinical	cd_8_group_1236	cd_4_group_1703	cd_2_group_1644
PDT000563607.1	PDS000163320.19	SAMN12568793	clinical	cd_8_group_1236	cd_4_group_1703	cd_2_group_1644
PDT000564100.1	PDS000163320.19	SAMN12572560	clinical	cd_8_group_1236	cd_4_group_1703	cd_2_group_1644
PDT000564102.1	PDS000163320.19	SAMN12572561	clinical	cd_8_group_1236	cd_4_group_1703	cd_2_group_1644
PDT000564112.1	PDS000163320.19	SAMN12572689	clinical	cd_8_group_1236	cd_4_group_1703	cd_2_group_1644
PDT000564228.1	PDS000163320.19	SAMN12574264	clinical	cd_8_group_1236	cd_4_group_1703	cd_2_group_1644
PDT000568954.1	PDS000163320.19	SAMN12605069	clinical	cd_8_group_1236	cd_4_group_1703	cd_2_group_1644
PDT000569960.1	PDS000163320.19	SAMN12611602	clinical	cd_8_group_1236	cd_4_group_1703	cd_2_group_1644
PDT000571808.1	PDS000163320.19	SAMN12621079	clinical	cd_8_group_1236	cd_4_group_1703	cd_2_group_1644
PDT000571809.1	PDS000163320.19	SAMN12621081	clinical	cd_8_group_1236	cd_4_group_1703	cd_2_group_1644
PDT000571814.1	PDS000163320.19	SAMN12621080	clinical	cd_8_group_1236	cd_4_group_1703	cd_2_group_1644
PDT000571819.1	PDS000163320.19	SAMN12621078	clinical	cd_8_group_1236	cd_4_group_1703	cd_2_group_1644
PDT000574512.1	PDS000163320.19	SAMN12644622	clinical	cd_8_group_1236	cd_4_group_1703	cd_2_group_1644
PDT000575985.1	PDS000163320.19	SAMN12659135	clinical	cd_8_group_1236	cd_4_group_1703	cd_2_group_1644
PDT000580480.1	PDS000163320.19	SAMN12696445	clinical	cd_8_group_1236	cd_4_group_1703	cd_2_group_1644
PDT000586261.1	PDS000163320.19	SAMN12745445	clinical	cd_8_group_1236	cd_4_group_1703	cd_2_group_1644
PDT000590289.1	PDS000163320.19	SAMN12807569	clinical	cd_8_group_1236	cd_4_group_1703	cd_2_group_1644
PDT000590292.1	PDS000163320.19	SAMN12807568	clinical	cd_8_group_1236	cd_4_group_1703	cd_2_group_1644
PDT000600497.1	PDS000163320.19	SAMN12911193	clinical	cd_8_group_1236	cd_4_group_1703	cd_2_group_1644
PDT000833430.1	PDS000163320.19	SAMN16088159	clinical	cd_8_group_1236	cd_4_group_2533	-
PDT000877215.1	PDS000163320.19	SAMN16629908	clinical	cd_8_group_1236	cd_4_group_2533	-
PDT000640079.1	PDS000163320.19	SAMN13450388	clinical	cd_8_group_1236	cd_4_group_2533	cd_2_group_2010
PDT000642350.1	PDS000163320.19	SAMN13526579	clinical	cd_8_group_1236	cd_4_group_2533	cd_2_group_2010
PDT000767946.1	PDS000163320.19	SAMN15300625	clinical	cd_8_group_1236	cd_4_group_2533	cd_2_group_2010
PDT000771446.1	PDS000163320.19	SAMN15369432	clinical	cd_8_group_1236	cd_4_group_2533	cd_2_group_2010
PDT000858784.1	PDS000163320.19	SAMN16398892	clinical	cd_8_group_1236	cd_4_group_2533	cd_2_group_2010
PDT000945916.1	PDS000163320.19	SAMN17729432	clinical	cd_8_group_1236	cd_4_group_2533	cd_2_group_2010
PDT001011999.1	PDS000163320.19	SAMN18850562	clinical	cd_8_group_1236	cd_4_group_2533	cd_2_group_2010
PDT001018388.1	PDS000163320.19	SAMN19009048	clinical	cd_8_group_1236	cd_4_group_2533	cd_2_group_2010
PDT001134214.1	PDS000163320.19	SAMN21528611	clinical	cd_8_group_1236	cd_4_group_2533	cd_2_group_2010
PDT000799798.1	PDS000163320.19	SAMN15680053	clinical	cd_8_group_1236	cd_4_group_2881	cd_2_group_2333
PDT000803733.1	PDS000163320.19	SAMN15751242	clinical	cd_8_group_1236	cd_4_group_2881	cd_2_group_2333
PDT000849439.1	PDS000163320.19	SAMN16282992	clinical	cd_8_group_1236	cd_4_group_2881	cd_2_group_2333
PDT000850716.1	PDS000163320.19	SAMN16294381	clinical	cd_8_group_1236	cd_4_group_2881	cd_2_group_2333
PDT000853656.1	PDS000163320.19	SAMN16355579	clinical	cd_8_group_1236	cd_4_group_2881	cd_2_group_2333
PDT000866681.1	PDS000163320.19	SAMN16533755	clinical	cd_8_group_1236	cd_4_group_2881	cd_2_group_2333
PDT000867976.1	PDS000163320.19	SAMN16558804	clinical	cd_8_group_1236	cd_4_group_2881	cd_2_group_2333
PDT000877222.1	PDS000163320.19	SAMN16629942	clinical	cd_8_group_1236	cd_4_group_2881	cd_2_group_2333
PDT000901194.1	PDS000163320.19	SAMN16961165	clinical	cd_8_group_1236	cd_4_group_2881	cd_2_group_2333
PDT000922721.1	PDS000163320.19	SAMN17149049	clinical	cd_8_group_1236	cd_4_group_2881	cd_2_group_2333
PDT000855537.1	PDS000163320.19	SAMN16374859	clinical	cd_8_group_1236	cd_4_group_2881	cd_2_group_2446
PDT001400390.1	PDS000163320.19	SAMN30526382	clinical	cd_8_group_1236	cd_4_group_2881	cd_2_group_2446
PDT000259844.2	PDS000061941.616	SAMN07815176	clinical	cd_8_group_1237	cd_4_group_924	cd_2_group_715
PDT000296204.2	PDS000061941.616	SAMN08767860	clinical	cd_8_group_1237	cd_4_group_924	cd_2_group_715
PDT000259851.2	PDS000006028.494	SAMN07815167	clinical	cd_8_group_1238	-	-
PDT000344379.1	PDS000006028.494	SAMN09635705	clinical	cd_8_group_1238	-	-
PDT000387669.1	PDS000006028.494	SAMN10170302	clinical	cd_8_group_1238	-	-
PDT000480438.1	PDS000006028.494	SAMN11178325	clinical	cd_8_group_1238	-	-
PDT000481073.1	PDS000006028.494	SAMN11192265	clinical	cd_8_group_1238	-	-
PDT000481075.1	PDS000006028.494	SAMN11192262	clinical	cd_8_group_1238	-	-
PDT000481076.1	PDS000006028.494	SAMN11192254	clinical	cd_8_group_1238	-	-
PDT000486341.1	PDS000006028.494	SAMN11351334	clinical	cd_8_group_1238	-	-
PDT000542626.1	PDS000006028.494	SAMN12262391	clinical	cd_8_group_1238	-	-
PDT000547285.1	PDS000006028.494	SAMN12339681	clinical	cd_8_group_1238	-	-
PDT000581005.1	PDS000006028.494	SAMN12700735	clinical	cd_8_group_1238	-	-
PDT000586041.1	PDS000006028.494	SAMN12745441	clinical	cd_8_group_1238	-	-
PDT000628290.1	PDS000006028.494	SAMN13286644	clinical	cd_8_group_1238	-	-
PDT000735145.1	PDS000006028.494	SAMN14918920	clinical	cd_8_group_1238	-	-
PDT000823274.1	PDS000006028.494	SAMN15934481	clinical	cd_8_group_1238	-	-
PDT000867886.1	PDS000006028.494	SAMN16556027	clinical	cd_8_group_1238	-	-
PDT000889673.1	PDS000006028.494	SAMN16795457	clinical	cd_8_group_1238	-	-
PDT000891513.1	PDS000006028.494	SAMN16811704	clinical	cd_8_group_1238	-	-
PDT001084418.1	PDS000006028.494	SAMN20108864	clinical	cd_8_group_1238	-	-
PDT001089752.1	PDS000006028.494	SAMN20217320	clinical	cd_8_group_1238	-	-
PDT001103033.1	PDS000006028.494	SAMN20553191	clinical	cd_8_group_1238	-	-
PDT001117212.1	PDS000006028.494	SAMN21000051	clinical	cd_8_group_1238	-	-
PDT001164157.1	PDS000006028.494	SAMN22656241	clinical	cd_8_group_1238	-	-
PDT001285102.1	PDS000006028.494	SAMN27552217	clinical	cd_8_group_1238	-	-
PDT001335817.1	PDS000006028.494	SAMN29211066	clinical	cd_8_group_1238	-	-
PDT001350012.1	PDS000006028.494	SAMN29420034	clinical	cd_8_group_1238	-	-
PDT001353792.1	PDS000006028.494	SAMN29541318	clinical	cd_8_group_1238	-	-
PDT001400387.1	PDS000006028.494	SAMN30526392	clinical	cd_8_group_1238	-	-
PDT001759050.1	PDS000006028.494	SAMN35365688	clinical	cd_8_group_1238	-	-
PDT000459018.1	PDS000006028.494	SAMN10873152	clinical	cd_8_group_1238	cd_4_group_1208	-
PDT000481344.1	PDS000006028.494	SAMN11234141	clinical	cd_8_group_1238	cd_4_group_1208	-
PDT000321166.1	PDS000006028.494	SAMN09281183	clinical	cd_8_group_1238	cd_4_group_1208	cd_2_group_948
PDT000351918.1	PDS000006028.494	SAMN09691907	clinical	cd_8_group_1238	cd_4_group_1208	cd_2_group_948
PDT000421992.1	PDS000006028.494	SAMN10624744	clinical	cd_8_group_1238	cd_4_group_1208	cd_2_group_948
PDT000431713.1	PDS000006028.494	SAMN10700091	clinical	cd_8_group_1238	cd_4_group_1208	cd_2_group_948
PDT000586033.1	PDS000006028.494	SAMN12745440	clinical	cd_8_group_1238	cd_4_group_2317	cd_2_group_1813
PDT000644597.1	PDS000006028.494	SAMN13562781	clinical	cd_8_group_1238	cd_4_group_2317	cd_2_group_1813
PDT000648293.1	PDS000006028.494	SAMN13635999	clinical	cd_8_group_1238	cd_4_group_2317	cd_2_group_1813
PDT000730867.1	PDS000006028.494	SAMN14837541	clinical	cd_8_group_1238	cd_4_group_2744	-
PDT000756514.1	PDS000006028.494	SAMN15092608	clinical	cd_8_group_1238	cd_4_group_2744	-
PDT000736058.1	PDS000006028.494	SAMN14935064	clinical	cd_8_group_1238	cd_4_group_2744	cd_2_group_2219
PDT000866650.1	PDS000006028.494	SAMN16533719	clinical	cd_8_group_1238	cd_4_group_2744	cd_2_group_2219
PDT000792759.1	PDS000006028.494	SAMN15583082	clinical	cd_8_group_1238	cd_4_group_2744	cd_2_group_2307
PDT000799694.1	PDS000006028.494	SAMN15678576	clinical	cd_8_group_1238	cd_4_group_2744	cd_2_group_2307
PDT000826593.1	PDS000006028.494	SAMN15942323	clinical	cd_8_group_1238	cd_4_group_2953	cd_2_group_2392
PDT000853648.1	PDS000006028.494	SAMN16355568	clinical	cd_8_group_1238	cd_4_group_2953	cd_2_group_2392
PDT000984615.1	PDS000006028.494	SAMN18290596	clinical	cd_8_group_1238	cd_4_group_3244	-
PDT001011723.1	PDS000006028.494	SAMN18837107	clinical	cd_8_group_1238	cd_4_group_3244	-
PDT001101160.1	PDS000006028.494	SAMN20462211	clinical	cd_8_group_1238	cd_4_group_3244	-
PDT000985426.1	PDS000006028.494	SAMN18315669	clinical	cd_8_group_1238	cd_4_group_3247	cd_2_group_2645
PDT001089703.1	PDS000006028.494	SAMN20209573	clinical	cd_8_group_1238	cd_4_group_3247	cd_2_group_2645
PDT001315293.1	PDS000006028.494	SAMN28667561	clinical	cd_8_group_1238	cd_4_group_4168	-
PDT001480674.1	PDS000006028.494	SAMN31648076	clinical	cd_8_group_1238	cd_4_group_4168	-
PDT001315298.1	PDS000006028.494	SAMN28667563	clinical	cd_8_group_1238	cd_4_group_4169	-
PDT001617421.1	PDS000006028.494	SAMN33326776	clinical	cd_8_group_1238	cd_4_group_4169	-
PDT001397354.1	PDS000006028.494	SAMN30468665	clinical	cd_8_group_1238	cd_4_group_4439	-
PDT001496806.1	PDS000006028.494	SAMN31855703	clinical	cd_8_group_1238	cd_4_group_4439	-
PDT000259854.3	PDS000057442.1	SAMN07949769	clinical	cd_8_group_1239	cd_4_group_926	cd_2_group_717
PDT000259855.3	PDS000057442.1	SAMN07949761	clinical	cd_8_group_1239	cd_4_group_926	cd_2_group_717
PDT000259858.3	PDS000057442.1	SAMN07949762	clinical	cd_8_group_1239	cd_4_group_926	cd_2_group_717
PDT000259861.3	PDS000057442.1	SAMN07949765	clinical	cd_8_group_1239	cd_4_group_926	cd_2_group_717
PDT000259869.3	PDS000057442.1	SAMN07949768	clinical	cd_8_group_1239	cd_4_group_926	cd_2_group_717
PDT000264761.3	PDS000057442.1	SAMN07977271	clinical	cd_8_group_1239	cd_4_group_926	cd_2_group_717
PDT000264905.3	PDS000057442.1	SAMN07977275	clinical	cd_8_group_1239	cd_4_group_926	cd_2_group_717
PDT000271243.3	PDS000057442.1	SAMN08110936	clinical	cd_8_group_1239	cd_4_group_926	cd_2_group_717
PDT000271246.3	PDS000057442.1	SAMN08110937	clinical	cd_8_group_1239	cd_4_group_926	cd_2_group_717
PDT000271497.3	PDS000057442.1	SAMN07818953	clinical	cd_8_group_1239	cd_4_group_926	cd_2_group_717
PDT000068774.3	PDS000057037.3	SAMN03785357	clinical	cd_8_group_124	cd_4_group_95	cd_2_group_76
PDT000068775.3	PDS000057037.3	SAMN03785358	clinical	cd_8_group_124	cd_4_group_95	cd_2_group_76
PDT000068776.3	PDS000057037.3	SAMN03785359	clinical	cd_8_group_124	cd_4_group_95	cd_2_group_76
PDT000068778.3	PDS000057037.3	SAMN03785360	clinical	cd_8_group_124	cd_4_group_95	cd_2_group_76
PDT000068779.3	PDS000057037.3	SAMN03785362	clinical	cd_8_group_124	cd_4_group_95	cd_2_group_76
PDT000068780.3	PDS000057037.3	SAMN03785363	clinical	cd_8_group_124	cd_4_group_95	cd_2_group_76
PDT000068781.3	PDS000057037.3	SAMN03785364	clinical	cd_8_group_124	cd_4_group_95	cd_2_group_76
PDT000068782.5	PDS000057037.3	SAMN03785366	clinical	cd_8_group_124	cd_4_group_95	cd_2_group_76
PDT000068783.5	PDS000057037.3	SAMN03785365	clinical	cd_8_group_124	cd_4_group_95	cd_2_group_76
PDT000068777.3	PDS000057037.3	SAMN03785361	clinical	cd_8_group_124	cd_4_group_95	cd_2_group_77
PDT000068784.5	PDS000057037.3	SAMN03785368	clinical	cd_8_group_124	cd_4_group_95	cd_2_group_77
PDT000259856.3	PDS000115390.23	SAMN07949763	clinical	cd_8_group_1240	-	-
PDT000267473.3	PDS000115390.23	SAMN08092929	clinical	cd_8_group_1240	-	-
PDT000317566.2	PDS000115390.23	SAMN09232486	clinical	cd_8_group_1240	cd_4_group_1196	-
PDT000544479.2	PDS000115390.23	SAMN12280585	clinical	cd_8_group_1240	cd_4_group_1196	cd_2_group_1611
PDT000546278.2	PDS000115390.23	SAMN12324854	clinical	cd_8_group_1240	cd_4_group_1196	cd_2_group_1611
PDT000259857.3	PDS000035237.154	SAMN07949764	clinical	cd_8_group_1241	-	-
PDT000564858.2	PDS000035237.154	SAMN12583030	clinical	cd_8_group_1241	-	-
PDT001287395.1	PDS000035237.154	SAMN27584913	clinical	cd_8_group_1241	-	-
PDT001287400.1	PDS000035237.154	SAMN27584924	clinical	cd_8_group_1241	-	-
PDT000259865.3	PDS000144579.129	SAMN07947815	clinical	cd_8_group_1242	-	-
PDT000509774.2	PDS000144579.129	SAMN11890356	clinical	cd_8_group_1242	-	-
PDT000465651.1	PDS000004498.444	SAMN10926148	clinical	cd_8_group_1243	-	-
PDT000558486.1	PDS000004498.444	SAMN12534779	clinical	cd_8_group_1243	-	-
PDT000309677.2	PDS000004498.444	SAMN08993981	clinical	cd_8_group_1243	cd_4_group_1142	cd_2_group_894
PDT000342347.1	PDS000004498.444	SAMN09623496	clinical	cd_8_group_1243	cd_4_group_1142	cd_2_group_894
PDT000259866.2	PDS000004498.444	SAMN07958601	clinical	cd_8_group_1243	cd_4_group_927	-
PDT000312565.2	PDS000004498.444	SAMN09092964	clinical	cd_8_group_1243	cd_4_group_927	-
PDT000468149.1	PDS000004498.444	SAMN10983687	clinical	cd_8_group_1243	cd_4_group_927	-
PDT000259867.2	PDS000061547.38	SAMN07947813	clinical	cd_8_group_1244	cd_4_group_928	-
PDT001314307.1	PDS000061547.38	SAMN28611501	clinical	cd_8_group_1244	cd_4_group_928	-
PDT000259868.3	PDS000091511.13	SAMN07949767	clinical	cd_8_group_1245	-	-
PDT001137636.1	PDS000091511.13	SAMN21615177	clinical	cd_8_group_1245	-	-
PDT000260730.3	PDS000033471.4	SAMN07967114	clinical	cd_8_group_1246	cd_4_group_929	-
PDT000275629.3	PDS000033471.4	SAMN08242658	clinical	cd_8_group_1246	cd_4_group_929	-
PDT000260743.3	PDS000035500.21	SAMN07964822	clinical	cd_8_group_1247	cd_4_group_930	-
PDT000265412.3	PDS000035500.21	SAMN08040278	clinical	cd_8_group_1247	cd_4_group_930	cd_2_group_741
PDT000279513.3	PDS000035500.21	SAMN08332010	clinical	cd_8_group_1247	cd_4_group_930	cd_2_group_741
PDT000283346.3	PDS000035500.21	SAMN08432383	clinical	cd_8_group_1247	cd_4_group_930	cd_2_group_741
PDT000307858.3	PDS000035500.21	SAMN08964461	clinical	cd_8_group_1247	cd_4_group_930	cd_2_group_741
PDT000260747.3	PDS000006581.53	SAMN07964743	clinical	cd_8_group_1248	-	-
PDT000334182.2	PDS000006581.53	SAMN09474310	clinical	cd_8_group_1248	cd_4_group_1247	cd_2_group_982
PDT000334188.2	PDS000006581.53	SAMN09474305	clinical	cd_8_group_1248	cd_4_group_1247	cd_2_group_982
PDT000260763.3	PDS000057468.1	SAMN07967331	clinical	cd_8_group_1249	cd_4_group_931	cd_2_group_718
PDT000260764.3	PDS000057468.1	SAMN07967334	clinical	cd_8_group_1249	cd_4_group_931	cd_2_group_718
PDT000068785.2	PDS000122715.2	SAMN03785535	clinical	cd_8_group_125	cd_4_group_96	cd_2_group_78
PDT000069305.2	PDS000122715.2	SAMN03801633	clinical	cd_8_group_125	cd_4_group_96	cd_2_group_78
PDT000260766.3	PDS000035421.3	SAMN07967188	clinical	cd_8_group_1250	-	-
PDT000267890.3	PDS000035421.3	SAMN08100393	clinical	cd_8_group_1250	-	-
PDT000287905.3	PDS000006311.22	SAMN08559013	clinical	cd_8_group_1251	-	-
PDT000260780.3	PDS000006311.22	SAMN07949316	clinical	cd_8_group_1251	cd_4_group_932	cd_2_group_719
PDT000295943.3	PDS000006311.22	SAMN08743591	clinical	cd_8_group_1251	cd_4_group_932	cd_2_group_719
PDT000536779.2	PDS000035685.9	SAMN12172824	clinical	cd_8_group_1252	-	-
PDT000260781.3	PDS000035685.9	SAMN07949758	clinical	cd_8_group_1252	cd_4_group_933	-
PDT000387705.2	PDS000035685.9	SAMN10170549	clinical	cd_8_group_1252	cd_4_group_933	-
PDT000260783.3	PDS000122945.77	SAMN07955899	clinical	cd_8_group_1253	cd_4_group_934	-
PDT000264714.3	PDS000122945.77	SAMN07976490	clinical	cd_8_group_1253	cd_4_group_934	-
PDT000260787.2	PDS000062052.3	SAMN07958183	clinical	cd_8_group_1254	-	-
PDT000412860.1	PDS000062052.3	SAMN10505050	clinical	cd_8_group_1254	-	-
PDT000487974.1	PDS000062052.3	SAMN11388338	clinical	cd_8_group_1254	-	-
PDT000412028.1	PDS000004498.444	SAMN10492533	clinical	cd_8_group_1255	-	-
PDT000499647.1	PDS000004498.444	SAMN11613299	clinical	cd_8_group_1255	-	-
PDT000499648.1	PDS000004498.444	SAMN11613306	clinical	cd_8_group_1255	-	-
PDT000264676.2	PDS000004498.444	SAMN07998291	clinical	cd_8_group_1255	cd_4_group_936	-
PDT000465995.1	PDS000004498.444	SAMN10939179	clinical	cd_8_group_1255	cd_4_group_936	-
PDT000329827.2	PDS000144579.129	SAMN09428887	clinical	cd_8_group_1256	-	-
PDT000497730.2	PDS000144579.129	SAMN11570842	clinical	cd_8_group_1256	-	-
PDT000606271.2	PDS000144579.129	SAMN13022677	clinical	cd_8_group_1256	-	-
PDT000628672.2	PDS000144579.129	SAMN13292150	clinical	cd_8_group_1256	-	-
PDT000640629.2	PDS000144579.129	SAMN13500493	clinical	cd_8_group_1256	-	-
PDT000678010.1	PDS000144579.129	SAMN13999473	clinical	cd_8_group_1256	-	-
PDT001069934.1	PDS000144579.129	SAMN19697988	clinical	cd_8_group_1256	-	-
PDT001089595.1	PDS000144579.129	SAMN20203770	clinical	cd_8_group_1256	-	-
PDT001092923.1	PDS000144579.129	SAMN20308206	clinical	cd_8_group_1256	-	-
PDT001151638.1	PDS000144579.129	SAMN22329938	clinical	cd_8_group_1256	-	-
PDT001361358.1	PDS000144579.129	SAMN29768043	clinical	cd_8_group_1256	-	-
PDT001379539.1	PDS000144579.129	SAMN30168011	clinical	cd_8_group_1256	-	-
PDT001463078.1	PDS000144579.129	SAMN31407628	clinical	cd_8_group_1256	-	-
PDT000275730.3	PDS000144579.129	SAMN08237567	clinical	cd_8_group_1256	cd_4_group_1003	-
PDT000337008.2	PDS000144579.129	SAMN09489784	clinical	cd_8_group_1256	cd_4_group_1003	-
PDT000519127.2	PDS000144579.129	SAMN11982665	clinical	cd_8_group_1256	cd_4_group_1003	-
PDT000642316.2	PDS000144579.129	SAMN13517282	clinical	cd_8_group_1256	cd_4_group_1003	-
PDT000836493.1	PDS000144579.129	SAMN16134091	clinical	cd_8_group_1256	cd_4_group_1003	-
PDT001215728.1	PDS000144579.129	SAMN24592311	clinical	cd_8_group_1256	cd_4_group_1003	-
PDT001228415.1	PDS000144579.129	SAMN25159682	clinical	cd_8_group_1256	cd_4_group_1003	-
PDT000373173.2	PDS000144579.129	SAMN09990622	clinical	cd_8_group_1256	cd_4_group_1003	cd_2_group_1166
PDT000626050.2	PDS000144579.129	SAMN13245926	clinical	cd_8_group_1256	cd_4_group_1003	cd_2_group_1166
PDT000762705.1	PDS000144579.129	SAMN15198803	clinical	cd_8_group_1256	cd_4_group_1003	cd_2_group_1166
PDT000544856.2	PDS000144579.129	SAMN12287141	clinical	cd_8_group_1256	cd_4_group_1003	cd_2_group_1615
PDT000544874.2	PDS000144579.129	SAMN12287269	clinical	cd_8_group_1256	cd_4_group_1003	cd_2_group_1615
PDT000544879.2	PDS000144579.129	SAMN12287266	clinical	cd_8_group_1256	cd_4_group_1003	cd_2_group_1615
PDT000734260.1	PDS000144579.129	SAMN14891369	clinical	cd_8_group_1256	cd_4_group_1003	cd_2_group_2213
PDT000740493.1	PDS000144579.129	SAMN14967716	clinical	cd_8_group_1256	cd_4_group_1003	cd_2_group_2213
PDT000772097.1	PDS000144579.129	SAMN15390181	clinical	cd_8_group_1256	cd_4_group_1003	cd_2_group_2213
PDT000772098.1	PDS000144579.129	SAMN15390178	clinical	cd_8_group_1256	cd_4_group_1003	cd_2_group_2213
PDT000864245.1	PDS000144579.129	SAMN16505361	clinical	cd_8_group_1256	cd_4_group_1003	cd_2_group_2484
PDT000878240.1	PDS000144579.129	SAMN16655533	clinical	cd_8_group_1256	cd_4_group_1003	cd_2_group_2484
PDT000931306.1	PDS000144579.129	SAMN17285083	clinical	cd_8_group_1256	cd_4_group_1003	cd_2_group_2584
PDT001219393.1	PDS000144579.129	SAMN24807926	clinical	cd_8_group_1256	cd_4_group_1003	cd_2_group_2584
PDT001425166.1	PDS000144579.129	SAMN30926683	clinical	cd_8_group_1256	cd_4_group_1003	cd_2_group_3797
PDT001434502.1	PDS000144579.129	SAMN31023324	clinical	cd_8_group_1256	cd_4_group_1003	cd_2_group_3797
PDT001434659.1	PDS000144579.129	SAMN31034530	clinical	cd_8_group_1256	cd_4_group_1003	cd_2_group_3797
PDT001436581.1	PDS000144579.129	SAMN31078303	clinical	cd_8_group_1256	cd_4_group_1003	cd_2_group_3797
PDT000362187.2	PDS000144579.129	SAMN09813295	clinical	cd_8_group_1256	cd_4_group_1420	cd_2_group_1109
PDT000362195.2	PDS000144579.129	SAMN09813283	clinical	cd_8_group_1256	cd_4_group_1420	cd_2_group_1109
PDT000548826.2	PDS000144579.129	SAMN12358367	clinical	cd_8_group_1256	cd_4_group_2104	cd_2_group_1643
PDT000554111.2	PDS000144579.129	SAMN12438678	clinical	cd_8_group_1256	cd_4_group_2104	cd_2_group_1643
PDT000639759.2	PDS000144579.129	SAMN13476908	clinical	cd_8_group_1256	cd_4_group_2241	-
PDT000649339.2	PDS000144579.129	SAMN13663017	clinical	cd_8_group_1256	cd_4_group_2241	-
PDT000804304.1	PDS000144579.129	SAMN15758580	clinical	cd_8_group_1256	cd_4_group_2241	-
PDT000860187.1	PDS000144579.129	SAMN16424373	clinical	cd_8_group_1256	cd_4_group_2241	-
PDT001009085.1	PDS000144579.129	SAMN18803156	clinical	cd_8_group_1256	cd_4_group_2241	-
PDT001029077.1	PDS000144579.129	SAMN19195262	clinical	cd_8_group_1256	cd_4_group_2241	-
PDT001076260.1	PDS000144579.129	SAMN19838462	clinical	cd_8_group_1256	cd_4_group_2241	-
PDT000574536.2	PDS000144579.129	SAMN12644786	clinical	cd_8_group_1256	cd_4_group_2241	cd_2_group_1748
PDT000590283.2	PDS000144579.129	SAMN12802333	clinical	cd_8_group_1256	cd_4_group_2241	cd_2_group_1748
PDT000599118.2	PDS000144579.129	SAMN12898469	clinical	cd_8_group_1256	cd_4_group_2241	cd_2_group_1748
PDT000603646.2	PDS000144579.129	SAMN13002761	clinical	cd_8_group_1256	cd_4_group_2241	cd_2_group_1748
PDT000607819.2	PDS000144579.129	SAMN13027605	clinical	cd_8_group_1256	cd_4_group_2241	cd_2_group_1748
PDT000607820.2	PDS000144579.129	SAMN13027612	clinical	cd_8_group_1256	cd_4_group_2241	cd_2_group_1748
PDT000611684.2	PDS000144579.129	SAMN13059114	clinical	cd_8_group_1256	cd_4_group_2241	cd_2_group_1748
PDT000620777.2	PDS000144579.129	SAMN13162581	clinical	cd_8_group_1256	cd_4_group_2241	cd_2_group_1748
PDT000639757.2	PDS000144579.129	SAMN13476910	clinical	cd_8_group_1256	cd_4_group_2241	cd_2_group_1748
PDT000643727.2	PDS000144579.129	SAMN13542944	clinical	cd_8_group_1256	cd_4_group_2241	cd_2_group_1748
PDT000690910.1	PDS000144579.129	SAMN14210575	clinical	cd_8_group_1256	cd_4_group_2241	cd_2_group_1748
PDT000707944.1	PDS000144579.129	SAMN14341645	clinical	cd_8_group_1256	cd_4_group_2241	cd_2_group_1748
PDT000762953.1	PDS000144579.129	SAMN15204593	clinical	cd_8_group_1256	cd_4_group_2241	cd_2_group_1748
PDT000762954.1	PDS000144579.129	SAMN15204594	clinical	cd_8_group_1256	cd_4_group_2241	cd_2_group_1748
PDT000800312.1	PDS000144579.129	SAMN15690865	clinical	cd_8_group_1256	cd_4_group_2241	cd_2_group_1748
PDT000819931.1	PDS000144579.129	SAMN15894364	clinical	cd_8_group_1256	cd_4_group_2241	cd_2_group_1748
PDT000823950.1	PDS000144579.129	SAMN15934844	clinical	cd_8_group_1256	cd_4_group_2241	cd_2_group_1748
PDT000839333.1	PDS000144579.129	SAMN16214051	clinical	cd_8_group_1256	cd_4_group_2241	cd_2_group_1748
PDT000843215.1	PDS000144579.129	SAMN16245524	clinical	cd_8_group_1256	cd_4_group_2241	cd_2_group_1748
PDT000843279.1	PDS000144579.129	SAMN16246389	clinical	cd_8_group_1256	cd_4_group_2241	cd_2_group_1748
PDT000903489.1	PDS000144579.129	SAMN17004907	clinical	cd_8_group_1256	cd_4_group_2241	cd_2_group_1748
PDT001074485.1	PDS000144579.129	SAMN19796855	clinical	cd_8_group_1256	cd_4_group_2241	cd_2_group_1748
PDT001187046.1	PDS000144579.129	SAMN23491969	clinical	cd_8_group_1256	cd_4_group_3008	-
PDT001300338.1	PDS000144579.129	SAMN28111733	clinical	cd_8_group_1256	cd_4_group_3008	-
PDT000853658.1	PDS000144579.129	SAMN16355575	clinical	cd_8_group_1256	cd_4_group_3008	cd_2_group_2444
PDT001178124.1	PDS000144579.129	SAMN23285068	clinical	cd_8_group_1256	cd_4_group_3008	cd_2_group_2444
PDT001178128.1	PDS000144579.129	SAMN23285078	clinical	cd_8_group_1256	cd_4_group_3008	cd_2_group_2444
PDT000894769.1	PDS000144579.129	SAMN16853801	clinical	cd_8_group_1256	cd_4_group_3113	-
PDT001120529.1	PDS000144579.129	SAMN21160024	clinical	cd_8_group_1256	cd_4_group_3113	-
PDT001404819.1	PDS000144579.129	SAMN30566098	clinical	cd_8_group_1256	cd_4_group_3319	-
PDT001017809.1	PDS000144579.129	SAMN18958195	clinical	cd_8_group_1256	cd_4_group_3319	cd_2_group_2716
PDT001170274.1	PDS000144579.129	SAMN22934767	clinical	cd_8_group_1256	cd_4_group_3319	cd_2_group_2716
PDT001045912.1	PDS000144579.129	SAMN19316826	clinical	cd_8_group_1256	cd_4_group_3355	cd_2_group_2743
PDT001166956.1	PDS000144579.129	SAMN22824395	clinical	cd_8_group_1256	cd_4_group_3355	cd_2_group_2743
PDT001130535.1	PDS000144579.129	SAMN21426172	clinical	cd_8_group_1256	cd_4_group_3516	-
PDT001096610.1	PDS000144579.129	SAMN20409383	clinical	cd_8_group_1256	cd_4_group_3516	cd_2_group_2884
PDT001195209.1	PDS000144579.129	SAMN23572473	clinical	cd_8_group_1256	cd_4_group_3516	cd_2_group_2884
PDT001264896.1	PDS000144579.129	SAMN26565133	clinical	cd_8_group_1256	cd_4_group_3516	cd_2_group_2884
PDT001115249.1	PDS000144579.129	SAMN20931816	clinical	cd_8_group_1256	cd_4_group_3624	cd_2_group_2974
PDT001131642.1	PDS000144579.129	SAMN21482124	clinical	cd_8_group_1256	cd_4_group_3624	cd_2_group_2974
PDT001422001.1	PDS000144579.129	SAMN30900335	clinical	cd_8_group_1256	cd_4_group_3624	cd_2_group_2974
PDT001141485.1	PDS000144579.129	SAMN21856706	clinical	cd_8_group_1256	cd_4_group_3724	cd_2_group_3057
PDT001151536.1	PDS000144579.129	SAMN22322912	clinical	cd_8_group_1256	cd_4_group_3724	cd_2_group_3057
PDT001143950.1	PDS000144579.129	SAMN21974711	clinical	cd_8_group_1256	cd_4_group_3739	cd_2_group_3070
PDT001143953.1	PDS000144579.129	SAMN21974709	clinical	cd_8_group_1256	cd_4_group_3739	cd_2_group_3070
PDT001366918.1	PDS000144579.129	SAMN29881621	clinical	cd_8_group_1256	cd_4_group_4325	cd_2_group_3613
PDT001371210.1	PDS000144579.129	SAMN29982361	clinical	cd_8_group_1256	cd_4_group_4325	cd_2_group_3613
PDT001414323.1	PDS000144579.129	SAMN30806553	clinical	cd_8_group_1256	cd_4_group_4501	cd_2_group_3769
PDT001418786.1	PDS000144579.129	SAMN30869471	clinical	cd_8_group_1256	cd_4_group_4501	cd_2_group_3769
PDT001425929.1	PDS000144579.129	SAMN30932847	clinical	cd_8_group_1256	cd_4_group_4501	cd_2_group_3769
PDT001436351.1	PDS000144579.129	SAMN31075563	clinical	cd_8_group_1256	cd_4_group_4501	cd_2_group_3769
PDT001442456.1	PDS000144579.129	SAMN31155151	clinical	cd_8_group_1256	cd_4_group_4501	cd_2_group_3769
PDT001442467.1	PDS000144579.129	SAMN31155155	clinical	cd_8_group_1256	cd_4_group_4501	cd_2_group_3769
PDT001442470.1	PDS000144579.129	SAMN31155152	clinical	cd_8_group_1256	cd_4_group_4501	cd_2_group_3769
PDT001450486.1	PDS000144579.129	SAMN31243194	clinical	cd_8_group_1256	cd_4_group_4501	cd_2_group_3769
PDT001466139.1	PDS000144579.129	SAMN31442277	clinical	cd_8_group_1256	cd_4_group_4501	cd_2_group_3769
PDT001427211.1	PDS000144579.129	SAMN30936906	clinical	cd_8_group_1256	cd_4_group_4538	cd_2_group_3809
PDT001442462.1	PDS000144579.129	SAMN31155154	clinical	cd_8_group_1256	cd_4_group_4538	cd_2_group_3809
PDT001847024.1	PDS000144579.129	SAMN36911232	clinical	cd_8_group_1256	cd_4_group_5271	-
PDT001853197.1	PDS000144579.129	SAMN37009101	clinical	cd_8_group_1256	cd_4_group_5271	-
PDT001874044.1	PDS000144579.129	SAMN37285206	clinical	cd_8_group_1256	cd_4_group_5342	-
PDT001962260.1	PDS000144579.129	SAMN38036908	clinical	cd_8_group_1256	cd_4_group_5342	-
PDT000264691.3	PDS000144579.129	SAMN07972553	clinical	cd_8_group_1256	cd_4_group_937	cd_2_group_720
PDT000264693.3	PDS000144579.129	SAMN07972554	clinical	cd_8_group_1256	cd_4_group_937	cd_2_group_720
PDT000264697.3	PDS000122945.77	SAMN08007404	clinical	cd_8_group_1257	-	-
PDT000679246.1	PDS000122945.77	SAMN14051221	clinical	cd_8_group_1257	-	-
PDT000264700.3	PDS000057407.1	SAMN08016890	clinical	cd_8_group_1258	cd_4_group_938	cd_2_group_721
PDT000264713.3	PDS000057407.1	SAMN08016891	clinical	cd_8_group_1258	cd_4_group_938	cd_2_group_721
PDT000264703.3	PDS000033828.118	SAMN07974693	clinical	cd_8_group_1259	cd_4_group_939	cd_2_group_722
PDT000270121.3	PDS000033828.118	SAMN07947797	clinical	cd_8_group_1259	cd_4_group_939	cd_2_group_722
PDT000069719.2	PDS000079375.441	SAMN03840731	clinical	cd_8_group_126	-	-
PDT000627785.1	PDS000079375.441	SAMN13280831	clinical	cd_8_group_126	-	-
PDT000068788.4	PDS000079375.441	SAMN03785369	clinical	cd_8_group_126	cd_4_group_97	-
PDT000125540.2	PDS000079375.441	SAMN04600286	clinical	cd_8_group_126	cd_4_group_97	-
PDT000943221.1	PDS000079375.441	SAMN17618452	clinical	cd_8_group_126	cd_4_group_97	-
PDT000084987.2	PDS000079375.441	SAMN04123128	clinical	cd_8_group_126	cd_4_group_97	cd_2_group_113
PDT000084988.2	PDS000079375.441	SAMN04123153	clinical	cd_8_group_126	cd_4_group_97	cd_2_group_113
PDT000190481.2	PDS000079375.441	SAMN06458167	clinical	cd_8_group_126	cd_4_group_97	cd_2_group_113
PDT000190486.2	PDS000079375.441	SAMN06458184	clinical	cd_8_group_126	cd_4_group_97	cd_2_group_113
PDT000168313.2	PDS000079375.441	SAMN06072275	clinical	cd_8_group_126	cd_4_group_97	cd_2_group_367
PDT000173609.2	PDS000079375.441	SAMN06140705	clinical	cd_8_group_126	cd_4_group_97	cd_2_group_367
PDT000068786.4	PDS000079375.441	SAMN03785370	clinical	cd_8_group_126	cd_4_group_97	cd_2_group_79
PDT000125535.2	PDS000079375.441	SAMN04600291	clinical	cd_8_group_126	cd_4_group_97	cd_2_group_79
PDT000125537.2	PDS000079375.441	SAMN04600289	clinical	cd_8_group_126	cd_4_group_97	cd_2_group_79
PDT000125538.2	PDS000079375.441	SAMN04600288	clinical	cd_8_group_126	cd_4_group_97	cd_2_group_79
PDT000125539.2	PDS000079375.441	SAMN04600287	clinical	cd_8_group_126	cd_4_group_97	cd_2_group_79
PDT000627719.1	PDS000079375.441	SAMN13280699	clinical	cd_8_group_126	cd_4_group_97	cd_2_group_79
PDT000264721.3	PDS000035117.46	SAMN07982426	clinical	cd_8_group_1260	-	-
PDT000325510.2	PDS000035117.46	SAMN09382757	clinical	cd_8_group_1260	-	-
PDT000551060.2	PDS000035117.46	SAMN12392763	clinical	cd_8_group_1260	-	-
PDT000533679.2	PDS000006248.178	SAMN12161667	clinical	cd_8_group_1261	-	-
PDT000264723.3	PDS000006248.178	SAMN07982431	clinical	cd_8_group_1261	cd_4_group_941	cd_2_group_724
PDT000877033.1	PDS000006248.178	SAMN16628279	clinical	cd_8_group_1261	cd_4_group_941	cd_2_group_724
PDT000264727.3	PDS000038621.3	SAMN07976494	clinical	cd_8_group_1262	-	-
PDT000407585.2	PDS000038621.3	SAMN10432084	clinical	cd_8_group_1262	-	-
PDT000264736.3	PDS000035239.33	SAMN08007487	clinical	cd_8_group_1263	cd_4_group_942	-
PDT000264750.3	PDS000035239.33	SAMN07976501	clinical	cd_8_group_1263	cd_4_group_942	-
PDT000264738.3	PDS000011931.15	SAMN08017314	clinical	cd_8_group_1264	cd_4_group_943	cd_2_group_725
PDT000265134.3	PDS000011931.15	SAMN08028617	clinical	cd_8_group_1264	cd_4_group_943	cd_2_group_725
PDT000264742.3	PDS000057513.1	SAMN07975644	clinical	cd_8_group_1265	cd_4_group_944	cd_2_group_726
PDT000264749.3	PDS000057513.1	SAMN07975645	clinical	cd_8_group_1265	cd_4_group_944	cd_2_group_726
PDT000264747.3	PDS000033828.118	SAMN08017313	clinical	cd_8_group_1266	cd_4_group_945	cd_2_group_727
PDT000267866.3	PDS000033828.118	SAMN08046167	clinical	cd_8_group_1266	cd_4_group_945	cd_2_group_727
PDT000264753.3	PDS000035170.205	SAMN07976497	clinical	cd_8_group_1267	cd_4_group_946	cd_2_group_728
PDT000273518.3	PDS000035170.205	SAMN08200168	clinical	cd_8_group_1267	cd_4_group_946	cd_2_group_728
PDT000264757.3	PDS000035300.132	SAMN07975441	clinical	cd_8_group_1268	cd_4_group_947	cd_2_group_729
PDT000277144.3	PDS000035300.132	SAMN08330754	clinical	cd_8_group_1268	cd_4_group_947	cd_2_group_729
PDT000569429.2	PDS000094491.59	SAMN12609811	clinical	cd_8_group_1269	-	-
PDT000827379.1	PDS000094491.59	SAMN15956216	clinical	cd_8_group_1269	-	-
PDT000394744.2	PDS000094491.59	SAMN10279836	clinical	cd_8_group_1269	cd_4_group_948	-
PDT000264759.3	PDS000094491.59	SAMN07978189	clinical	cd_8_group_1269	cd_4_group_948	cd_2_group_730
PDT000338810.2	PDS000094491.59	SAMN09519382	clinical	cd_8_group_1269	cd_4_group_948	cd_2_group_730
PDT000069306.2	PDS000004498.444	SAMN03801634	clinical	cd_8_group_127	-	-
PDT000213228.2	PDS000004498.444	SAMN07172020	clinical	cd_8_group_127	-	-
PDT000627739.1	PDS000004498.444	SAMN13280755	clinical	cd_8_group_127	-	-
PDT000163313.3	PDS000004498.444	SAMN06045556	clinical	cd_8_group_127	cd_4_group_474	cd_2_group_360
PDT000203885.2	PDS000004498.444	SAMN06761456	clinical	cd_8_group_127	cd_4_group_474	cd_2_group_360
PDT000068792.2	PDS000004498.444	SAMN03785534	clinical	cd_8_group_127	cd_4_group_98	-
PDT000069308.2	PDS000004498.444	SAMN03801628	clinical	cd_8_group_127	cd_4_group_98	-
PDT000264762.3	PDS000035111.83	SAMN07985540	clinical	cd_8_group_1270	cd_4_group_949	cd_2_group_731
PDT000265131.3	PDS000035111.83	SAMN08016979	clinical	cd_8_group_1270	cd_4_group_949	cd_2_group_731
PDT000264777.3	PDS000035592.7	SAMN07977276	clinical	cd_8_group_1271	cd_4_group_951	cd_2_group_733
PDT000271159.3	PDS000035592.7	SAMN08153419	clinical	cd_8_group_1271	cd_4_group_951	cd_2_group_733
PDT000592591.2	PDS000144579.129	SAMN12830511	clinical	cd_8_group_1272	cd_4_group_2355	cd_2_group_1852
PDT000861470.1	PDS000144579.129	SAMN12875735	clinical	cd_8_group_1272	cd_4_group_2355	cd_2_group_1852
PDT000264778.3	PDS000144579.129	SAMN07977268	clinical	cd_8_group_1272	cd_4_group_952	-
PDT000387616.2	PDS000144579.129	SAMN10163156	clinical	cd_8_group_1272	cd_4_group_952	cd_2_group_1234
PDT000387709.2	PDS000144579.129	SAMN10170555	clinical	cd_8_group_1272	cd_4_group_952	cd_2_group_1234
PDT000270672.3	PDS000144579.129	SAMN08146252	clinical	cd_8_group_1272	cd_4_group_952	cd_2_group_758
PDT000271303.3	PDS000144579.129	SAMN08166215	clinical	cd_8_group_1272	cd_4_group_952	cd_2_group_758
PDT000264789.3	PDS000144579.129	SAMN08001941	clinical	cd_8_group_1273	-	-
PDT000342274.2	PDS000144579.129	SAMN09622944	clinical	cd_8_group_1273	-	-
PDT000407672.2	PDS000144579.129	SAMN10432201	clinical	cd_8_group_1273	-	-
PDT000573760.2	PDS000144579.129	SAMN12629449	clinical	cd_8_group_1273	-	-
PDT001029033.1	PDS000144579.129	SAMN19190428	clinical	cd_8_group_1273	-	-
PDT000386046.2	PDS000144579.129	SAMN10139119	clinical	cd_8_group_1273	cd_4_group_1543	-
PDT000386305.2	PDS000144579.129	SAMN10139109	clinical	cd_8_group_1273	cd_4_group_1543	-
PDT000384070.2	PDS000144579.129	SAMN10112300	clinical	cd_8_group_1273	cd_4_group_1543	cd_2_group_1197
PDT000394775.2	PDS000144579.129	SAMN10279902	clinical	cd_8_group_1273	cd_4_group_1543	cd_2_group_1197
PDT000933548.1	PDS000144579.129	SAMN17348568	clinical	cd_8_group_1273	cd_4_group_3178	cd_2_group_2588
PDT000946185.1	PDS000144579.129	SAMN17730387	clinical	cd_8_group_1273	cd_4_group_3178	cd_2_group_2588
PDT000993856.1	PDS000144579.129	SAMN18542811	clinical	cd_8_group_1273	cd_4_group_3178	cd_2_group_2588
PDT001018150.1	PDS000144579.129	SAMN18988608	clinical	cd_8_group_1273	cd_4_group_3178	cd_2_group_2588
PDT001023532.1	PDS000144579.129	SAMN19101829	clinical	cd_8_group_1273	cd_4_group_3178	cd_2_group_2588
PDT001023534.1	PDS000144579.129	SAMN19101828	clinical	cd_8_group_1273	cd_4_group_3178	cd_2_group_2588
PDT001023538.1	PDS000144579.129	SAMN19101822	clinical	cd_8_group_1273	cd_4_group_3178	cd_2_group_2588
PDT001023549.1	PDS000144579.129	SAMN19101812	clinical	cd_8_group_1273	cd_4_group_3178	cd_2_group_2588
PDT001029055.1	PDS000144579.129	SAMN19194815	clinical	cd_8_group_1273	cd_4_group_3178	cd_2_group_2588
PDT001029057.1	PDS000144579.129	SAMN19194808	clinical	cd_8_group_1273	cd_4_group_3178	cd_2_group_2588
PDT001029058.1	PDS000144579.129	SAMN19194806	clinical	cd_8_group_1273	cd_4_group_3178	cd_2_group_2588
PDT001041728.1	PDS000144579.129	SAMN19241722	clinical	cd_8_group_1273	cd_4_group_3178	cd_2_group_2588
PDT001044008.1	PDS000144579.129	SAMN19289049	clinical	cd_8_group_1273	cd_4_group_3178	cd_2_group_2588
PDT001046013.1	PDS000144579.129	SAMN19319896	clinical	cd_8_group_1273	cd_4_group_3178	cd_2_group_2588
PDT001063211.1	PDS000144579.129	SAMN19595925	clinical	cd_8_group_1273	cd_4_group_3178	cd_2_group_2588
PDT001074682.1	PDS000144579.129	SAMN19798557	clinical	cd_8_group_1273	cd_4_group_3178	cd_2_group_2588
PDT000297038.3	PDS000012316.150	SAMN08774142	clinical	cd_8_group_1274	-	-
PDT000422016.2	PDS000012316.150	SAMN10625350	clinical	cd_8_group_1274	-	-
PDT000611878.2	PDS000012316.150	SAMN13040945	clinical	cd_8_group_1274	-	-
PDT000716518.1	PDS000012316.150	SAMN14482730	clinical	cd_8_group_1274	-	-
PDT000781765.1	PDS000012316.150	SAMN15438811	clinical	cd_8_group_1274	-	-
PDT001015304.1	PDS000012316.150	SAMN18882517	clinical	cd_8_group_1274	-	-
PDT000459005.2	PDS000012316.150	SAMN10873132	clinical	cd_8_group_1274	cd_4_group_1785	-
PDT000581300.2	PDS000012316.150	SAMN12708716	clinical	cd_8_group_1274	cd_4_group_1785	-
PDT000264793.3	PDS000012316.150	SAMN07964810	clinical	cd_8_group_1274	cd_4_group_953	-
PDT000499827.2	PDS000012316.150	SAMN11619532	clinical	cd_8_group_1274	cd_4_group_953	cd_2_group_1512
PDT000501050.2	PDS000012316.150	SAMN11654271	clinical	cd_8_group_1274	cd_4_group_953	cd_2_group_1512
PDT000264806.3	PDS000033850.136	SAMN08007519	clinical	cd_8_group_1275	-	-
PDT000275758.3	PDS000033850.136	SAMN08239990	clinical	cd_8_group_1275	-	-
PDT000321996.2	PDS000033850.136	SAMN09289848	clinical	cd_8_group_1275	-	-
PDT000817453.1	PDS000033850.136	SAMN15877722	clinical	cd_8_group_1275	-	-
PDT001113038.1	PDS000033850.136	SAMN20862041	clinical	cd_8_group_1275	-	-
PDT000609738.2	PDS000033850.136	SAMN13042249	clinical	cd_8_group_1275	cd_4_group_2414	-
PDT000802105.1	PDS000033850.136	SAMN15729848	clinical	cd_8_group_1275	cd_4_group_2414	-
PDT000864825.1	PDS000033850.136	SAMN16519121	clinical	cd_8_group_1275	cd_4_group_2414	-
PDT000264881.3	PDS000010233.142	SAMN07958533	clinical	cd_8_group_1276	-	-
PDT000295999.3	PDS000010233.142	SAMN08743841	clinical	cd_8_group_1276	-	-
PDT000264888.3	PDS000025782.6	SAMN08024699	clinical	cd_8_group_1277	-	-
PDT000351839.2	PDS000025782.6	SAMN09691771	clinical	cd_8_group_1277	-	-
PDT000264894.3	PDS000057454.1	SAMN07960455	clinical	cd_8_group_1278	cd_4_group_955	cd_2_group_734
PDT000267894.3	PDS000057454.1	SAMN08102607	clinical	cd_8_group_1278	cd_4_group_955	cd_2_group_734
PDT000264900.3	PDS000057446.2	SAMN08007341	clinical	cd_8_group_1279	cd_4_group_956	-
PDT000268684.3	PDS000057446.2	SAMN08113862	clinical	cd_8_group_1279	cd_4_group_956	-
PDT000084242.2	PDS000122715.2	SAMN03765179	clinical	cd_8_group_128	cd_4_group_140	cd_2_group_108
PDT000084243.2	PDS000122715.2	SAMN03765180	clinical	cd_8_group_128	cd_4_group_140	cd_2_group_108
PDT000112844.2	PDS000122715.2	SAMN04161349	clinical	cd_8_group_128	cd_4_group_140	cd_2_group_108
PDT000069307.2	PDS000122715.2	SAMN03801629	clinical	cd_8_group_128	cd_4_group_99	-
PDT000069310.2	PDS000122715.2	SAMN03801631	clinical	cd_8_group_128	cd_4_group_99	-
PDT000069311.2	PDS000122715.2	SAMN03801632	clinical	cd_8_group_128	cd_4_group_99	-
PDT000190471.2	PDS000122715.2	SAMN06458157	clinical	cd_8_group_128	cd_4_group_99	-
PDT000338803.2	PDS000035282.90	SAMN09519374	clinical	cd_8_group_1280	-	-
PDT000265133.3	PDS000035282.90	SAMN08027451	clinical	cd_8_group_1280	cd_4_group_957	cd_2_group_737
PDT000269992.3	PDS000035282.90	SAMN08104875	clinical	cd_8_group_1280	cd_4_group_957	cd_2_group_737
PDT000279469.3	PDS000035282.90	SAMN08355060	clinical	cd_8_group_1280	cd_4_group_957	cd_2_group_737
PDT000265409.3	PDS000006315.48	SAMN08039010	clinical	cd_8_group_1281	-	-
PDT000357175.2	PDS000006315.48	SAMN09763517	clinical	cd_8_group_1281	cd_4_group_1376	-
PDT000417252.2	PDS000006315.48	SAMN10590333	clinical	cd_8_group_1281	cd_4_group_1376	-
PDT000270677.3	PDS000115390.23	SAMN08144222	clinical	cd_8_group_1282	cd_4_group_960	-
PDT000265411.3	PDS000115390.23	SAMN08040036	clinical	cd_8_group_1282	cd_4_group_960	cd_2_group_740
PDT000265416.3	PDS000115390.23	SAMN08040040	clinical	cd_8_group_1282	cd_4_group_960	cd_2_group_740
PDT000265420.3	PDS000115390.23	SAMN08040039	clinical	cd_8_group_1282	cd_4_group_960	cd_2_group_740
PDT000270671.3	PDS000115390.23	SAMN08144221	clinical	cd_8_group_1282	cd_4_group_960	cd_2_group_740
PDT000266330.3	PDS000035237.154	SAMN08044046	clinical	cd_8_group_1283	-	-
PDT000547524.2	PDS000035237.154	SAMN12343122	clinical	cd_8_group_1283	-	-
PDT000266333.3	PDS000003443.105	SAMN08044486	clinical	cd_8_group_1284	-	-
PDT001096702.1	PDS000003443.105	SAMN20398880	clinical	cd_8_group_1284	cd_4_group_3519	cd_2_group_2888
PDT001096705.1	PDS000003443.105	SAMN20398871	clinical	cd_8_group_1284	cd_4_group_3519	cd_2_group_2888
PDT001096709.1	PDS000003443.105	SAMN20398867	clinical	cd_8_group_1284	cd_4_group_3519	cd_2_group_2888
PDT001100697.1	PDS000003443.105	SAMN20506008	clinical	cd_8_group_1284	cd_4_group_3519	cd_2_group_2888
PDT001100698.1	PDS000003443.105	SAMN20506006	clinical	cd_8_group_1284	cd_4_group_3519	cd_2_group_2888
PDT001108312.1	PDS000003443.105	SAMN20721225	clinical	cd_8_group_1284	cd_4_group_3519	cd_2_group_2888
PDT000266336.3	PDS000033124.8	SAMN08044482	clinical	cd_8_group_1285	-	-
PDT000426873.2	PDS000033124.8	SAMN10661750	clinical	cd_8_group_1285	-	-
PDT000491509.2	PDS000035645.16	SAMN11457277	clinical	cd_8_group_1286	cd_4_group_1904	cd_2_group_1490
PDT000491511.2	PDS000035645.16	SAMN11457289	clinical	cd_8_group_1286	cd_4_group_1904	cd_2_group_1490
PDT000266342.3	PDS000035645.16	SAMN08040370	clinical	cd_8_group_1286	cd_4_group_961	cd_2_group_742
PDT000279534.3	PDS000035645.16	SAMN08326904	clinical	cd_8_group_1286	cd_4_group_961	cd_2_group_742
PDT000894590.1	PDS000035031.31	SAMN16847633	clinical	cd_8_group_1287	-	-
PDT001067445.1	PDS000035031.31	SAMN19672413	clinical	cd_8_group_1287	-	-
PDT001836769.1	PDS000035031.31	SAMN36786010	clinical	cd_8_group_1287	-	-
PDT000908110.1	PDS000035031.31	SAMN17042350	clinical	cd_8_group_1287	cd_4_group_3137	cd_2_group_2553
PDT000919158.1	PDS000035031.31	SAMN17116073	clinical	cd_8_group_1287	cd_4_group_3137	cd_2_group_2553
PDT000266537.3	PDS000035031.31	SAMN08043963	clinical	cd_8_group_1287	cd_4_group_962	cd_2_group_743
PDT000268717.3	PDS000035031.31	SAMN08115697	clinical	cd_8_group_1287	cd_4_group_962	cd_2_group_743
PDT000273502.3	PDS000035031.31	SAMN08196809	clinical	cd_8_group_1287	cd_4_group_962	cd_2_group_743
PDT000295843.3	PDS000035031.31	SAMN08391179	clinical	cd_8_group_1287	cd_4_group_962	cd_2_group_743
PDT000266786.3	PDS000034461.29	SAMN08049566	clinical	cd_8_group_1288	-	-
PDT000644353.2	PDS000034461.29	SAMN13558373	clinical	cd_8_group_1288	-	-
PDT000785801.1	PDS000034461.29	SAMN15507285	clinical	cd_8_group_1288	cd_4_group_2839	cd_2_group_2294
PDT000862630.1	PDS000034461.29	SAMN16452284	clinical	cd_8_group_1288	cd_4_group_2839	cd_2_group_2294
PDT000267477.3	PDS000015906.68	SAMN08092933	clinical	cd_8_group_1289	-	-
PDT000325442.2	PDS000015906.68	SAMN09382202	clinical	cd_8_group_1289	-	-
PDT000827023.1	PDS000015906.68	SAMN15951424	clinical	cd_8_group_1289	-	-
PDT001463297.1	PDS000015906.68	SAMN31407645	clinical	cd_8_group_1289	-	-
PDT001794906.1	PDS000015906.68	SAMN36177203	clinical	cd_8_group_1289	-	-
PDT000539349.2	PDS000015906.68	SAMN12221390	clinical	cd_8_group_1289	cd_4_group_2046	-
PDT000549492.2	PDS000015906.68	SAMN12367325	clinical	cd_8_group_1289	cd_4_group_2046	-
PDT001098971.1	PDS000015906.68	SAMN20492355	clinical	cd_8_group_1289	cd_4_group_3494	-
PDT001668132.1	PDS000015906.68	SAMN33905222	clinical	cd_8_group_1289	cd_4_group_3494	-
PDT001092804.1	PDS000015906.68	SAMN20308017	clinical	cd_8_group_1289	cd_4_group_3494	cd_2_group_2859
PDT001092808.1	PDS000015906.68	SAMN20308015	clinical	cd_8_group_1289	cd_4_group_3494	cd_2_group_2859
PDT001095668.1	PDS000015906.68	SAMN20370477	clinical	cd_8_group_1289	cd_4_group_3494	cd_2_group_2859
PDT001098974.1	PDS000015906.68	SAMN20492356	clinical	cd_8_group_1289	cd_4_group_3494	cd_2_group_2859
PDT001100790.1	PDS000015906.68	SAMN20516776	clinical	cd_8_group_1289	cd_4_group_3494	cd_2_group_2859
PDT001100791.1	PDS000015906.68	SAMN20516779	clinical	cd_8_group_1289	cd_4_group_3494	cd_2_group_2859
PDT001103644.1	PDS000015906.68	SAMN20601639	clinical	cd_8_group_1289	cd_4_group_3494	cd_2_group_2859
PDT001106101.1	PDS000015906.68	SAMN20676047	clinical	cd_8_group_1289	cd_4_group_3494	cd_2_group_2859
PDT001106102.1	PDS000015906.68	SAMN20676053	clinical	cd_8_group_1289	cd_4_group_3494	cd_2_group_2859
PDT001106831.1	PDS000015906.68	SAMN20695989	clinical	cd_8_group_1289	cd_4_group_3494	cd_2_group_2859
PDT001113680.1	PDS000015906.68	SAMN20887888	clinical	cd_8_group_1289	cd_4_group_3494	cd_2_group_2859
PDT001116921.1	PDS000015906.68	SAMN20976200	clinical	cd_8_group_1289	cd_4_group_3494	cd_2_group_2859
PDT001118083.1	PDS000015906.68	SAMN21024422	clinical	cd_8_group_1289	cd_4_group_3494	cd_2_group_2859
PDT001118084.1	PDS000015906.68	SAMN21024423	clinical	cd_8_group_1289	cd_4_group_3494	cd_2_group_2859
PDT001119765.1	PDS000015906.68	SAMN21092296	clinical	cd_8_group_1289	cd_4_group_3494	cd_2_group_2859
PDT001123353.1	PDS000015906.68	SAMN21217760	clinical	cd_8_group_1289	cd_4_group_3494	cd_2_group_2859
PDT001123355.1	PDS000015906.68	SAMN21217762	clinical	cd_8_group_1289	cd_4_group_3494	cd_2_group_2859
PDT001131884.1	PDS000015906.68	SAMN21482122	clinical	cd_8_group_1289	cd_4_group_3494	cd_2_group_2859
PDT001443371.1	PDS000015906.68	SAMN31168203	clinical	cd_8_group_1289	cd_4_group_3494	cd_2_group_2859
PDT001470230.1	PDS000015906.68	SAMN31509889	clinical	cd_8_group_1289	cd_4_group_3494	cd_2_group_2859
PDT000069407.3	PDS000034260.34	SAMN03755584	clinical	cd_8_group_129	-	-
PDT000083154.3	PDS000034260.34	SAMN04075843	clinical	cd_8_group_129	cd_4_group_117	cd_2_group_91
PDT000083237.3	PDS000034260.34	SAMN04013194	clinical	cd_8_group_129	cd_4_group_117	cd_2_group_91
PDT000084054.3	PDS000034260.34	SAMN03856950	clinical	cd_8_group_129	cd_4_group_117	cd_2_group_91
PDT000098741.3	PDS000034260.34	SAMN04195694	clinical	cd_8_group_129	cd_4_group_117	cd_2_group_91
PDT000131115.3	PDS000034260.34	SAMN04885461	clinical	cd_8_group_129	cd_4_group_117	cd_2_group_91
PDT000267478.3	PDS000053578.70	SAMN08092931	clinical	cd_8_group_1290	cd_4_group_964	-
PDT000271239.3	PDS000053578.70	SAMN08110934	clinical	cd_8_group_1290	cd_4_group_964	-
PDT000267728.3	PDS000057363.1	SAMN07146670	clinical	cd_8_group_1291	cd_4_group_965	cd_2_group_746
PDT000334558.2	PDS000057363.1	SAMN07146673	clinical	cd_8_group_1291	cd_4_group_965	cd_2_group_746
PDT000267858.3	PDS000022376.5	SAMN08049949	clinical	cd_8_group_1292	-	-
PDT000325435.2	PDS000022376.5	SAMN09382177	clinical	cd_8_group_1292	-	-
PDT000267862.3	PDS000035415.29	SAMN08050142	clinical	cd_8_group_1293	-	-
PDT000270101.3	PDS000035415.29	SAMN08129176	clinical	cd_8_group_1293	-	-
PDT000267878.2	PDS000062052.3	SAMN08104879	clinical	cd_8_group_1294	-	-
PDT000275796.2	PDS000062052.3	SAMN08272698	clinical	cd_8_group_1294	-	-
PDT000270044.3	PDS000144579.129	SAMN08134355	clinical	cd_8_group_1295	cd_4_group_966	-
PDT000396627.2	PDS000144579.129	SAMN10297812	clinical	cd_8_group_1295	cd_4_group_966	-
PDT000399275.2	PDS000144579.129	SAMN10348520	clinical	cd_8_group_1295	cd_4_group_966	-
PDT000267892.3	PDS000144579.129	SAMN08102608	clinical	cd_8_group_1295	cd_4_group_966	cd_2_group_749
PDT000269996.3	PDS000144579.129	SAMN08104970	clinical	cd_8_group_1295	cd_4_group_966	cd_2_group_749
PDT000270053.3	PDS000144579.129	SAMN08130423	clinical	cd_8_group_1295	cd_4_group_966	cd_2_group_749
PDT000289817.3	PDS000144579.129	SAMN08616892	clinical	cd_8_group_1295	cd_4_group_966	cd_2_group_749
PDT000344334.2	PDS000144579.129	SAMN09635645	clinical	cd_8_group_1295	cd_4_group_966	cd_2_group_749
PDT000267893.3	PDS000039091.4	SAMN08100391	clinical	cd_8_group_1296	-	-
PDT000414389.2	PDS000039091.4	SAMN10532862	clinical	cd_8_group_1296	-	-
PDT000449064.2	PDS000039091.4	SAMN10794276	clinical	cd_8_group_1296	-	-
PDT000268692.3	PDS000035623.20	SAMN08106050	clinical	cd_8_group_1297	-	-
PDT000295825.3	PDS000035623.20	SAMN08273895	clinical	cd_8_group_1297	-	-
PDT000268714.3	PDS000033828.118	SAMN08115700	clinical	cd_8_group_1298	-	-
PDT000273377.3	PDS000033828.118	SAMN08182878	clinical	cd_8_group_1298	-	-
PDT000865441.1	PDS000033850.136	SAMN16522671	clinical	cd_8_group_1299	-	-
PDT000268719.3	PDS000033850.136	SAMN08115701	clinical	cd_8_group_1299	cd_4_group_968	cd_2_group_751
PDT000269987.3	PDS000033850.136	SAMN08103964	clinical	cd_8_group_1299	cd_4_group_968	cd_2_group_751
PDT000273841.3	PDS000033850.136	SAMN08202542	clinical	cd_8_group_1299	cd_4_group_968	cd_2_group_751
PDT000050185.3	PDS000034734.24	SAMN03352433	clinical	cd_8_group_13	-	-
PDT000050462.3	PDS000034734.24	SAMN03379992	clinical	cd_8_group_13	-	-
PDT000040398.3	PDS000034734.24	SAMN02991229	clinical	cd_8_group_13	cd_4_group_13	cd_2_group_13
PDT000049343.3	PDS000034734.24	SAMN03332162	clinical	cd_8_group_13	cd_4_group_13	cd_2_group_13
PDT000049344.3	PDS000034734.24	SAMN03332163	clinical	cd_8_group_13	cd_4_group_13	cd_2_group_13
PDT000049348.3	PDS000034734.24	SAMN03332167	clinical	cd_8_group_13	cd_4_group_13	cd_2_group_13
PDT000050172.3	PDS000034734.24	SAMN03354231	clinical	cd_8_group_13	cd_4_group_13	cd_2_group_13
PDT000050180.3	PDS000034734.24	SAMN03354235	clinical	cd_8_group_13	cd_4_group_13	cd_2_group_13
PDT000086220.3	PDS000056966.1	SAMN03782141	clinical	cd_8_group_130	cd_4_group_100	-
PDT000069911.3	PDS000056966.1	SAMN03792128	clinical	cd_8_group_130	cd_4_group_100	cd_2_group_80
PDT000086221.3	PDS000056966.1	SAMN03782142	clinical	cd_8_group_130	cd_4_group_100	cd_2_group_80
PDT000372113.1	PDS000061608.231	SAMN09979520	clinical	cd_8_group_1300	-	-
PDT000295743.2	PDS000061608.231	SAMN08743213	clinical	cd_8_group_1300	cd_4_group_969	-
PDT000387632.1	PDS000061608.231	SAMN10163331	clinical	cd_8_group_1300	cd_4_group_969	-
PDT000421118.2	PDS000061608.231	SAMN10619051	clinical	cd_8_group_1300	cd_4_group_969	-
PDT000268723.2	PDS000061608.231	SAMN08007320	clinical	cd_8_group_1300	cd_4_group_969	cd_2_group_752
PDT000321179.1	PDS000061608.231	SAMN09281197	clinical	cd_8_group_1300	cd_4_group_969	cd_2_group_752
PDT000334681.1	PDS000061608.231	SAMN09474746	clinical	cd_8_group_1300	cd_4_group_969	cd_2_group_752
PDT000340828.1	PDS000061608.231	SAMN09537085	clinical	cd_8_group_1300	cd_4_group_969	cd_2_group_752
PDT000344839.1	PDS000061608.231	SAMN09637249	clinical	cd_8_group_1300	cd_4_group_969	cd_2_group_752
PDT000355584.1	PDS000061608.231	SAMN09740866	clinical	cd_8_group_1300	cd_4_group_969	cd_2_group_752
PDT000356290.1	PDS000061608.231	SAMN09753072	clinical	cd_8_group_1300	cd_4_group_969	cd_2_group_752
PDT000366352.1	PDS000061608.231	SAMN09880139	clinical	cd_8_group_1300	cd_4_group_969	cd_2_group_752
PDT000376039.1	PDS000061608.231	SAMN10056019	clinical	cd_8_group_1300	cd_4_group_969	cd_2_group_752
PDT000384177.1	PDS000061608.231	SAMN10112844	clinical	cd_8_group_1300	cd_4_group_969	cd_2_group_752
PDT000384185.1	PDS000061608.231	SAMN10112843	clinical	cd_8_group_1300	cd_4_group_969	cd_2_group_752
PDT000390298.1	PDS000061608.231	SAMN10230870	clinical	cd_8_group_1300	cd_4_group_969	cd_2_group_752
PDT000432425.1	PDS000061608.231	SAMN10718273	clinical	cd_8_group_1300	cd_4_group_969	cd_2_group_752
PDT000494616.1	PDS000061608.231	SAMN11479946	clinical	cd_8_group_1300	cd_4_group_969	cd_2_group_752
PDT000268746.2	PDS000061928.2	SAMN08049951	clinical	cd_8_group_1301	cd_4_group_970	-
PDT000404082.1	PDS000061928.2	SAMN10391949	clinical	cd_8_group_1301	cd_4_group_970	cd_2_group_1296
PDT000404088.1	PDS000061928.2	SAMN10391939	clinical	cd_8_group_1301	cd_4_group_970	cd_2_group_1296
PDT000269973.3	PDS000017830.48	SAMN08105005	clinical	cd_8_group_1302	-	-
PDT000273529.3	PDS000017830.48	SAMN08200281	clinical	cd_8_group_1302	-	-
PDT000269974.3	PDS000079375.441	SAMN08105141	clinical	cd_8_group_1303	cd_4_group_972	-
PDT000269975.2	PDS000079375.441	SAMN08105143	clinical	cd_8_group_1303	cd_4_group_972	-
PDT000274300.2	PDS000079375.441	SAMN08217243	clinical	cd_8_group_1303	cd_4_group_972	-
PDT000399304.2	PDS000079375.441	SAMN10348609	clinical	cd_8_group_1303	cd_4_group_972	-
PDT000269984.3	PDS000018422.14	SAMN08104999	clinical	cd_8_group_1304	-	-
PDT000351565.2	PDS000018422.14	SAMN09690543	clinical	cd_8_group_1304	cd_4_group_1327	cd_2_group_1032
PDT000355479.2	PDS000018422.14	SAMN09740110	clinical	cd_8_group_1304	cd_4_group_1327	cd_2_group_1032
PDT000356222.2	PDS000018422.14	SAMN09752995	clinical	cd_8_group_1304	cd_4_group_1327	cd_2_group_1032
PDT000359126.2	PDS000018422.14	SAMN09779789	clinical	cd_8_group_1304	cd_4_group_1327	cd_2_group_1032
PDT000269994.3	PDS000094491.59	SAMN08104997	clinical	cd_8_group_1305	cd_4_group_973	cd_2_group_754
PDT000271177.3	PDS000094491.59	SAMN08104996	clinical	cd_8_group_1305	cd_4_group_973	cd_2_group_754
PDT000269997.3	PDS000034084.9	SAMN08102395	clinical	cd_8_group_1306	cd_4_group_974	cd_2_group_755
PDT000270120.3	PDS000034084.9	SAMN08016974	clinical	cd_8_group_1306	cd_4_group_974	cd_2_group_755
PDT000627824.2	PDS000015662.36	SAMN13280888	clinical	cd_8_group_1307	-	-
PDT001095504.1	PDS000015662.36	SAMN20362740	clinical	cd_8_group_1307	cd_4_group_3510	-
PDT001328463.1	PDS000015662.36	SAMN29044102	clinical	cd_8_group_1307	cd_4_group_3510	-
PDT000269998.3	PDS000015662.36	SAMN08104993	clinical	cd_8_group_1307	cd_4_group_975	-
PDT000273496.3	PDS000015662.36	SAMN08200290	clinical	cd_8_group_1307	cd_4_group_975	-
PDT000421964.2	PDS000015662.36	SAMN10624481	clinical	cd_8_group_1307	cd_4_group_975	-
PDT000532691.2	PDS000015662.36	SAMN12127728	clinical	cd_8_group_1307	cd_4_group_975	cd_2_group_1581
PDT000593806.2	PDS000015662.36	SAMN12842646	clinical	cd_8_group_1307	cd_4_group_975	cd_2_group_1581
PDT000619296.2	PDS000015662.36	SAMN13148954	clinical	cd_8_group_1307	cd_4_group_975	cd_2_group_1581
PDT000280713.3	PDS000015662.36	SAMN08379065	clinical	cd_8_group_1307	cd_4_group_975	cd_2_group_786
PDT000627093.2	PDS000015662.36	SAMN13264880	clinical	cd_8_group_1307	cd_4_group_975	cd_2_group_786
PDT000270013.3	PDS000017833.6	SAMN08103972	clinical	cd_8_group_1308	cd_4_group_976	-
PDT000352659.2	PDS000017833.6	SAMN09695325	clinical	cd_8_group_1308	cd_4_group_976	-
PDT000270024.3	PDS000015561.25	SAMN08118164	clinical	cd_8_group_1309	-	-
PDT000820720.1	PDS000015561.25	SAMN15901955	clinical	cd_8_group_1309	-	-
PDT001434501.1	PDS000015561.25	SAMN31023317	clinical	cd_8_group_1309	-	-
PDT001456472.1	PDS000015561.25	SAMN31370143	clinical	cd_8_group_1309	-	-
PDT000069919.3	PDS000034542.10	SAMN03792973	clinical	cd_8_group_131	-	-
PDT000083228.3	PDS000034542.10	SAMN04028182	clinical	cd_8_group_131	-	-
PDT000270026.3	PDS000034994.38	SAMN08115690	clinical	cd_8_group_1310	-	-
PDT000607618.2	PDS000034994.38	SAMN13025242	clinical	cd_8_group_1310	-	-
PDT000270027.3	PDS000115390.23	SAMN08114926	clinical	cd_8_group_1311	-	-
PDT000412002.2	PDS000115390.23	SAMN10492404	clinical	cd_8_group_1311	cd_4_group_1698	cd_2_group_1319
PDT000413928.2	PDS000115390.23	SAMN10518490	clinical	cd_8_group_1311	cd_4_group_1698	cd_2_group_1319
PDT000413929.2	PDS000115390.23	SAMN10518492	clinical	cd_8_group_1311	cd_4_group_1698	cd_2_group_1319
PDT000413930.2	PDS000115390.23	SAMN10518493	clinical	cd_8_group_1311	cd_4_group_1698	cd_2_group_1319
PDT000270031.3	PDS000035616.6	SAMN08115691	clinical	cd_8_group_1312	-	-
PDT000951970.1	PDS000035616.6	SAMN17844264	clinical	cd_8_group_1312	-	-
PDT000396617.2	PDS000144579.129	SAMN10293228	clinical	cd_8_group_1313	-	-
PDT000575625.2	PDS000144579.129	SAMN12648987	clinical	cd_8_group_1313	-	-
PDT000642317.2	PDS000144579.129	SAMN13517285	clinical	cd_8_group_1313	-	-
PDT000400781.2	PDS000144579.129	SAMN10366664	clinical	cd_8_group_1313	cd_4_group_1649	cd_2_group_1286
PDT000403963.2	PDS000144579.129	SAMN10391756	clinical	cd_8_group_1313	cd_4_group_1649	cd_2_group_1286
PDT000407589.2	PDS000144579.129	SAMN10432096	clinical	cd_8_group_1313	cd_4_group_1649	cd_2_group_1286
PDT000270035.3	PDS000144579.129	SAMN08130234	clinical	cd_8_group_1313	cd_4_group_977	-
PDT000407536.2	PDS000144579.129	SAMN10432021	clinical	cd_8_group_1313	cd_4_group_977	-
PDT000546302.2	PDS000144579.129	SAMN12325139	clinical	cd_8_group_1313	cd_4_group_977	-
PDT000270048.3	PDS000057424.3	SAMN08130237	clinical	cd_8_group_1314	cd_4_group_978	cd_2_group_756
PDT000270088.3	PDS000057424.3	SAMN08130240	clinical	cd_8_group_1314	cd_4_group_978	cd_2_group_756
PDT000270115.3	PDS000057424.3	SAMN08130241	clinical	cd_8_group_1314	cd_4_group_978	cd_2_group_756
PDT000270690.3	PDS000057424.3	SAMN08130239	clinical	cd_8_group_1314	cd_4_group_978	cd_2_group_756
PDT000270050.2	PDS000061738.1	SAMN08135024	clinical	cd_8_group_1315	cd_4_group_979	-
PDT000273859.2	PDS000061738.1	SAMN08211233	clinical	cd_8_group_1315	cd_4_group_979	-
PDT000270051.2	PDS000061844.1	SAMN08130416	clinical	cd_8_group_1316	-	-
PDT000570789.1	PDS000061844.1	SAMN12618136	clinical	cd_8_group_1316	-	-
PDT000270052.3	PDS000033550.34	SAMN08134146	clinical	cd_8_group_1317	-	-
PDT000270061.3	PDS000033550.34	SAMN08134135	clinical	cd_8_group_1317	-	-
PDT000270100.3	PDS000035610.36	SAMN08130350	clinical	cd_8_group_1318	cd_4_group_980	cd_2_group_757
PDT000270110.3	PDS000035610.36	SAMN08130251	clinical	cd_8_group_1318	cd_4_group_980	cd_2_group_757
PDT000270114.3	PDS000017872.11	SAMN08129178	clinical	cd_8_group_1319	-	-
PDT000421966.2	PDS000017872.11	SAMN10624706	clinical	cd_8_group_1319	-	-
PDT000329868.2	PDS000017872.11	SAMN09428945	clinical	cd_8_group_1319	cd_4_group_1240	-
PDT000625571.2	PDS000017872.11	SAMN13242731	clinical	cd_8_group_1319	cd_4_group_1240	-
PDT000273064.3	PDS000017872.11	SAMN08177704	clinical	cd_8_group_1319	cd_4_group_988	cd_2_group_764
PDT000281763.3	PDS000017872.11	SAMN08367895	clinical	cd_8_group_1319	cd_4_group_988	cd_2_group_764
PDT000069921.3	PDS000056948.1	SAMN03860040	clinical	cd_8_group_132	cd_4_group_101	-
PDT000069925.3	PDS000056948.1	SAMN03860042	clinical	cd_8_group_132	cd_4_group_101	-
PDT000270685.3	PDS000000712.113	SAMN08144284	clinical	cd_8_group_1320	cd_4_group_981	-
PDT000359275.2	PDS000000712.113	SAMN09779961	clinical	cd_8_group_1320	cd_4_group_981	-
PDT000270689.3	PDS000035295.83	SAMN08118159	clinical	cd_8_group_1321	-	-
PDT000271305.3	PDS000035295.83	SAMN08150378	clinical	cd_8_group_1321	-	-
PDT000334471.2	PDS000035295.83	SAMN09474692	clinical	cd_8_group_1321	-	-
PDT000302816.3	PDS000035295.83	SAMN08832925	clinical	cd_8_group_1321	cd_4_group_1065	-
PDT000295776.3	PDS000035295.83	SAMN08743349	clinical	cd_8_group_1321	cd_4_group_1065	cd_2_group_828
PDT000306734.3	PDS000035295.83	SAMN08940626	clinical	cd_8_group_1321	cd_4_group_1065	cd_2_group_828
PDT000306743.3	PDS000035295.83	SAMN08940657	clinical	cd_8_group_1321	cd_4_group_1065	cd_2_group_828
PDT000306749.3	PDS000035295.83	SAMN08940625	clinical	cd_8_group_1321	cd_4_group_1065	cd_2_group_828
PDT000271191.3	PDS000035156.14	SAMN08110341	clinical	cd_8_group_1322	cd_4_group_982	-
PDT000555642.2	PDS000035156.14	SAMN12497192	clinical	cd_8_group_1322	cd_4_group_982	-
PDT000271209.3	PDS000035577.9	SAMN08160137	clinical	cd_8_group_1323	-	-
PDT000273519.3	PDS000035577.9	SAMN08196868	clinical	cd_8_group_1323	-	-
PDT000342340.2	PDS000011595.64	SAMN09623431	clinical	cd_8_group_1324	cd_4_group_983	-
PDT000499226.2	PDS000011595.64	SAMN11604187	clinical	cd_8_group_1324	cd_4_group_983	-
PDT000271222.3	PDS000011595.64	SAMN08110933	clinical	cd_8_group_1324	cd_4_group_983	cd_2_group_760
PDT000321148.2	PDS000011595.64	SAMN09281100	clinical	cd_8_group_1324	cd_4_group_983	cd_2_group_760
PDT000271224.3	PDS000063298.72	SAMN08153796	clinical	cd_8_group_1325	-	-
PDT000314331.3	PDS000063298.72	SAMN09210255	clinical	cd_8_group_1325	-	-
PDT000271225.3	PDS000016143.37	SAMN08110935	clinical	cd_8_group_1326	-	-
PDT000312077.3	PDS000016143.37	SAMN09083281	clinical	cd_8_group_1326	-	-
PDT000271254.2	PDS000004492.108	SAMN08159844	clinical	cd_8_group_1327	cd_4_group_984	cd_2_group_761
PDT000271261.2	PDS000004492.108	SAMN08159845	clinical	cd_8_group_1327	cd_4_group_984	cd_2_group_761
PDT000271284.3	PDS000035242.24	SAMN08150374	clinical	cd_8_group_1328	-	-
PDT000271292.3	PDS000035242.24	SAMN08150377	clinical	cd_8_group_1328	-	-
PDT000271298.3	PDS000114124.72	SAMN08150373	clinical	cd_8_group_1329	cd_4_group_985	-
PDT000271310.3	PDS000114124.72	SAMN08150376	clinical	cd_8_group_1329	cd_4_group_985	cd_2_group_763
PDT000273058.3	PDS000114124.72	SAMN08181997	clinical	cd_8_group_1329	cd_4_group_985	cd_2_group_763
PDT000279448.3	PDS000114124.72	SAMN08357461	clinical	cd_8_group_1329	cd_4_group_985	cd_2_group_763
PDT000072436.3	PDS000034598.3	SAMN03856457	clinical	cd_8_group_133	-	-
PDT000072432.3	PDS000034598.3	SAMN03840337	clinical	cd_8_group_133	cd_4_group_102	-
PDT000072434.3	PDS000034598.3	SAMN03840340	clinical	cd_8_group_133	cd_4_group_102	-
PDT000084162.3	PDS000034598.3	SAMN03892972	clinical	cd_8_group_133	cd_4_group_102	-
PDT000149193.3	PDS000034598.3	SAMN05763116	clinical	cd_8_group_133	cd_4_group_410	cd_2_group_308
PDT000149195.3	PDS000034598.3	SAMN05763107	clinical	cd_8_group_133	cd_4_group_410	cd_2_group_308
PDT000149199.3	PDS000034598.3	SAMN05763112	clinical	cd_8_group_133	cd_4_group_410	cd_2_group_308
PDT000149224.3	PDS000034598.3	SAMN05763111	clinical	cd_8_group_133	cd_4_group_410	cd_2_group_308
PDT000151451.3	PDS000034598.3	SAMN05859282	clinical	cd_8_group_133	cd_4_group_410	cd_2_group_308
PDT000156838.3	PDS000034598.3	SAMN05935605	clinical	cd_8_group_133	cd_4_group_410	cd_2_group_308
PDT000273035.2	PDS000007822.653	SAMN08110342	clinical	cd_8_group_1330	-	-
PDT000274303.2	PDS000007822.653	SAMN08217239	clinical	cd_8_group_1330	-	-
[truncated: 30,181 more rows]
