# Supplementary material for: Genomic perspectives on foodborne illness
Source: medRxiv. 2024 May 16:2024.05.16.24307425. Preprint. [Version 1] doi: 10.1101/2024.05.16.24307425 (PMC11188124; doi:10.1101/2024.05.16.24307425)
Supplement: Supplement 3 [file media-3.zip › Copy of Salmonella.clusters.all.txt]

PDT000000002.3	PDS000032687.2	SAMN02147118	environmental/other	cd_8_group_1	cd_4_group_1	cd_2_group_1
PDT000196928.1	PDS000032687.2	SAMN03358252	NULL	cd_8_group_1	cd_4_group_1	cd_2_group_1
PDT000196931.1	PDS000032687.2	SAMN03358250	NULL	cd_8_group_1	cd_4_group_1	cd_2_group_1
PDT001594258.1	PDS000032687.2	SAMN03784361	environmental/other	cd_8_group_1	cd_4_group_1	cd_2_group_1
PDT001594263.1	PDS000032687.2	SAMN03784379	environmental/other	cd_8_group_1	cd_4_group_1	cd_2_group_1
PDT000000003.3	PDS000032687.2	SAMN02147119	environmental/other	cd_8_group_1	cd_4_group_1	cd_2_group_2
PDT000196927.1	PDS000032687.2	SAMN03358255	NULL	cd_8_group_1	cd_4_group_1	cd_2_group_2
PDT001594260.1	PDS000032687.2	SAMN03784360	environmental/other	cd_8_group_1	cd_4_group_1	cd_2_group_2
PDT000031387.4	PDS000032316.9	SAMN02766966	environmental/other	cd_8_group_10	cd_4_group_9	-
PDT000036555.4	PDS000032316.9	SAMN02782467	environmental/other	cd_8_group_10	cd_4_group_9	-
PDT000000124.4	PDS000032316.9	SAMN01902243	environmental/other	cd_8_group_10	cd_4_group_9	cd_2_group_9
PDT000036470.4	PDS000032316.9	SAMN02782465	environmental/other	cd_8_group_10	cd_4_group_9	cd_2_group_9
PDT000000502.2	PDS000032606.4	SAMN02265336	environmental/other	cd_8_group_100	-	-
PDT000052128.2	PDS000032606.4	SAMN02712199	NULL	cd_8_group_100	-	-
PDT000660951.1	PDS000032606.4	SAMN02908576	environmental/other	cd_8_group_100	-	-
PDT000020091.2	PDS000032399.9	SAMN02470974	clinical	cd_8_group_1000	-	-
PDT000688540.1	PDS000032399.9	SAMN13850655	clinical	cd_8_group_1000	-	-
PDT000322889.1	PDS000020658.5	SAMN09295187	clinical	cd_8_group_10000	cd_4_group_16792	cd_2_group_15314
PDT000341288.1	PDS000020658.5	SAMN09566372	clinical	cd_8_group_10000	cd_4_group_16792	cd_2_group_15314
PDT000465517.1	PDS000020658.5	SAMN10922332	clinical	cd_8_group_10000	cd_4_group_16792	cd_2_group_15314
PDT000199387.2	PDS000020658.5	SAMN06680576	clinical	cd_8_group_10000	cd_4_group_9755	-
PDT000381508.1	PDS000020658.5	SAMN10093799	clinical	cd_8_group_10000	cd_4_group_9755	-
PDT000199396.2	PDS000030476.2	SAMN06680589	clinical	cd_8_group_10001	-	-
PDT000981110.1	PDS000030476.2	SAMEA5532843	NULL	cd_8_group_10001	-	-
PDT000894520.1	PDS000029504.5	SAMEA5548290	clinical	cd_8_group_10002	-	-
PDT000894527.1	PDS000029504.5	SAMEA5548297	clinical	cd_8_group_10002	-	-
PDT000894533.1	PDS000029504.5	SAMEA5548303	clinical	cd_8_group_10002	cd_4_group_9756	-
PDT000894512.1	PDS000029504.5	SAMEA5548282	clinical	cd_8_group_10002	cd_4_group_9756	cd_2_group_33303
PDT001233404.1	PDS000029504.5	SAMEA4769625	clinical	cd_8_group_10002	cd_4_group_9756	cd_2_group_33303
PDT000199401.2	PDS000029504.5	SAMN06681242	clinical	cd_8_group_10002	cd_4_group_9756	cd_2_group_8877
PDT000199402.2	PDS000029504.5	SAMN06681246	clinical	cd_8_group_10002	cd_4_group_9756	cd_2_group_8877
PDT000199403.2	PDS000029504.5	SAMN06681249	clinical	cd_8_group_10002	cd_4_group_9756	cd_2_group_8877
PDT000199404.2	PDS000029504.5	SAMN06681266	clinical	cd_8_group_10002	cd_4_group_9756	cd_2_group_8877
PDT000199405.2	PDS000029504.5	SAMN06681265	environmental/other	cd_8_group_10002	cd_4_group_9756	cd_2_group_8877
PDT000221296.2	PDS000029504.5	SAMN07259954	clinical	cd_8_group_10002	cd_4_group_9756	cd_2_group_8877
PDT000221372.2	PDS000029504.5	SAMN06641775	clinical	cd_8_group_10002	cd_4_group_9756	cd_2_group_8877
PDT000606347.1	PDS000029504.5	SAMEA6057498	NULL	cd_8_group_10002	cd_4_group_9756	cd_2_group_8877
PDT000606581.1	PDS000029504.5	SAMEA6057741	NULL	cd_8_group_10002	cd_4_group_9756	cd_2_group_8877
PDT000606657.1	PDS000029504.5	SAMEA6057819	NULL	cd_8_group_10002	cd_4_group_9756	cd_2_group_8877
PDT000606866.1	PDS000029504.5	SAMEA6058035	NULL	cd_8_group_10002	cd_4_group_9756	cd_2_group_8877
PDT000607418.1	PDS000029504.5	SAMEA6058593	NULL	cd_8_group_10002	cd_4_group_9756	cd_2_group_8877
PDT000607425.1	PDS000029504.5	SAMEA6058600	NULL	cd_8_group_10002	cd_4_group_9756	cd_2_group_8877
PDT000894482.1	PDS000029504.5	SAMEA5548252	clinical	cd_8_group_10002	cd_4_group_9756	cd_2_group_8877
PDT000894507.1	PDS000029504.5	SAMEA5548277	clinical	cd_8_group_10002	cd_4_group_9756	cd_2_group_8877
PDT000894513.1	PDS000029504.5	SAMEA5548283	clinical	cd_8_group_10002	cd_4_group_9756	cd_2_group_8877
PDT000894514.1	PDS000029504.5	SAMEA5548284	clinical	cd_8_group_10002	cd_4_group_9756	cd_2_group_8877
PDT000894525.1	PDS000029504.5	SAMEA5548295	clinical	cd_8_group_10002	cd_4_group_9756	cd_2_group_8877
PDT000894536.1	PDS000029504.5	SAMEA5548306	clinical	cd_8_group_10002	cd_4_group_9756	cd_2_group_8877
PDT000905836.1	PDS000029504.5	SAMEA4769629	clinical	cd_8_group_10002	cd_4_group_9756	cd_2_group_8877
PDT000905837.1	PDS000029504.5	SAMEA4769628	clinical	cd_8_group_10002	cd_4_group_9756	cd_2_group_8877
PDT000905838.1	PDS000029504.5	SAMEA4769627	clinical	cd_8_group_10002	cd_4_group_9756	cd_2_group_8877
PDT000905839.1	PDS000029504.5	SAMEA4769622	clinical	cd_8_group_10002	cd_4_group_9756	cd_2_group_8877
PDT000905840.1	PDS000029504.5	SAMEA4769621	clinical	cd_8_group_10002	cd_4_group_9756	cd_2_group_8877
PDT000905841.1	PDS000029504.5	SAMEA4769620	clinical	cd_8_group_10002	cd_4_group_9756	cd_2_group_8877
PDT000905842.1	PDS000029504.5	SAMEA4769618	clinical	cd_8_group_10002	cd_4_group_9756	cd_2_group_8877
PDT001233402.1	PDS000029504.5	SAMEA4769630	clinical	cd_8_group_10002	cd_4_group_9756	cd_2_group_8877
PDT001233403.1	PDS000029504.5	SAMEA4769626	clinical	cd_8_group_10002	cd_4_group_9756	cd_2_group_8877
PDT001233405.1	PDS000029504.5	SAMEA4769624	clinical	cd_8_group_10002	cd_4_group_9756	cd_2_group_8877
PDT001233406.1	PDS000029504.5	SAMEA4769623	clinical	cd_8_group_10002	cd_4_group_9756	cd_2_group_8877
PDT001233407.1	PDS000029504.5	SAMEA4769619	clinical	cd_8_group_10002	cd_4_group_9756	cd_2_group_8877
PDT000199424.2	PDS000026970.894	SAMN06647606	clinical	cd_8_group_10003	-	-
PDT000682615.1	PDS000026970.894	SAMN14084339	clinical	cd_8_group_10003	-	-
PDT000793595.1	PDS000026970.894	SAMN15591359	clinical	cd_8_group_10003	-	-
PDT000199426.2	PDS000127718.164	SAMN06647605	clinical	cd_8_group_10004	-	-
PDT000287137.2	PDS000127718.164	SAMN08383936	clinical	cd_8_group_10004	-	-
PDT000558632.1	PDS000127718.164	SAMN12537885	clinical	cd_8_group_10004	-	-
PDT000662097.1	PDS000127718.164	SAMN13852335	clinical	cd_8_group_10004	-	-
PDT000671764.1	PDS000127718.164	SAMN13935728	clinical	cd_8_group_10004	-	-
PDT000682598.1	PDS000127718.164	SAMN14084286	clinical	cd_8_group_10004	-	-
PDT000689391.1	PDS000127718.164	SAMN14162746	clinical	cd_8_group_10004	-	-
PDT000968162.1	PDS000127718.164	SAMN17984020	clinical	cd_8_group_10004	-	-
PDT001126608.1	PDS000127718.164	SAMN21381070	clinical	cd_8_group_10004	-	-
PDT001174057.1	PDS000127718.164	SAMN23098967	clinical	cd_8_group_10004	-	-
PDT001648599.1	PDS000127718.164	SAMN33549783	clinical	cd_8_group_10004	-	-
PDT001829089.2	PDS000127718.164	SAMN36714132	clinical	cd_8_group_10004	-	-
PDT001985508.1	PDS000127718.164	SAMN38266124	clinical	cd_8_group_10004	-	-
PDT000498693.1	PDS000127718.164	SAMN11580983	environmental/other	cd_8_group_10004	cd_4_group_24145	-
PDT001352396.1	PDS000127718.164	SAMN29500970	clinical	cd_8_group_10004	cd_4_group_24145	-
PDT000855358.1	PDS000127718.164	SAMN16366112	clinical	cd_8_group_10004	cd_4_group_27766	-
PDT000611467.1	PDS000127718.164	SAMN13057278	clinical	cd_8_group_10004	cd_4_group_27766	cd_2_group_25874
PDT000871621.1	PDS000127718.164	SAMN16588747	clinical	cd_8_group_10004	cd_4_group_27766	cd_2_group_25874
PDT000199428.2	PDS000029475.1	SAMN06662218	clinical	cd_8_group_10005	cd_4_group_9757	-
PDT000199429.2	PDS000029475.1	SAMN06662220	clinical	cd_8_group_10005	cd_4_group_9757	cd_2_group_8878
PDT000199430.2	PDS000029475.1	SAMN06662219	clinical	cd_8_group_10005	cd_4_group_9757	cd_2_group_8878
PDT000199438.2	PDS000029475.1	SAMN06662221	clinical	cd_8_group_10005	cd_4_group_9757	cd_2_group_8878
PDT000199436.2	PDS000029474.1	SAMN06662224	clinical	cd_8_group_10006	cd_4_group_9758	cd_2_group_8879
PDT000199439.2	PDS000029474.1	SAMN06662223	clinical	cd_8_group_10006	cd_4_group_9758	cd_2_group_8879
PDT000199441.2	PDS000012567.120	SAMN06672015	clinical	cd_8_group_10007	cd_4_group_9759	cd_2_group_8880
PDT000211644.2	PDS000012567.120	SAMN07137463	clinical	cd_8_group_10007	cd_4_group_9759	cd_2_group_8880
PDT000199445.2	PDS000013853.279	SAMN06672014	clinical	cd_8_group_10008	-	-
PDT000607683.1	PDS000013853.279	SAMN13025781	clinical	cd_8_group_10008	-	-
PDT000199450.2	PDS000121802.36	SAMN06672343	clinical	cd_8_group_10009	-	-
PDT000905983.1	PDS000121802.36	SAMN06263774	clinical	cd_8_group_10009	-	-
PDT000344574.1	PDS000009703.13	SAMN09636250	clinical	cd_8_group_1001	-	-
PDT000171862.2	PDS000009703.13	SAMN06140450	environmental/other	cd_8_group_1001	cd_4_group_8001	cd_2_group_7196
PDT000416386.1	PDS000009703.13	SAMN10581900	environmental/other	cd_8_group_1001	cd_4_group_8001	cd_2_group_7196
PDT000020096.2	PDS000009703.13	SAMN02383573	environmental/other	cd_8_group_1001	cd_4_group_924	cd_2_group_800
PDT001024822.2	PDS000009703.13	SAMN02383572	environmental/other	cd_8_group_1001	cd_4_group_924	cd_2_group_800
PDT001882358.1	PDS000127718.164	SAMN37361774	clinical	cd_8_group_10010	cd_4_group_9761	-
PDT000199452.2	PDS000127718.164	SAMN06672345	clinical	cd_8_group_10010	cd_4_group_9761	cd_2_group_8881
PDT001074551.1	PDS000127718.164	SAMN19797254	clinical	cd_8_group_10010	cd_4_group_9761	cd_2_group_8881
PDT001545140.1	PDS000127718.164	SAMN32393144	clinical	cd_8_group_10010	cd_4_group_9761	cd_2_group_8881
PDT001854309.1	PDS000127718.164	SAMN37033524	clinical	cd_8_group_10010	cd_4_group_9761	cd_2_group_8881
PDT000199454.2	PDS000032628.156	SAMN06672017	clinical	cd_8_group_10011	cd_4_group_9762	cd_2_group_8882
PDT000211205.2	PDS000032628.156	SAMN07137461	clinical	cd_8_group_10011	cd_4_group_9762	cd_2_group_8882
PDT000214850.2	PDS000026951.68	SAMN07172933	clinical	cd_8_group_10012	-	-
PDT000224454.2	PDS000026951.68	SAMN07289116	clinical	cd_8_group_10012	-	-
PDT000403843.1	PDS000026951.68	SAMN10391467	clinical	cd_8_group_10012	-	-
PDT000498823.1	PDS000026951.68	SAMN11581936	clinical	cd_8_group_10012	-	-
PDT000533361.1	PDS000026951.68	SAMN12143116	clinical	cd_8_group_10012	-	-
PDT000730727.1	PDS000026951.68	SAMN14833831	clinical	cd_8_group_10012	-	-
PDT000806598.1	PDS000026951.68	SAMN15775871	clinical	cd_8_group_10012	-	-
PDT001178174.1	PDS000026951.68	SAMN23285440	environmental/other	cd_8_group_10012	-	-
PDT001882904.1	PDS000026951.68	SAMN37383287	clinical	cd_8_group_10012	-	-
PDT000214861.2	PDS000026951.68	SAMN07172929	clinical	cd_8_group_10012	cd_4_group_9763	-
PDT000218485.2	PDS000026951.68	SAMN07213845	clinical	cd_8_group_10012	cd_4_group_9763	-
PDT000220171.2	PDS000026951.68	SAMN07255727	clinical	cd_8_group_10012	cd_4_group_9763	-
PDT000230187.2	PDS000026951.68	SAMN07414123	clinical	cd_8_group_10012	cd_4_group_9763	-
PDT000272648.2	PDS000026951.68	SAMN08161588	clinical	cd_8_group_10012	cd_4_group_9763	-
PDT000314459.2	PDS000026951.68	SAMN09211328	environmental/other	cd_8_group_10012	cd_4_group_9763	-
PDT000354057.1	PDS000026951.68	SAMN09724578	clinical	cd_8_group_10012	cd_4_group_9763	-
PDT000787571.1	PDS000026951.68	SAMN15522040	clinical	cd_8_group_10012	cd_4_group_9763	-
PDT000856036.1	PDS000026951.68	SAMN16379473	clinical	cd_8_group_10012	cd_4_group_9763	-
PDT000367016.1	PDS000026951.68	SAMN09908936	clinical	cd_8_group_10012	cd_4_group_9763	cd_2_group_17710
PDT000793888.1	PDS000026951.68	SAMN15594328	clinical	cd_8_group_10012	cd_4_group_9763	cd_2_group_17710
PDT000678350.1	PDS000026951.68	SAMN14008248	environmental/other	cd_8_group_10012	cd_4_group_9763	cd_2_group_27948
PDT000678352.1	PDS000026951.68	SAMN14008245	environmental/other	cd_8_group_10012	cd_4_group_9763	cd_2_group_27948
PDT000678354.1	PDS000026951.68	SAMN14008240	environmental/other	cd_8_group_10012	cd_4_group_9763	cd_2_group_27948
PDT000678596.1	PDS000026951.68	SAMN14008721	environmental/other	cd_8_group_10012	cd_4_group_9763	cd_2_group_27948
PDT000199455.2	PDS000026951.68	SAMN06672342	clinical	cd_8_group_10012	cd_4_group_9763	cd_2_group_8883
PDT000203437.2	PDS000026951.68	SAMN06756762	clinical	cd_8_group_10012	cd_4_group_9763	cd_2_group_8883
PDT000209665.2	PDS000026951.68	SAMN06947983	clinical	cd_8_group_10012	cd_4_group_9763	cd_2_group_8883
PDT000209756.2	PDS000026951.68	SAMN06947982	clinical	cd_8_group_10012	cd_4_group_9763	cd_2_group_8883
PDT000211232.2	PDS000026951.68	SAMN07151056	clinical	cd_8_group_10012	cd_4_group_9763	cd_2_group_8883
PDT000211240.2	PDS000026951.68	SAMN07129174	clinical	cd_8_group_10012	cd_4_group_9763	cd_2_group_8883
PDT000211437.3	PDS000026951.68	SAMN06915153	clinical	cd_8_group_10012	cd_4_group_9763	cd_2_group_8883
PDT000212595.2	PDS000026951.68	SAMN07143154	clinical	cd_8_group_10012	cd_4_group_9763	cd_2_group_8883
PDT000212633.2	PDS000026951.68	SAMN07143153	clinical	cd_8_group_10012	cd_4_group_9763	cd_2_group_8883
PDT000213132.2	PDS000026951.68	SAMN07159065	clinical	cd_8_group_10012	cd_4_group_9763	cd_2_group_8883
PDT000213134.2	PDS000026951.68	SAMN07159067	clinical	cd_8_group_10012	cd_4_group_9763	cd_2_group_8883
PDT000213147.2	PDS000026951.68	SAMN07159066	clinical	cd_8_group_10012	cd_4_group_9763	cd_2_group_8883
PDT000213153.2	PDS000026951.68	SAMN07159068	clinical	cd_8_group_10012	cd_4_group_9763	cd_2_group_8883
PDT000213818.2	PDS000026951.68	SAMN07168859	clinical	cd_8_group_10012	cd_4_group_9763	cd_2_group_8883
PDT000214813.2	PDS000026951.68	SAMN07172981	clinical	cd_8_group_10012	cd_4_group_9763	cd_2_group_8883
PDT000214877.2	PDS000026951.68	SAMN07172943	clinical	cd_8_group_10012	cd_4_group_9763	cd_2_group_8883
PDT000214883.2	PDS000026951.68	SAMN07172957	clinical	cd_8_group_10012	cd_4_group_9763	cd_2_group_8883
PDT000214998.2	PDS000026951.68	SAMN07176548	clinical	cd_8_group_10012	cd_4_group_9763	cd_2_group_8883
PDT000215614.2	PDS000026951.68	SAMN07147067	clinical	cd_8_group_10012	cd_4_group_9763	cd_2_group_8883
PDT000215936.2	PDS000026951.68	SAMN07184791	clinical	cd_8_group_10012	cd_4_group_9763	cd_2_group_8883
PDT000217242.2	PDS000026951.68	SAMN07198323	clinical	cd_8_group_10012	cd_4_group_9763	cd_2_group_8883
PDT000219387.2	PDS000026951.68	SAMN07213126	clinical	cd_8_group_10012	cd_4_group_9763	cd_2_group_8883
PDT000219593.2	PDS000026951.68	SAMN07250000	clinical	cd_8_group_10012	cd_4_group_9763	cd_2_group_8883
PDT000219601.2	PDS000026951.68	SAMN07250014	clinical	cd_8_group_10012	cd_4_group_9763	cd_2_group_8883
PDT000220157.2	PDS000026951.68	SAMN07255494	clinical	cd_8_group_10012	cd_4_group_9763	cd_2_group_8883
PDT000223131.2	PDS000026951.68	SAMN07159025	clinical	cd_8_group_10012	cd_4_group_9763	cd_2_group_8883
PDT000223146.2	PDS000026951.68	SAMN07184661	clinical	cd_8_group_10012	cd_4_group_9763	cd_2_group_8883
PDT000224469.2	PDS000026951.68	SAMN07327461	clinical	cd_8_group_10012	cd_4_group_9763	cd_2_group_8883
PDT000225922.2	PDS000026951.68	SAMN07371069	environmental/other	cd_8_group_10012	cd_4_group_9763	cd_2_group_8883
PDT000226852.2	PDS000026951.68	SAMN07370925	clinical	cd_8_group_10012	cd_4_group_9763	cd_2_group_8883
PDT000226948.2	PDS000026951.68	SAMN07362170	clinical	cd_8_group_10012	cd_4_group_9763	cd_2_group_8883
PDT000226955.2	PDS000026951.68	SAMN07362169	clinical	cd_8_group_10012	cd_4_group_9763	cd_2_group_8883
PDT000227167.2	PDS000026951.68	SAMN07362176	clinical	cd_8_group_10012	cd_4_group_9763	cd_2_group_8883
PDT000227675.2	PDS000026951.68	SAMN07358304	clinical	cd_8_group_10012	cd_4_group_9763	cd_2_group_8883
PDT000227761.2	PDS000026951.68	SAMN07372743	clinical	cd_8_group_10012	cd_4_group_9763	cd_2_group_8883
PDT000230189.2	PDS000026951.68	SAMN07414122	clinical	cd_8_group_10012	cd_4_group_9763	cd_2_group_8883
PDT000230253.2	PDS000026951.68	SAMN07358271	clinical	cd_8_group_10012	cd_4_group_9763	cd_2_group_8883
PDT000230308.2	PDS000026951.68	SAMN07419613	clinical	cd_8_group_10012	cd_4_group_9763	cd_2_group_8883
PDT000230400.2	PDS000026951.68	SAMN07419657	clinical	cd_8_group_10012	cd_4_group_9763	cd_2_group_8883
PDT000230659.2	PDS000026951.68	SAMN07427367	clinical	cd_8_group_10012	cd_4_group_9763	cd_2_group_8883
PDT000230662.2	PDS000026951.68	SAMN07427354	clinical	cd_8_group_10012	cd_4_group_9763	cd_2_group_8883
PDT000231822.2	PDS000026951.68	SAMN07436210	clinical	cd_8_group_10012	cd_4_group_9763	cd_2_group_8883
PDT000231944.2	PDS000026951.68	SAMN07440368	clinical	cd_8_group_10012	cd_4_group_9763	cd_2_group_8883
PDT000232125.2	PDS000026951.68	SAMN07419016	clinical	cd_8_group_10012	cd_4_group_9763	cd_2_group_8883
PDT000232655.2	PDS000026951.68	SAMN07457401	clinical	cd_8_group_10012	cd_4_group_9763	cd_2_group_8883
PDT000234760.2	PDS000026951.68	SAMN07503321	clinical	cd_8_group_10012	cd_4_group_9763	cd_2_group_8883
PDT000235548.2	PDS000026951.68	SAMN07536024	environmental/other	cd_8_group_10012	cd_4_group_9763	cd_2_group_8883
PDT000240534.2	PDS000026951.68	SAMN07615646	clinical	cd_8_group_10012	cd_4_group_9763	cd_2_group_8883
PDT000241594.2	PDS000026951.68	SAMN07638165	clinical	cd_8_group_10012	cd_4_group_9763	cd_2_group_8883
PDT000247024.2	PDS000026951.68	SAMN07728456	environmental/other	cd_8_group_10012	cd_4_group_9763	cd_2_group_8883
PDT000248143.2	PDS000026951.68	SAMN07716636	clinical	cd_8_group_10012	cd_4_group_9763	cd_2_group_8883
PDT000253240.2	PDS000026951.68	SAMN07782545	clinical	cd_8_group_10012	cd_4_group_9763	cd_2_group_8883
PDT000254388.2	PDS000026951.68	SAMN07819107	environmental/other	cd_8_group_10012	cd_4_group_9763	cd_2_group_8883
PDT000264111.2	PDS000026951.68	SAMN07975520	clinical	cd_8_group_10012	cd_4_group_9763	cd_2_group_8883
PDT000265871.2	PDS000026951.68	SAMN07709887	environmental/other	cd_8_group_10012	cd_4_group_9763	cd_2_group_8883
PDT000266187.2	PDS000026951.68	SAMN08040066	clinical	cd_8_group_10012	cd_4_group_9763	cd_2_group_8883
PDT000267501.2	PDS000026951.68	SAMN08100204	clinical	cd_8_group_10012	cd_4_group_9763	cd_2_group_8883
PDT000273551.2	PDS000026951.68	SAMN08200297	clinical	cd_8_group_10012	cd_4_group_9763	cd_2_group_8883
PDT000316412.1	PDS000026951.68	SAMN09223445	clinical	cd_8_group_10012	cd_4_group_9763	cd_2_group_8883
PDT000330086.1	PDS000026951.68	SAMN09429294	clinical	cd_8_group_10012	cd_4_group_9763	cd_2_group_8883
PDT000337752.1	PDS000026951.68	SAMN09501341	clinical	cd_8_group_10012	cd_4_group_9763	cd_2_group_8883
PDT000340619.1	PDS000026951.68	SAMN09534900	environmental/other	cd_8_group_10012	cd_4_group_9763	cd_2_group_8883
PDT000344678.1	PDS000026951.68	SAMN09636702	clinical	cd_8_group_10012	cd_4_group_9763	cd_2_group_8883
PDT000347434.1	PDS000026951.68	SAMN09650904	clinical	cd_8_group_10012	cd_4_group_9763	cd_2_group_8883
PDT000350235.1	PDS000026951.68	SAMN09664803	clinical	cd_8_group_10012	cd_4_group_9763	cd_2_group_8883
PDT000362293.1	PDS000026951.68	SAMN09813422	clinical	cd_8_group_10012	cd_4_group_9763	cd_2_group_8883
PDT000386626.1	PDS000026951.68	SAMN10142242	clinical	cd_8_group_10012	cd_4_group_9763	cd_2_group_8883
PDT000387881.1	PDS000026951.68	SAMN10170833	clinical	cd_8_group_10012	cd_4_group_9763	cd_2_group_8883
PDT000403940.1	PDS000026951.68	SAMN10391641	clinical	cd_8_group_10012	cd_4_group_9763	cd_2_group_8883
PDT000410291.1	PDS000026951.68	SAMN10471251	clinical	cd_8_group_10012	cd_4_group_9763	cd_2_group_8883
PDT000410783.1	PDS000026951.68	SAMN10477591	clinical	cd_8_group_10012	cd_4_group_9763	cd_2_group_8883
PDT000509999.1	PDS000026951.68	SAMN11889092	clinical	cd_8_group_10012	cd_4_group_9763	cd_2_group_8883
PDT000533244.1	PDS000026951.68	SAMN12151264	clinical	cd_8_group_10012	cd_4_group_9763	cd_2_group_8883
PDT000571320.1	PDS000026951.68	SAMN12365523	clinical	cd_8_group_10012	cd_4_group_9763	cd_2_group_8883
PDT000848696.1	PDS000026951.68	SAMN16279654	clinical	cd_8_group_10012	cd_4_group_9763	cd_2_group_8883
PDT000887886.1	PDS000026951.68	SAMN16674919	clinical	cd_8_group_10012	cd_4_group_9763	cd_2_group_8883
PDT000901504.1	PDS000026951.68	SAMN16972197	clinical	cd_8_group_10012	cd_4_group_9763	cd_2_group_8883
PDT000919729.1	PDS000026951.68	SAMN17129550	clinical	cd_8_group_10012	cd_4_group_9763	cd_2_group_8883
PDT000921161.1	PDS000026951.68	SAMN17137725	clinical	cd_8_group_10012	cd_4_group_9763	cd_2_group_8883
PDT001102170.1	PDS000026951.68	SAMN20523736	clinical	cd_8_group_10012	cd_4_group_9763	cd_2_group_8883
PDT000200078.2	PDS000030099.55	SAMN06649800	environmental/other	cd_8_group_10013	cd_4_group_9764	-
PDT000200082.2	PDS000030099.55	SAMN06649811	environmental/other	cd_8_group_10013	cd_4_group_9764	-
PDT000200113.2	PDS000029607.1	SAMN06333890	environmental/other	cd_8_group_10014	cd_4_group_9765	cd_2_group_8884
PDT000200341.2	PDS000029607.1	SAMN06333878	environmental/other	cd_8_group_10014	cd_4_group_9765	cd_2_group_8884
PDT000200992.2	PDS000029607.1	SAMN06333927	environmental/other	cd_8_group_10014	cd_4_group_9765	cd_2_group_8884
PDT000200139.2	PDS000029473.1	SAMN06669728	environmental/other	cd_8_group_10015	-	-
PDT000200155.2	PDS000029473.1	SAMN06669730	environmental/other	cd_8_group_10015	-	-
PDT000268096.2	PDS000030981.158	SAMN08114365	environmental/other	cd_8_group_10016	-	-
PDT000556789.1	PDS000030981.158	SAMN12501524	environmental/other	cd_8_group_10016	-	-
PDT000591971.1	PDS000030981.158	SAMN12821633	environmental/other	cd_8_group_10016	-	-
PDT001198449.1	PDS000030981.158	SAMN23741966	environmental/other	cd_8_group_10016	-	-
PDT001198472.1	PDS000030981.158	SAMN23742863	environmental/other	cd_8_group_10016	-	-
PDT001663347.1	PDS000030981.158	SAMN33782169	clinical	cd_8_group_10016	-	-
PDT001807742.1	PDS000030981.158	SAMN36274882	clinical	cd_8_group_10016	-	-
PDT000365596.1	PDS000030981.158	SAMN09866407	environmental/other	cd_8_group_10016	cd_4_group_19234	cd_2_group_17656
PDT000365598.1	PDS000030981.158	SAMN09866411	environmental/other	cd_8_group_10016	cd_4_group_19234	cd_2_group_17656
PDT001092444.1	PDS000030981.158	SAMN20299507	environmental/other	cd_8_group_10016	cd_4_group_39763	-
PDT001390143.1	PDS000030981.158	SAMN30324842	environmental/other	cd_8_group_10016	cd_4_group_39763	cd_2_group_45688
PDT001390149.1	PDS000030981.158	SAMN30324843	environmental/other	cd_8_group_10016	cd_4_group_39763	cd_2_group_45688
PDT000264867.2	PDS000030981.158	SAMN08028444	environmental/other	cd_8_group_10016	cd_4_group_9766	-
PDT000268113.2	PDS000030981.158	SAMN08114377	environmental/other	cd_8_group_10016	cd_4_group_9766	-
PDT000594582.1	PDS000030981.158	SAMN12856454	environmental/other	cd_8_group_10016	cd_4_group_9766	-
PDT001089780.1	PDS000030981.158	SAMN20220337	environmental/other	cd_8_group_10016	cd_4_group_9766	-
PDT001484777.1	PDS000030981.158	SAMN31712745	environmental/other	cd_8_group_10016	cd_4_group_9766	-
PDT001484795.1	PDS000030981.158	SAMN31712768	environmental/other	cd_8_group_10016	cd_4_group_9766	-
PDT000594581.1	PDS000030981.158	SAMN12856452	environmental/other	cd_8_group_10016	cd_4_group_9766	cd_2_group_25171
PDT000599462.1	PDS000030981.158	SAMN12901231	environmental/other	cd_8_group_10016	cd_4_group_9766	cd_2_group_25171
PDT000599480.1	PDS000030981.158	SAMN12901246	environmental/other	cd_8_group_10016	cd_4_group_9766	cd_2_group_25171
PDT000599484.1	PDS000030981.158	SAMN12901247	environmental/other	cd_8_group_10016	cd_4_group_9766	cd_2_group_25171
PDT000599050.1	PDS000030981.158	SAMN12898074	environmental/other	cd_8_group_10016	cd_4_group_9766	cd_2_group_25300
PDT000599430.1	PDS000030981.158	SAMN12901217	environmental/other	cd_8_group_10016	cd_4_group_9766	cd_2_group_25300
PDT000200140.2	PDS000030981.158	SAMN06330658	environmental/other	cd_8_group_10016	cd_4_group_9766	cd_2_group_8886
PDT000420785.1	PDS000030981.158	SAMN10616530	clinical	cd_8_group_10016	cd_4_group_9766	cd_2_group_8886
PDT000489463.1	PDS000030981.158	SAMN11404251	clinical	cd_8_group_10016	cd_4_group_9766	cd_2_group_8886
PDT000200214.2	PDS000064924.1	SAMN06676316	clinical	cd_8_group_10017	cd_4_group_9767	-
PDT000771510.1	PDS000064924.1	SAMN15371176	clinical	cd_8_group_10017	cd_4_group_9767	-
PDT001821180.1	PDS000032705.1071	SAMN36504264	clinical	cd_8_group_10018	-	-
PDT000259235.2	PDS000032705.1071	SAMN07946516	environmental/other	cd_8_group_10018	cd_4_group_9768	-
PDT000283621.2	PDS000032705.1071	SAMN08433118	clinical	cd_8_group_10018	cd_4_group_9768	-
PDT000200215.2	PDS000032705.1071	SAMN06676331	clinical	cd_8_group_10018	cd_4_group_9768	cd_2_group_8888
PDT000206649.2	PDS000032705.1071	SAMN06847263	clinical	cd_8_group_10018	cd_4_group_9768	cd_2_group_8888
PDT000200217.2	PDS000032438.397	SAMN06676334	clinical	cd_8_group_10019	-	-
PDT000317377.1	PDS000032438.397	SAMN09228888	clinical	cd_8_group_10019	-	-
PDT000388286.1	PDS000032438.397	SAMN10174147	clinical	cd_8_group_10019	-	-
PDT000474031.1	PDS000032438.397	SAMN11079976	clinical	cd_8_group_10019	-	-
PDT000489560.1	PDS000032438.397	SAMN11405730	clinical	cd_8_group_10019	-	-
PDT000624355.1	PDS000032438.397	SAMN13219051	clinical	cd_8_group_10019	-	-
PDT001387771.2	PDS000032438.397	SAMEA1484324	NULL	cd_8_group_10019	-	-
PDT000241420.2	PDS000032438.397	SAMN07618001	clinical	cd_8_group_10019	cd_4_group_12220	-
PDT000336431.1	PDS000032438.397	SAMN09484462	clinical	cd_8_group_10019	cd_4_group_12220	cd_2_group_16345
PDT000987309.1	PDS000032438.397	SAMN18314309	clinical	cd_8_group_10019	cd_4_group_12220	cd_2_group_16345
PDT000020670.2	PDS000042004.2	SAMN02569978	NULL	cd_8_group_1002	cd_4_group_925	cd_2_group_801
PDT001396837.4	PDS000042004.2	SAMEA5546119	NULL	cd_8_group_1002	cd_4_group_925	cd_2_group_801
PDT000200222.2	PDS000051268.6	SAMN06676326	clinical	cd_8_group_10020	cd_4_group_9769	-
PDT000664465.1	PDS000051268.6	SAMN13876514	clinical	cd_8_group_10020	cd_4_group_9769	-
PDT001356691.1	PDS000051268.6	SAMN29631884	clinical	cd_8_group_10020	cd_4_group_9769	-
PDT001455996.1	PDS000051268.6	SAMN31351180	clinical	cd_8_group_10020	cd_4_group_9769	-
PDT000571351.1	PDS000002800.179	SAMN12617945	clinical	cd_8_group_10021	-	-
PDT000221166.2	PDS000002800.179	SAMN07281074	clinical	cd_8_group_10021	cd_4_group_10993	cd_2_group_9963
PDT000743646.1	PDS000002800.179	SAMN14992869	clinical	cd_8_group_10021	cd_4_group_10993	cd_2_group_9963
PDT001187490.1	PDS000002800.179	SAMN23514833	clinical	cd_8_group_10021	cd_4_group_42989	cd_2_group_40943
PDT001258520.1	PDS000002800.179	SAMN26441117	clinical	cd_8_group_10021	cd_4_group_42989	cd_2_group_40943
PDT001258529.1	PDS000002800.179	SAMN26441120	clinical	cd_8_group_10021	cd_4_group_42989	cd_2_group_40943
PDT000200236.2	PDS000002800.179	SAMN06645630	clinical	cd_8_group_10021	cd_4_group_9770	cd_2_group_8890
PDT000203768.2	PDS000002800.179	SAMN06758406	clinical	cd_8_group_10021	cd_4_group_9770	cd_2_group_8890
PDT000231877.2	PDS000002800.179	SAMN07428707	clinical	cd_8_group_10021	cd_4_group_9770	cd_2_group_8890
PDT000200239.2	PDS000159488.57	SAMN06677890	clinical	cd_8_group_10022	-	-
PDT000221438.2	PDS000159488.57	SAMN07283944	environmental/other	cd_8_group_10022	-	-
PDT000250435.2	PDS000159488.57	SAMN07719470	clinical	cd_8_group_10022	-	-
PDT000321257.1	PDS000159488.57	SAMN09281936	clinical	cd_8_group_10022	-	-
PDT000226739.2	PDS000159488.57	SAMN07358470	clinical	cd_8_group_10022	cd_4_group_11338	cd_2_group_10246
PDT000234738.2	PDS000159488.57	SAMN07507034	clinical	cd_8_group_10022	cd_4_group_11338	cd_2_group_10246
PDT000234744.2	PDS000159488.57	SAMN07500774	clinical	cd_8_group_10022	cd_4_group_11338	cd_2_group_10246
PDT000244300.2	PDS000159488.57	SAMN07679402	clinical	cd_8_group_10022	cd_4_group_11338	cd_2_group_10246
PDT000682613.1	PDS000159488.57	SAMN14084312	clinical	cd_8_group_10022	cd_4_group_11338	cd_2_group_10246
PDT000200244.2	PDS000051621.2	SAMN06677648	clinical	cd_8_group_10023	-	-
PDT000921585.1	PDS000051621.2	SAMN17139879	clinical	cd_8_group_10023	-	-
PDT000200252.2	PDS000011318.32	SAMN06677867	clinical	cd_8_group_10024	-	-
PDT001794370.1	PDS000011318.32	SAMN22875837	environmental/other	cd_8_group_10024	-	-
PDT000200254.2	PDS000032541.26	SAMN06677872	clinical	cd_8_group_10025	-	-
PDT001850337.1	PDS000032541.26	SAMN36978117	clinical	cd_8_group_10025	-	-
PDT001869645.1	PDS000032541.26	SAMN37211862	clinical	cd_8_group_10025	-	-
PDT001972065.1	PDS000032541.26	SAMN38117431	clinical	cd_8_group_10025	-	-
PDT001337933.1	PDS000032541.26	SAMN29222386	clinical	cd_8_group_10025	cd_4_group_44496	-
PDT001419282.1	PDS000032541.26	SAMN30874996	clinical	cd_8_group_10025	cd_4_group_44496	-
PDT001428044.1	PDS000032541.26	SAMN30953264	environmental/other	cd_8_group_10025	cd_4_group_44496	-
PDT001807710.1	PDS000032541.26	SAMN36274529	clinical	cd_8_group_10025	cd_4_group_44496	-
PDT001983788.1	PDS000032541.26	SAMN38228756	clinical	cd_8_group_10025	cd_4_group_44496	-
PDT001264218.1	PDS000032541.26	SAMN26578430	clinical	cd_8_group_10025	cd_4_group_44496	cd_2_group_42445
PDT001273842.1	PDS000032541.26	SAMN26870994	clinical	cd_8_group_10025	cd_4_group_44496	cd_2_group_42445
PDT001293755.1	PDS000032541.26	SAMN27768019	environmental/other	cd_8_group_10025	cd_4_group_44496	cd_2_group_42445
PDT001582845.1	PDS000032541.26	SAMN32810006	clinical	cd_8_group_10025	cd_4_group_44496	cd_2_group_42445
PDT001890302.1	PDS000032541.26	SAMN37454298	clinical	cd_8_group_10025	cd_4_group_54396	cd_2_group_53244
PDT001890552.1	PDS000032541.26	SAMN37453961	clinical	cd_8_group_10025	cd_4_group_54396	cd_2_group_53244
PDT000200264.2	PDS000027911.25	SAMN06677431	clinical	cd_8_group_10026	cd_4_group_9773	cd_2_group_8892
PDT000277564.2	PDS000027911.25	SAMN08299135	clinical	cd_8_group_10026	cd_4_group_9773	cd_2_group_8892
PDT000200270.2	PDS000027434.3	SAMN06677441	clinical	cd_8_group_10027	cd_4_group_9774	-
PDT000311029.2	PDS000027434.3	SAMN09011631	clinical	cd_8_group_10027	cd_4_group_9774	-
PDT000575658.1	PDS000027434.3	SAMN12636695	clinical	cd_8_group_10027	cd_4_group_9774	cd_2_group_24496
PDT000594784.1	PDS000027434.3	SAMN12856697	clinical	cd_8_group_10027	cd_4_group_9774	cd_2_group_24496
PDT000363674.1	PDS000029472.4	SAMN09843258	clinical	cd_8_group_10028	-	-
PDT001293491.1	PDS000029472.4	SAMN27762742	clinical	cd_8_group_10028	-	-
PDT001424519.1	PDS000029472.4	SAMN30922194	clinical	cd_8_group_10028	-	-
PDT000200277.2	PDS000029472.4	SAMN06677440	clinical	cd_8_group_10028	cd_4_group_9775	cd_2_group_8893
PDT000207194.2	PDS000029472.4	SAMN06854788	clinical	cd_8_group_10028	cd_4_group_9775	cd_2_group_8893
PDT000200279.2	PDS000097513.139	SAMN06677791	clinical	cd_8_group_10029	-	-
PDT000211527.2	PDS000097513.139	SAMN06842307	clinical	cd_8_group_10029	-	-
PDT000020715.1	PDS000005480.2	SAMN02422601	environmental/other	cd_8_group_1003	cd_4_group_926	cd_2_group_802
PDT000197191.1	PDS000005480.2	SAMN03358874	NULL	cd_8_group_1003	cd_4_group_926	cd_2_group_802
PDT000200280.2	PDS000055673.1	SAMN06677793	clinical	cd_8_group_10030	cd_4_group_9776	cd_2_group_8894
PDT000303278.2	PDS000055673.1	SAMN08863892	environmental/other	cd_8_group_10030	cd_4_group_9776	cd_2_group_8894
PDT000332047.1	PDS000055673.1	SAMN09444131	environmental/other	cd_8_group_10030	cd_4_group_9776	cd_2_group_8894
PDT000350504.1	PDS000055673.1	SAMN09666583	environmental/other	cd_8_group_10030	cd_4_group_9776	cd_2_group_8894
PDT000200284.2	PDS000028655.1	SAMN06677789	clinical	cd_8_group_10031	cd_4_group_9777	cd_2_group_8896
PDT000237500.2	PDS000028655.1	SAMN07559630	clinical	cd_8_group_10031	cd_4_group_9777	cd_2_group_8896
PDT000213673.2	PDS000026825.385	SAMN07163296	clinical	cd_8_group_10032	-	-
PDT001597775.1	PDS000026825.385	SAMN32963866	clinical	cd_8_group_10032	cd_4_group_13000	-
PDT000257121.2	PDS000026825.385	SAMN07809887	clinical	cd_8_group_10032	cd_4_group_13000	cd_2_group_11746
PDT001361434.1	PDS000026825.385	SAMN29769614	clinical	cd_8_group_10032	cd_4_group_13000	cd_2_group_11746
PDT000480255.1	PDS000026825.385	SAMN11178103	clinical	cd_8_group_10032	cd_4_group_23610	cd_2_group_21912
PDT001248866.1	PDS000026825.385	SAMN25871321	clinical	cd_8_group_10032	cd_4_group_23610	cd_2_group_21912
PDT000206764.2	PDS000026825.385	SAMN06842313	clinical	cd_8_group_10032	cd_4_group_9778	-
PDT000200286.2	PDS000026825.385	SAMN06677797	clinical	cd_8_group_10032	cd_4_group_9778	cd_2_group_8897
PDT000200294.2	PDS000026825.385	SAMN06677798	clinical	cd_8_group_10032	cd_4_group_9778	cd_2_group_8897
PDT000206763.2	PDS000026825.385	SAMN06842314	clinical	cd_8_group_10032	cd_4_group_9778	cd_2_group_8897
PDT000211256.2	PDS000026825.385	SAMN06895000	clinical	cd_8_group_10032	cd_4_group_9778	cd_2_group_8897
PDT000200293.2	PDS000029636.799	SAMN06677415	clinical	cd_8_group_10033	-	-
PDT000311007.2	PDS000029636.799	SAMN09011603	clinical	cd_8_group_10033	-	-
PDT000381063.1	PDS000002218.771	SAMN10090034	environmental/other	cd_8_group_10034	-	-
PDT000479746.2	PDS000002218.771	SAMN11168258	environmental/other	cd_8_group_10034	-	-
PDT000200295.2	PDS000002218.771	SAMN06677799	clinical	cd_8_group_10034	cd_4_group_9779	-
PDT000230573.2	PDS000002218.771	SAMN07440323	environmental/other	cd_8_group_10034	cd_4_group_9779	-
PDT000277704.2	PDS000002218.771	SAMN08347838	environmental/other	cd_8_group_10034	cd_4_group_9779	cd_2_group_12897
PDT000396514.1	PDS000002218.771	SAMN10292994	environmental/other	cd_8_group_10034	cd_4_group_9779	cd_2_group_12897
PDT000378344.1	PDS000002867.1007	SAMN10068910	clinical	cd_8_group_10035	cd_4_group_9780	cd_2_group_18073
PDT000379140.1	PDS000002867.1007	SAMN10076100	clinical	cd_8_group_10035	cd_4_group_9780	cd_2_group_18073
PDT000914185.1	PDS000002867.1007	SAMN17091797	clinical	cd_8_group_10035	cd_4_group_9780	cd_2_group_34152
PDT001252067.2	PDS000002867.1007	SAMEA5233296	NULL	cd_8_group_10035	cd_4_group_9780	cd_2_group_34152
PDT000200296.2	PDS000002867.1007	SAMN06677653	clinical	cd_8_group_10035	cd_4_group_9780	cd_2_group_8898
PDT000328595.1	PDS000002867.1007	SAMN09399773	clinical	cd_8_group_10035	cd_4_group_9780	cd_2_group_8898
PDT001670536.1	PDS000002867.1007	SAMN33927271	clinical	cd_8_group_10035	cd_4_group_9780	cd_2_group_8898
PDT001133815.1	PDS000032635.146	SAMN21522416	clinical	cd_8_group_10036	-	-
PDT000200303.2	PDS000032635.146	SAMN06676425	clinical	cd_8_group_10036	cd_4_group_9782	cd_2_group_8899
PDT000869025.1	PDS000032635.146	SAMN16562947	clinical	cd_8_group_10036	cd_4_group_9782	cd_2_group_8899
PDT000200306.2	PDS000029006.30	SAMN06676431	clinical	cd_8_group_10037	-	-
PDT000221123.2	PDS000029006.30	SAMN07280746	clinical	cd_8_group_10037	-	-
PDT000783557.1	PDS000029006.30	SAMN15457569	clinical	cd_8_group_10037	-	-
PDT000917799.1	PDS000029006.30	SAMN17084208	clinical	cd_8_group_10037	-	-
PDT000922722.1	PDS000029006.30	SAMN17149052	clinical	cd_8_group_10037	-	-
PDT001202087.1	PDS000029006.30	SAMN24002167	clinical	cd_8_group_10037	-	-
PDT001377454.1	PDS000029006.30	SAMN30101060	clinical	cd_8_group_10037	-	-
PDT001438664.1	PDS000029006.30	SAMN31108116	clinical	cd_8_group_10037	-	-
PDT001752547.1	PDS000029006.30	SAMN35312559	clinical	cd_8_group_10037	-	-
PDT001858714.1	PDS000029006.30	SAMN37110930	clinical	cd_8_group_10037	-	-
PDT000264196.2	PDS000029006.30	SAMN08016448	clinical	cd_8_group_10037	cd_4_group_13580	-
PDT000663473.1	PDS000029006.30	SAMN13866620	clinical	cd_8_group_10037	cd_4_group_13580	-
PDT000714225.1	PDS000029006.30	SAMN14448170	clinical	cd_8_group_10037	cd_4_group_13580	-
PDT001183347.1	PDS000029006.30	SAMN23404539	clinical	cd_8_group_10037	cd_4_group_13580	-
PDT001858441.1	PDS000029006.30	SAMN37110381	clinical	cd_8_group_10037	cd_4_group_13580	-
PDT000931450.1	PDS000029006.30	SAMN17293776	clinical	cd_8_group_10037	cd_4_group_36741	-
PDT001202497.1	PDS000029006.30	SAMN24010003	clinical	cd_8_group_10037	cd_4_group_36741	-
PDT001116690.1	PDS000029006.30	SAMN20972476	clinical	cd_8_group_10037	cd_4_group_36805	-
PDT001285062.1	PDS000029006.30	SAMN27549549	clinical	cd_8_group_10037	cd_4_group_36805	-
PDT001663377.1	PDS000029006.30	SAMN33794160	clinical	cd_8_group_10037	cd_4_group_36805	-
PDT001957836.1	PDS000029006.30	SAMN38019528	clinical	cd_8_group_10037	cd_4_group_36805	-
PDT000933192.1	PDS000029006.30	SAMN17323558	clinical	cd_8_group_10037	cd_4_group_36805	cd_2_group_34740
PDT001941874.1	PDS000029006.30	SAMN37856222	clinical	cd_8_group_10037	cd_4_group_36805	cd_2_group_34740
PDT001946827.1	PDS000029006.30	SAMN37873876	clinical	cd_8_group_10037	cd_4_group_36805	cd_2_group_34740
PDT001069387.1	PDS000029006.30	SAMN19693357	clinical	cd_8_group_10037	cd_4_group_39102	cd_2_group_37089
PDT001096818.1	PDS000029006.30	SAMN20410283	clinical	cd_8_group_10037	cd_4_group_39102	cd_2_group_37089
PDT001835390.1	PDS000029006.30	SAMN36771477	clinical	cd_8_group_10037	cd_4_group_44649	-
PDT001271967.1	PDS000029006.30	SAMN26853118	clinical	cd_8_group_10037	cd_4_group_44649	cd_2_group_42601
PDT001271982.1	PDS000029006.30	SAMN26853224	clinical	cd_8_group_10037	cd_4_group_44649	cd_2_group_42601
PDT001455461.1	PDS000029006.30	SAMN31323248	clinical	cd_8_group_10037	cd_4_group_49047	-
PDT001957811.1	PDS000029006.30	SAMN38019525	clinical	cd_8_group_10037	cd_4_group_49047	-
PDT001993414.1	PDS000029006.30	SAMN38336003	clinical	cd_8_group_10037	cd_4_group_49047	-
PDT000200308.2	PDS000004397.302	SAMN06676437	clinical	cd_8_group_10038	-	-
PDT001974350.1	PDS000004397.302	SAMN38163750	clinical	cd_8_group_10038	-	-
PDT000200309.2	PDS000028929.1	SAMN06676411	clinical	cd_8_group_10039	cd_4_group_9783	cd_2_group_8901
PDT000201086.2	PDS000028929.1	SAMN06692343	clinical	cd_8_group_10039	cd_4_group_9783	cd_2_group_8901
PDT000225797.2	PDS000028929.1	SAMN07350849	clinical	cd_8_group_10039	cd_4_group_9783	cd_2_group_8901
PDT000020724.1	PDS000005470.2	SAMN02422688	environmental/other	cd_8_group_1004	-	-
PDT000197194.1	PDS000005470.2	SAMN03358873	NULL	cd_8_group_1004	-	-
PDT000200310.2	PDS000029636.799	SAMN06677420	clinical	cd_8_group_10040	-	-
PDT001399389.1	PDS000029636.799	SAMN30444814	clinical	cd_8_group_10040	-	-
PDT000200313.2	PDS000026549.667	SAMN06676435	clinical	cd_8_group_10041	-	-
PDT000269171.2	PDS000026549.667	SAMN08114212	environmental/other	cd_8_group_10041	-	-
PDT000340574.1	PDS000027192.10	SAMN09534550	environmental/other	cd_8_group_10042	-	-
PDT001057020.1	PDS000027192.10	SAMN19488944	clinical	cd_8_group_10042	-	-
PDT001166948.1	PDS000027192.10	SAMN22824348	clinical	cd_8_group_10042	-	-
PDT001708615.1	PDS000027192.10	SAMN34410540	clinical	cd_8_group_10042	-	-
PDT000200314.2	PDS000027192.10	SAMN06676430	clinical	cd_8_group_10042	cd_4_group_9784	-
PDT000322320.1	PDS000027192.10	SAMN09294233	clinical	cd_8_group_10042	cd_4_group_9784	cd_2_group_15290
PDT000407262.1	PDS000027192.10	SAMN10424485	clinical	cd_8_group_10042	cd_4_group_9784	cd_2_group_15290
PDT000200316.2	PDS000029432.2	SAMN06676416	clinical	cd_8_group_10043	-	-
PDT000276458.2	PDS000029432.2	SAMN08287271	clinical	cd_8_group_10043	-	-
PDT000386673.1	PDS000029432.2	SAMN10142477	clinical	cd_8_group_10043	-	-
PDT000200318.2	PDS000029636.799	SAMN06677424	clinical	cd_8_group_10044	cd_4_group_9785	cd_2_group_8902
PDT000638800.1	PDS000029636.799	SAMN13446448	clinical	cd_8_group_10044	cd_4_group_9785	cd_2_group_8902
PDT000200321.2	PDS000029636.799	SAMN06677417	clinical	cd_8_group_10045	-	-
PDT000573577.1	PDS000029636.799	SAMN12629219	clinical	cd_8_group_10045	-	-
PDT000200324.2	PDS000106143.228	SAMN06676419	clinical	cd_8_group_10046	-	-
PDT000878665.1	PDS000106143.228	SAMN16666677	clinical	cd_8_group_10046	cd_4_group_34979	-
PDT000891066.1	PDS000106143.228	SAMN16809651	clinical	cd_8_group_10046	cd_4_group_34979	cd_2_group_33208
PDT000891067.1	PDS000106143.228	SAMN16809653	clinical	cd_8_group_10046	cd_4_group_34979	cd_2_group_33208
PDT000200325.2	PDS000159488.57	SAMN06676438	clinical	cd_8_group_10047	cd_4_group_9787	cd_2_group_8904
PDT000200627.2	PDS000159488.57	SAMN06680916	clinical	cd_8_group_10047	cd_4_group_9787	cd_2_group_8904
PDT000919926.1	PDS000159488.57	SAMN17129787	clinical	cd_8_group_10047	cd_4_group_9787	cd_2_group_8904
PDT001183455.1	PDS000028483.39	SAMN23407674	clinical	cd_8_group_10048	-	-
PDT001424495.1	PDS000028483.39	SAMN30921624	clinical	cd_8_group_10048	-	-
PDT000200335.2	PDS000028483.39	SAMN06676424	clinical	cd_8_group_10048	cd_4_group_9788	cd_2_group_8905
PDT000579032.1	PDS000028483.39	SAMN12684029	clinical	cd_8_group_10048	cd_4_group_9788	cd_2_group_8905
PDT000200370.2	PDS000029395.1	SAMN06688424	environmental/other	cd_8_group_10049	cd_4_group_9792	cd_2_group_8911
PDT000206026.2	PDS000029395.1	SAMN06821187	environmental/other	cd_8_group_10049	cd_4_group_9792	cd_2_group_8911
PDT000020725.1	PDS000029647.1	SAMN02422689	clinical	cd_8_group_1005	cd_4_group_927	cd_2_group_803
PDT000020736.1	PDS000029647.1	SAMN02422697	clinical	cd_8_group_1005	cd_4_group_927	cd_2_group_803
PDT000197253.1	PDS000029647.1	SAMN02368351	clinical	cd_8_group_1005	cd_4_group_927	cd_2_group_803
PDT000328373.1	PDS000027970.464	SAMN09396919	clinical	cd_8_group_10050	-	-
PDT000734155.1	PDS000027970.464	SAMN14887027	clinical	cd_8_group_10050	-	-
PDT000903233.1	PDS000027970.464	SAMEA7109462	NULL	cd_8_group_10050	-	-
PDT001291345.1	PDS000027970.464	SAMN25644109	clinical	cd_8_group_10050	-	-
PDT001950314.1	PDS000027970.464	SAMN37820281	clinical	cd_8_group_10050	-	-
PDT001950418.1	PDS000027970.464	SAMN37820713	clinical	cd_8_group_10050	-	-
PDT000334517.1	PDS000027970.464	SAMN09474735	clinical	cd_8_group_10050	cd_4_group_17720	-
PDT000472731.1	PDS000027970.464	SAMN11043748	clinical	cd_8_group_10050	cd_4_group_17720	-
PDT000458627.1	PDS000027970.464	SAMN10868009	clinical	cd_8_group_10050	cd_4_group_17720	cd_2_group_21323
PDT000458972.1	PDS000027970.464	SAMN10872167	clinical	cd_8_group_10050	cd_4_group_17720	cd_2_group_21323
PDT000200377.2	PDS000027970.464	SAMN06688303	clinical	cd_8_group_10050	cd_4_group_9793	cd_2_group_8912
PDT000207173.2	PDS000027970.464	SAMN06849007	clinical	cd_8_group_10050	cd_4_group_9793	cd_2_group_8912
PDT000382088.1	PDS000027970.464	SAMN10096110	clinical	cd_8_group_10050	cd_4_group_9793	cd_2_group_8912
PDT000407271.1	PDS000027970.464	SAMN10424504	clinical	cd_8_group_10050	cd_4_group_9793	cd_2_group_8912
PDT000200549.2	PDS000029167.1	SAMN06625033	clinical	cd_8_group_10051	-	-
PDT000214853.2	PDS000029167.1	SAMN07177515	clinical	cd_8_group_10051	-	-
PDT000200551.2	PDS000029509.8	SAMN06625034	clinical	cd_8_group_10052	-	-
PDT000296661.2	PDS000029509.8	SAMN08773237	clinical	cd_8_group_10052	-	-
PDT000547716.1	PDS000029509.8	SAMN12345971	clinical	cd_8_group_10052	-	-
PDT001225921.1	PDS000029509.8	SAMN25076571	clinical	cd_8_group_10052	-	-
PDT000200571.2	PDS000029468.1	SAMN06678394	clinical	cd_8_group_10053	cd_4_group_9795	cd_2_group_8913
PDT000223261.2	PDS000029468.1	SAMN07315468	clinical	cd_8_group_10053	cd_4_group_9795	cd_2_group_8913
PDT000990125.1	PDS000030487.66	SAMN18449537	environmental/other	cd_8_group_10054	-	-
PDT001205002.1	PDS000030487.66	SAMN24146766	environmental/other	cd_8_group_10054	-	-
PDT000200577.2	PDS000030487.66	SAMN06645246	clinical	cd_8_group_10054	cd_4_group_9796	-
PDT000262680.2	PDS000030487.66	SAMN08000932	environmental/other	cd_8_group_10054	cd_4_group_9796	-
PDT000376993.1	PDS000030487.66	SAMN10064113	environmental/other	cd_8_group_10054	cd_4_group_9796	-
PDT000802184.1	PDS000030487.66	SAMN15731361	environmental/other	cd_8_group_10054	cd_4_group_9796	cd_2_group_31066
PDT000814916.1	PDS000030487.66	SAMN15850812	environmental/other	cd_8_group_10054	cd_4_group_9796	cd_2_group_31066
PDT001269812.1	PDS000030487.66	SAMN26658900	environmental/other	cd_8_group_10054	cd_4_group_9796	cd_2_group_42553
PDT001387037.1	PDS000030487.66	SAMN30282932	environmental/other	cd_8_group_10054	cd_4_group_9796	cd_2_group_42553
PDT000200579.2	PDS000031814.177	SAMN06677815	clinical	cd_8_group_10055	-	-
PDT000390777.1	PDS000031814.177	SAMN10237271	environmental/other	cd_8_group_10055	cd_4_group_20295	-
PDT000487101.1	PDS000031814.177	SAMN11359432	clinical	cd_8_group_10055	cd_4_group_20295	-
PDT001927815.1	PDS000031814.177	SAMN37806660	clinical	cd_8_group_10055	cd_4_group_20295	-
PDT000200584.2	PDS000009695.79	SAMN06688834	clinical	cd_8_group_10056	-	-
PDT000359560.1	PDS000009695.79	SAMN09770879	environmental/other	cd_8_group_10056	-	-
PDT000247386.2	PDS000026710.494	SAMN07710720	clinical	cd_8_group_10057	-	-
PDT000200591.2	PDS000026710.494	SAMN06688839	clinical	cd_8_group_10057	cd_4_group_9797	-
PDT000655963.1	PDS000026710.494	SAMN13747554	clinical	cd_8_group_10057	cd_4_group_9797	-
PDT000300926.2	PDS000026970.894	SAMN08823466	clinical	cd_8_group_10058	-	-
PDT000200592.2	PDS000026970.894	SAMN06688846	clinical	cd_8_group_10058	cd_4_group_9798	-
PDT001078720.1	PDS000026970.894	SAMN19924382	clinical	cd_8_group_10058	cd_4_group_9798	-
PDT001082932.1	PDS000026970.894	SAMN20081362	clinical	cd_8_group_10058	cd_4_group_9798	-
PDT000200597.2	PDS000002800.179	SAMN06689009	clinical	cd_8_group_10059	cd_4_group_9799	-
PDT000564010.1	PDS000002800.179	SAMN12572337	clinical	cd_8_group_10059	cd_4_group_9799	-
PDT000689978.1	PDS000002800.179	SAMN14168537	clinical	cd_8_group_10059	cd_4_group_9799	-
PDT000020726.1	PDS000001508.6	SAMN02422693	clinical	cd_8_group_1006	cd_4_group_928	cd_2_group_804
PDT000197197.1	PDS000001508.6	SAMN02368347	clinical	cd_8_group_1006	cd_4_group_928	cd_2_group_804
PDT000200598.2	PDS000028037.326	SAMN06689005	clinical	cd_8_group_10060	cd_4_group_9800	cd_2_group_8914
PDT000224821.2	PDS000028037.326	SAMN06689020	clinical	cd_8_group_10060	cd_4_group_9800	cd_2_group_8914
PDT000200626.2	PDS000085033.371	SAMN06680907	clinical	cd_8_group_10061	-	-
PDT001456099.1	PDS000085033.371	SAMN31357513	clinical	cd_8_group_10061	-	-
PDT000403028.2	PDS000082267.11	SAMN10375192	clinical	cd_8_group_10062	-	-
PDT000403038.2	PDS000082267.11	SAMN10375163	clinical	cd_8_group_10062	-	-
PDT000893964.1	PDS000082267.11	SAMN16845421	clinical	cd_8_group_10062	-	-
PDT001836851.1	PDS000082267.11	SAMN36786640	clinical	cd_8_group_10062	-	-
PDT001974243.1	PDS000082267.11	SAMN38162422	clinical	cd_8_group_10062	-	-
PDT000403018.1	PDS000082267.11	SAMN10375164	clinical	cd_8_group_10062	cd_4_group_20794	cd_2_group_19173
PDT000403032.2	PDS000082267.11	SAMN10375193	clinical	cd_8_group_10062	cd_4_group_20794	cd_2_group_19173
PDT000792695.1	PDS000082267.11	SAMN15582067	clinical	cd_8_group_10062	cd_4_group_32768	cd_2_group_30786
PDT000878798.1	PDS000082267.11	SAMN16666888	clinical	cd_8_group_10062	cd_4_group_32768	cd_2_group_30786
PDT001169103.1	PDS000082267.11	SAMN22888932	clinical	cd_8_group_10062	cd_4_group_32768	cd_2_group_30786
PDT000551564.1	PDS000082267.11	SAMN12408686	clinical	cd_8_group_10062	cd_4_group_9801	-
PDT001143298.1	PDS000082267.11	SAMN21917077	clinical	cd_8_group_10062	cd_4_group_9801	-
PDT001157750.1	PDS000082267.11	SAMN22416662	clinical	cd_8_group_10062	cd_4_group_9801	-
PDT000200630.2	PDS000082267.11	SAMN06680910	clinical	cd_8_group_10062	cd_4_group_9801	cd_2_group_8916
PDT000797530.1	PDS000082267.11	SAMN15656967	clinical	cd_8_group_10062	cd_4_group_9801	cd_2_group_8916
PDT000973902.1	PDS000082267.11	SAMN18073965	clinical	cd_8_group_10062	cd_4_group_9801	cd_2_group_8916
PDT001106144.1	PDS000082267.11	SAMN20677168	clinical	cd_8_group_10062	cd_4_group_9801	cd_2_group_8916
PDT000200631.2	PDS000029456.2	SAMN06680911	clinical	cd_8_group_10063	cd_4_group_9802	-
PDT000654594.1	PDS000029456.2	SAMN13719586	environmental/other	cd_8_group_10063	cd_4_group_9802	-
PDT000903087.1	PDS000029457.8	SAMN16990860	clinical	cd_8_group_10064	-	-
PDT001088332.1	PDS000029457.8	SAMN20174923	clinical	cd_8_group_10064	cd_4_group_39623	cd_2_group_37608
PDT001098856.1	PDS000029457.8	SAMN20477879	clinical	cd_8_group_10064	cd_4_group_39623	cd_2_group_37608
PDT000200646.2	PDS000029457.8	SAMN06680629	clinical	cd_8_group_10064	cd_4_group_9803	cd_2_group_8917
PDT000221333.2	PDS000029457.8	SAMN07269934	clinical	cd_8_group_10064	cd_4_group_9803	cd_2_group_8917
PDT001236086.1	PDS000003890.100	SAMN23583195	clinical	cd_8_group_10065	-	-
PDT001641729.1	PDS000003890.100	SAMN33434797	clinical	cd_8_group_10065	-	-
PDT001314202.1	PDS000003890.100	SAMN28606176	clinical	cd_8_group_10065	cd_4_group_43980	-
PDT001235109.1	PDS000003890.100	SAMN25519070	clinical	cd_8_group_10065	cd_4_group_43980	cd_2_group_41923
PDT001363989.1	PDS000003890.100	SAMN29807243	clinical	cd_8_group_10065	cd_4_group_43980	cd_2_group_41923
PDT000201017.3	PDS000003890.100	SAMN04535360	environmental/other	cd_8_group_10065	cd_4_group_9804	-
PDT000216300.2	PDS000003890.100	SAMN06921852	environmental/other	cd_8_group_10065	cd_4_group_9804	-
PDT000201039.2	PDS000013392.12	SAMN06693622	clinical	cd_8_group_10066	cd_4_group_9805	-
PDT000226950.2	PDS000013392.12	SAMN07376326	clinical	cd_8_group_10066	cd_4_group_9805	-
PDT000347806.1	PDS000013392.12	SAMN09654897	clinical	cd_8_group_10066	cd_4_group_9805	-
PDT001078929.1	PDS000013392.12	SAMN19926105	clinical	cd_8_group_10066	cd_4_group_9805	-
PDT000497005.1	PDS000029989.10	SAMN11553166	clinical	cd_8_group_10067	cd_4_group_24099	cd_2_group_22392
PDT000497561.1	PDS000029989.10	SAMN11569615	clinical	cd_8_group_10067	cd_4_group_24099	cd_2_group_22392
PDT000201059.2	PDS000029989.10	SAMN06692180	clinical	cd_8_group_10067	cd_4_group_9809	cd_2_group_8921
PDT000203618.2	PDS000029989.10	SAMN06732554	clinical	cd_8_group_10067	cd_4_group_9809	cd_2_group_8921
PDT000201062.2	PDS000029446.1	SAMN06692332	clinical	cd_8_group_10068	cd_4_group_9810	-
PDT000212300.2	PDS000029446.1	SAMN06914776	clinical	cd_8_group_10068	cd_4_group_9810	-
PDT000201067.2	PDS000029444.1	SAMN06692337	clinical	cd_8_group_10069	cd_4_group_9811	cd_2_group_8922
PDT000207449.2	PDS000029444.1	SAMN06887310	clinical	cd_8_group_10069	cd_4_group_9811	cd_2_group_8922
PDT000020727.1	PDS000029870.1	SAMN02422694	clinical	cd_8_group_1007	cd_4_group_929	cd_2_group_805
PDT000197195.1	PDS000029870.1	SAMN02368348	clinical	cd_8_group_1007	cd_4_group_929	cd_2_group_805
PDT000201073.2	PDS000029636.799	SAMN06692338	clinical	cd_8_group_10070	cd_4_group_9812	cd_2_group_8923
PDT000211511.2	PDS000029636.799	SAMN06929023	clinical	cd_8_group_10070	cd_4_group_9812	cd_2_group_8923
PDT001955907.1	PDS000029636.799	SAMN38018168	clinical	cd_8_group_10071	-	-
PDT000347880.1	PDS000029636.799	SAMN09655192	clinical	cd_8_group_10071	cd_4_group_9813	-
PDT000201075.2	PDS000029636.799	SAMN06692326	clinical	cd_8_group_10071	cd_4_group_9813	cd_2_group_8924
PDT000788042.1	PDS000029636.799	SAMN15526237	clinical	cd_8_group_10071	cd_4_group_9813	cd_2_group_8924
PDT000201076.2	PDS000029347.3	SAMN06692331	clinical	cd_8_group_10072	cd_4_group_9814	cd_2_group_8925
PDT000207225.2	PDS000029347.3	SAMN06854233	clinical	cd_8_group_10072	cd_4_group_9814	cd_2_group_8925
PDT000201077.2	PDS000032704.19	SAMN06692325	clinical	cd_8_group_10073	cd_4_group_9815	cd_2_group_8926
PDT000219591.2	PDS000032704.19	SAMN07250003	clinical	cd_8_group_10073	cd_4_group_9815	cd_2_group_8926
PDT000201079.2	PDS000030237.1231	SAMN06692345	clinical	cd_8_group_10074	-	-
PDT000557883.1	PDS000030237.1231	SAMN12527836	clinical	cd_8_group_10074	-	-
PDT001132045.1	PDS000030237.1231	SAMN21472290	clinical	cd_8_group_10074	-	-
PDT000523245.1	PDS000030237.1231	SAMN12059783	clinical	cd_8_group_10074	cd_4_group_15394	-
PDT000523920.1	PDS000030237.1231	SAMN12078833	clinical	cd_8_group_10074	cd_4_group_15394	-
PDT000539092.1	PDS000030237.1231	SAMN12220934	clinical	cd_8_group_10074	cd_4_group_15394	-
PDT000636008.1	PDS000030237.1231	SAMN13385717	clinical	cd_8_group_10074	cd_4_group_15394	-
PDT000762129.1	PDS000030237.1231	SAMN15172220	clinical	cd_8_group_10074	cd_4_group_15394	-
PDT000861838.1	PDS000030237.1231	SAMN16439393	clinical	cd_8_group_10074	cd_4_group_15394	-
PDT001057765.1	PDS000030237.1231	SAMN19513640	clinical	cd_8_group_10074	cd_4_group_15394	-
PDT001242690.1	PDS000030237.1231	SAMN25755264	clinical	cd_8_group_10074	cd_4_group_15394	-
PDT000299937.2	PDS000030237.1231	SAMN08799987	clinical	cd_8_group_10074	cd_4_group_15394	cd_2_group_13903
PDT000299949.2	PDS000030237.1231	SAMN08800002	clinical	cd_8_group_10074	cd_4_group_15394	cd_2_group_13903
PDT000323803.1	PDS000030237.1231	SAMN09074400	clinical	cd_8_group_10074	cd_4_group_15394	cd_2_group_13903
PDT000323804.1	PDS000030237.1231	SAMN09074402	clinical	cd_8_group_10074	cd_4_group_15394	cd_2_group_13903
PDT000333075.1	PDS000030237.1231	SAMN09279954	clinical	cd_8_group_10074	cd_4_group_15394	cd_2_group_13903
PDT000403931.1	PDS000030237.1231	SAMN10391646	clinical	cd_8_group_10074	cd_4_group_15394	cd_2_group_13903
PDT000480329.1	PDS000030237.1231	SAMN11178157	clinical	cd_8_group_10074	cd_4_group_15394	cd_2_group_13903
PDT000500902.1	PDS000030237.1231	SAMN11653454	clinical	cd_8_group_10074	cd_4_group_15394	cd_2_group_13903
PDT000500915.1	PDS000030237.1231	SAMN11653459	clinical	cd_8_group_10074	cd_4_group_15394	cd_2_group_13903
PDT000501038.1	PDS000030237.1231	SAMN11653766	clinical	cd_8_group_10074	cd_4_group_15394	cd_2_group_13903
PDT000509355.1	PDS000030237.1231	SAMN11877218	clinical	cd_8_group_10074	cd_4_group_15394	cd_2_group_13903
PDT000523097.1	PDS000030237.1231	SAMN12057888	environmental/other	cd_8_group_10074	cd_4_group_15394	cd_2_group_13903
PDT000525511.1	PDS000030237.1231	SAMN12100616	environmental/other	cd_8_group_10074	cd_4_group_15394	cd_2_group_13903
PDT000550505.1	PDS000030237.1231	SAMN12360291	environmental/other	cd_8_group_10074	cd_4_group_15394	cd_2_group_13903
PDT000576533.1	PDS000030237.1231	SAMN12637495	clinical	cd_8_group_10074	cd_4_group_15394	cd_2_group_13903
PDT000631626.1	PDS000030237.1231	SAMN13340491	clinical	cd_8_group_10074	cd_4_group_15394	cd_2_group_13903
PDT000650483.1	PDS000030237.1231	SAMN13683413	clinical	cd_8_group_10074	cd_4_group_15394	cd_2_group_13903
PDT000655426.1	PDS000030237.1231	SAMN13740277	clinical	cd_8_group_10074	cd_4_group_15394	cd_2_group_13903
PDT000817517.1	PDS000030237.1231	SAMN15878284	clinical	cd_8_group_10074	cd_4_group_15394	cd_2_group_31387
PDT000939788.1	PDS000030237.1231	SAMN17504763	environmental/other	cd_8_group_10074	cd_4_group_15394	cd_2_group_31387
PDT001000979.1	PDS000030237.1231	SAMN18636296	clinical	cd_8_group_10074	cd_4_group_15394	cd_2_group_31387
PDT001085651.1	PDS000030237.1231	SAMN20121568	clinical	cd_8_group_10074	cd_4_group_15394	cd_2_group_31387
PDT001100434.1	PDS000030237.1231	SAMN20460791	clinical	cd_8_group_10074	cd_4_group_15394	cd_2_group_31387
PDT001133868.1	PDS000030237.1231	SAMN21524642	clinical	cd_8_group_10074	cd_4_group_15394	cd_2_group_39262
PDT001133881.1	PDS000030237.1231	SAMN21524653	clinical	cd_8_group_10074	cd_4_group_15394	cd_2_group_39262
PDT001133886.1	PDS000030237.1231	SAMN21524646	clinical	cd_8_group_10074	cd_4_group_15394	cd_2_group_39262
PDT000641570.1	PDS000029442.23	SAMN13513125	clinical	cd_8_group_10075	-	-
PDT000201080.2	PDS000029442.23	SAMN06692339	clinical	cd_8_group_10075	cd_4_group_9816	-
PDT000266220.2	PDS000029442.23	SAMN08040376	clinical	cd_8_group_10075	cd_4_group_9816	-
PDT000201082.2	PDS000029330.1	SAMN06692340	clinical	cd_8_group_10076	cd_4_group_9817	cd_2_group_8927
PDT000207471.2	PDS000029330.1	SAMN06887320	clinical	cd_8_group_10076	cd_4_group_9817	cd_2_group_8927
PDT000201245.2	PDS000029433.1	SAMN06677820	clinical	cd_8_group_10077	cd_4_group_9818	-
PDT000201463.2	PDS000029433.1	SAMN06708773	clinical	cd_8_group_10077	cd_4_group_9818	-
PDT000201250.2	PDS000011909.263	SAMN06677814	clinical	cd_8_group_10078	cd_4_group_9820	cd_2_group_8928
PDT000201492.2	PDS000011909.263	SAMN06708758	clinical	cd_8_group_10078	cd_4_group_9820	cd_2_group_8928
PDT000201258.2	PDS000030981.158	SAMN06690256	clinical	cd_8_group_10079	cd_4_group_9821	-
PDT000224381.2	PDS000030981.158	SAMN07340474	environmental/other	cd_8_group_10079	cd_4_group_9821	-
PDT000020728.1	PDS000029981.1	SAMN02422695	clinical	cd_8_group_1008	cd_4_group_930	cd_2_group_806
PDT000046129.2	PDS000029981.1	SAMN02368349	clinical	cd_8_group_1008	cd_4_group_930	cd_2_group_806
PDT000201276.2	PDS000028966.5	SAMN06689025	clinical	cd_8_group_10080	cd_4_group_9823	cd_2_group_8929
PDT000207100.2	PDS000028966.5	SAMN06854890	clinical	cd_8_group_10080	cd_4_group_9823	cd_2_group_8929
PDT000356909.1	PDS000028192.862	SAMN09729008	environmental/other	cd_8_group_10081	-	-
PDT000549896.1	PDS000028192.862	SAMN12371879	clinical	cd_8_group_10081	-	-
PDT000631239.1	PDS000028192.862	SAMN13326223	environmental/other	cd_8_group_10081	-	-
PDT000717453.1	PDS000028192.862	SAMN14487883	environmental/other	cd_8_group_10081	-	-
PDT000905339.1	PDS000028192.862	SAMN17015218	clinical	cd_8_group_10081	-	-
PDT001058734.1	PDS000028192.862	SAMN19549425	environmental/other	cd_8_group_10081	-	-
PDT001113932.1	PDS000028192.862	SAMN20923991	clinical	cd_8_group_10081	-	-
PDT001116854.1	PDS000028192.862	SAMN20977362	environmental/other	cd_8_group_10081	-	-
PDT001400246.1	PDS000028192.862	SAMN30526246	clinical	cd_8_group_10081	-	-
PDT001436503.1	PDS000028192.862	SAMN31077134	environmental/other	cd_8_group_10081	-	-
PDT001449925.1	PDS000028192.862	SAMN31230997	clinical	cd_8_group_10081	-	-
PDT001583374.1	PDS000028192.862	SAMN32811765	clinical	cd_8_group_10081	-	-
PDT001739038.1	PDS000028192.862	SAMN35145732	clinical	cd_8_group_10081	-	-
PDT001814682.1	PDS000028192.862	SAMN36404057	clinical	cd_8_group_10081	-	-
PDT001838896.1	PDS000028192.862	SAMN36825683	environmental/other	cd_8_group_10081	-	-
PDT001952312.1	PDS000028192.862	SAMN37932554	clinical	cd_8_group_10081	-	-
PDT001964798.1	PDS000028192.862	SAMN38061048	environmental/other	cd_8_group_10081	-	-
PDT000392809.1	PDS000028192.862	SAMN10258657	environmental/other	cd_8_group_10081	cd_4_group_20392	cd_2_group_18782
PDT000392816.1	PDS000028192.862	SAMN10258654	environmental/other	cd_8_group_10081	cd_4_group_20392	cd_2_group_18782
PDT000392823.1	PDS000028192.862	SAMN10258656	environmental/other	cd_8_group_10081	cd_4_group_20392	cd_2_group_18782
PDT000430841.1	PDS000028192.862	SAMN10695849	environmental/other	cd_8_group_10081	cd_4_group_21743	cd_2_group_20062
PDT000430844.1	PDS000028192.862	SAMN10695850	environmental/other	cd_8_group_10081	cd_4_group_21743	cd_2_group_20062
PDT000434197.1	PDS000028192.862	SAMN10724065	environmental/other	cd_8_group_10081	cd_4_group_21743	cd_2_group_20062
PDT001090125.1	PDS000028192.862	SAMN20219159	environmental/other	cd_8_group_10081	cd_4_group_25449	-
PDT000548920.1	PDS000028192.862	SAMN12358264	environmental/other	cd_8_group_10081	cd_4_group_25449	cd_2_group_23700
PDT000631242.1	PDS000028192.862	SAMN13326222	environmental/other	cd_8_group_10081	cd_4_group_25449	cd_2_group_23700
PDT001263879.1	PDS000028192.862	SAMN26507391	clinical	cd_8_group_10081	cd_4_group_25449	cd_2_group_23700
PDT001270767.1	PDS000028192.862	SAMN26729673	clinical	cd_8_group_10081	cd_4_group_25449	cd_2_group_23700
PDT001292943.1	PDS000028192.862	SAMN27739545	environmental/other	cd_8_group_10081	cd_4_group_25449	cd_2_group_23700
PDT001293141.1	PDS000028192.862	SAMN27748836	clinical	cd_8_group_10081	cd_4_group_25449	cd_2_group_23700
PDT001881181.1	PDS000028192.862	SAMN37350256	environmental/other	cd_8_group_10081	cd_4_group_29653	-
PDT000673688.1	PDS000028192.862	SAMN13944375	environmental/other	cd_8_group_10081	cd_4_group_29653	cd_2_group_27666
PDT001418558.1	PDS000028192.862	SAMEA110751865	clinical	cd_8_group_10081	cd_4_group_29653	cd_2_group_27666
PDT001113782.1	PDS000028192.862	SAMN20888938	environmental/other	cd_8_group_10081	cd_4_group_40555	-
PDT001113652.1	PDS000028192.862	SAMN20887895	environmental/other	cd_8_group_10081	cd_4_group_40555	cd_2_group_38543
PDT001113660.1	PDS000028192.862	SAMN20887883	environmental/other	cd_8_group_10081	cd_4_group_40555	cd_2_group_38543
PDT001113663.1	PDS000028192.862	SAMN20887890	environmental/other	cd_8_group_10081	cd_4_group_40555	cd_2_group_38543
PDT001113668.1	PDS000028192.862	SAMN20887892	environmental/other	cd_8_group_10081	cd_4_group_40555	cd_2_group_38543
PDT001113684.1	PDS000028192.862	SAMN20887885	environmental/other	cd_8_group_10081	cd_4_group_40555	cd_2_group_38543
PDT001113691.1	PDS000028192.862	SAMN20887887	environmental/other	cd_8_group_10081	cd_4_group_40555	cd_2_group_38543
PDT001113697.1	PDS000028192.862	SAMN20887894	environmental/other	cd_8_group_10081	cd_4_group_40555	cd_2_group_38543
PDT001113737.1	PDS000028192.862	SAMN20888939	environmental/other	cd_8_group_10081	cd_4_group_40555	cd_2_group_38543
PDT001113744.1	PDS000028192.862	SAMN20888943	environmental/other	cd_8_group_10081	cd_4_group_40555	cd_2_group_38543
PDT001113748.1	PDS000028192.862	SAMN20888947	environmental/other	cd_8_group_10081	cd_4_group_40555	cd_2_group_38543
PDT001113778.1	PDS000028192.862	SAMN20888945	environmental/other	cd_8_group_10081	cd_4_group_40555	cd_2_group_38543
PDT001113794.1	PDS000028192.862	SAMN20888949	environmental/other	cd_8_group_10081	cd_4_group_40555	cd_2_group_38543
PDT001125397.1	PDS000028192.862	SAMN21335671	environmental/other	cd_8_group_10081	cd_4_group_40555	cd_2_group_38543
PDT001136937.1	PDS000028192.862	SAMN21591023	environmental/other	cd_8_group_10081	cd_4_group_41418	cd_2_group_39416
PDT001150295.1	PDS000028192.862	SAMN22245299	clinical	cd_8_group_10081	cd_4_group_41418	cd_2_group_39416
PDT001537836.1	PDS000028192.862	SAMN32316984	environmental/other	cd_8_group_10081	cd_4_group_50395	cd_2_group_48774
PDT001537850.1	PDS000028192.862	SAMN32317043	environmental/other	cd_8_group_10081	cd_4_group_50395	cd_2_group_48774
PDT001537851.1	PDS000028192.862	SAMN32317045	environmental/other	cd_8_group_10081	cd_4_group_50395	cd_2_group_48774
PDT001537852.1	PDS000028192.862	SAMN32317044	environmental/other	cd_8_group_10081	cd_4_group_50395	cd_2_group_48774
PDT000266608.2	PDS000028192.862	SAMN08056714	environmental/other	cd_8_group_10081	cd_4_group_9824	-
PDT000296924.2	PDS000028192.862	SAMN08773635	clinical	cd_8_group_10081	cd_4_group_9824	-
PDT000487353.1	PDS000028192.862	SAMN11360378	clinical	cd_8_group_10081	cd_4_group_9824	cd_2_group_22133
PDT000492341.1	PDS000028192.862	SAMN11467642	clinical	cd_8_group_10081	cd_4_group_9824	cd_2_group_22133
PDT000494974.1	PDS000028192.862	SAMN11463154	clinical	cd_8_group_10081	cd_4_group_9824	cd_2_group_22133
PDT000495794.1	PDS000028192.862	SAMN11515918	clinical	cd_8_group_10081	cd_4_group_9824	cd_2_group_22133
PDT000499811.1	PDS000028192.862	SAMN11619506	clinical	cd_8_group_10081	cd_4_group_9824	cd_2_group_22133
PDT000522307.1	PDS000028192.862	SAMN12046332	clinical	cd_8_group_10081	cd_4_group_9824	cd_2_group_22133
PDT000539158.1	PDS000028192.862	SAMN12221054	clinical	cd_8_group_10081	cd_4_group_9824	cd_2_group_22133
PDT000539308.1	PDS000028192.862	SAMN12221220	environmental/other	cd_8_group_10081	cd_4_group_9824	cd_2_group_22133
PDT001889323.1	PDS000028192.862	SAMN37435556	environmental/other	cd_8_group_10081	cd_4_group_9824	cd_2_group_53205
PDT001892364.1	PDS000028192.862	SAMN37481237	environmental/other	cd_8_group_10081	cd_4_group_9824	cd_2_group_53205
PDT001964805.1	PDS000028192.862	SAMN38061052	environmental/other	cd_8_group_10081	cd_4_group_9824	cd_2_group_53205
PDT000201280.2	PDS000028192.862	SAMN06701399	clinical	cd_8_group_10081	cd_4_group_9824	cd_2_group_8930
PDT000227598.2	PDS000028192.862	SAMN07375558	environmental/other	cd_8_group_10081	cd_4_group_9824	cd_2_group_8930
PDT000231949.2	PDS000028192.862	SAMN07440370	clinical	cd_8_group_10081	cd_4_group_9824	cd_2_group_8930
PDT000300457.2	PDS000028192.862	SAMN08804854	clinical	cd_8_group_10081	cd_4_group_9824	cd_2_group_8930
PDT000303374.2	PDS000028192.862	SAMN08865547	clinical	cd_8_group_10081	cd_4_group_9824	cd_2_group_8930
PDT000201283.2	PDS000029439.2	SAMN06701407	clinical	cd_8_group_10082	cd_4_group_9826	cd_2_group_8932
PDT000239439.2	PDS000029439.2	SAMN07567238	clinical	cd_8_group_10082	cd_4_group_9826	cd_2_group_8932
PDT000201284.2	PDS000048009.2	SAMN06701404	clinical	cd_8_group_10083	cd_4_group_9827	-
PDT000542443.1	PDS000048009.2	SAMN12250441	clinical	cd_8_group_10083	cd_4_group_9827	-
PDT000227738.2	PDS000032458.94	SAMN07373076	clinical	cd_8_group_10084	-	-
PDT000231879.2	PDS000032458.94	SAMN07427475	clinical	cd_8_group_10084	-	-
PDT000336552.1	PDS000032458.94	SAMN09444726	environmental/other	cd_8_group_10084	-	-
PDT000390363.1	PDS000032458.94	SAMN10230614	environmental/other	cd_8_group_10084	-	-
PDT000536902.1	PDS000032458.94	SAMN12174738	clinical	cd_8_group_10084	-	-
PDT000597495.1	PDS000032458.94	SAMN12876097	clinical	cd_8_group_10084	-	-
PDT000850847.1	PDS000032458.94	SAMN16294981	clinical	cd_8_group_10084	-	-
PDT000905543.1	PDS000032458.94	SAMN17016147	clinical	cd_8_group_10084	-	-
PDT000922657.1	PDS000032458.94	SAMN17148391	clinical	cd_8_group_10084	-	-
PDT000929805.1	PDS000032458.94	SAMN17250393	clinical	cd_8_group_10084	-	-
PDT000991483.1	PDS000032458.94	SAMN18515016	clinical	cd_8_group_10084	-	-
PDT000995719.1	PDS000032458.94	SAMN18578789	environmental/other	cd_8_group_10084	-	-
PDT001078832.1	PDS000032458.94	SAMN19915536	environmental/other	cd_8_group_10084	-	-
PDT001095129.1	PDS000032458.94	SAMN20350600	environmental/other	cd_8_group_10084	-	-
PDT001212206.1	PDS000032458.94	SAMN24431931	environmental/other	cd_8_group_10084	-	-
PDT001279629.1	PDS000032458.94	SAMN27297554	clinical	cd_8_group_10084	-	-
PDT001376763.1	PDS000032458.94	SAMN30083458	environmental/other	cd_8_group_10084	-	-
PDT001475404.1	PDS000032458.94	SAMN31584279	clinical	cd_8_group_10084	-	-
PDT001909811.1	PDS000032458.94	SAMN37609110	environmental/other	cd_8_group_10084	-	-
PDT000215822.2	PDS000032458.94	SAMN07193929	environmental/other	cd_8_group_10084	cd_4_group_10725	-
PDT000222604.2	PDS000032458.94	SAMN07312500	environmental/other	cd_8_group_10084	cd_4_group_10725	-
PDT000234850.2	PDS000032458.94	SAMN07504998	clinical	cd_8_group_10084	cd_4_group_10725	-
PDT000340878.1	PDS000032458.94	SAMN09537526	clinical	cd_8_group_10084	cd_4_group_10725	-
PDT000413224.2	PDS000032458.94	SAMN10510798	environmental/other	cd_8_group_10084	cd_4_group_10725	-
PDT000522426.1	PDS000032458.94	SAMN12046418	clinical	cd_8_group_10084	cd_4_group_10725	-
PDT000590332.1	PDS000032458.94	SAMN12807624	clinical	cd_8_group_10084	cd_4_group_10725	-
PDT000687004.1	PDS000032458.94	SAMN14120599	environmental/other	cd_8_group_10084	cd_4_group_10725	-
PDT000838353.1	PDS000032458.94	SAMN16198117	clinical	cd_8_group_10084	cd_4_group_10725	-
PDT001232354.1	PDS000032458.94	SAMN24114918	clinical	cd_8_group_10084	cd_4_group_10725	-
PDT001232499.1	PDS000032458.94	SAMN24114939	clinical	cd_8_group_10084	cd_4_group_10725	-
PDT000394645.1	PDS000032458.94	SAMN10279281	clinical	cd_8_group_10084	cd_4_group_10725	cd_2_group_18905
PDT000398769.1	PDS000032458.94	SAMN10342583	clinical	cd_8_group_10084	cd_4_group_10725	cd_2_group_18905
PDT000434895.1	PDS000032458.94	SAMN10732750	clinical	cd_8_group_10084	cd_4_group_10725	cd_2_group_20134
PDT000496386.1	PDS000032458.94	SAMN11526870	clinical	cd_8_group_10084	cd_4_group_10725	cd_2_group_20134
PDT000622789.1	PDS000032458.94	SAMN13175999	clinical	cd_8_group_10084	cd_4_group_10725	cd_2_group_20134
PDT000625531.1	PDS000032458.94	SAMN13242643	clinical	cd_8_group_10084	cd_4_group_28207	-
PDT000636566.1	PDS000032458.94	SAMN13389753	clinical	cd_8_group_10084	cd_4_group_28207	-
PDT000708451.1	PDS000032458.94	SAMN14353085	clinical	cd_8_group_10084	cd_4_group_28207	-
PDT001043451.1	PDS000032458.94	SAMN19284284	clinical	cd_8_group_10084	cd_4_group_33869	-
PDT000838710.1	PDS000032458.94	SAMN16202735	clinical	cd_8_group_10084	cd_4_group_33869	cd_2_group_31898
PDT000853617.1	PDS000032458.94	SAMN16355460	clinical	cd_8_group_10084	cd_4_group_33869	cd_2_group_31898
PDT000877274.1	PDS000032458.94	SAMN16630181	clinical	cd_8_group_10084	cd_4_group_33869	cd_2_group_31898
PDT000997228.1	PDS000032458.94	SAMN18590507	clinical	cd_8_group_10084	cd_4_group_33869	cd_2_group_31898
PDT001236701.1	PDS000032458.94	SAMN25561976	environmental/other	cd_8_group_10084	cd_4_group_33869	cd_2_group_41968
PDT001315628.1	PDS000032458.94	SAMN28684101	clinical	cd_8_group_10084	cd_4_group_33869	cd_2_group_41968
PDT001178161.1	PDS000032458.94	SAMN23285411	environmental/other	cd_8_group_10084	cd_4_group_42774	cd_2_group_40720
PDT001404504.1	PDS000032458.94	SAMN30561442	clinical	cd_8_group_10084	cd_4_group_42774	cd_2_group_40720
PDT000201288.2	PDS000032458.94	SAMN06701826	clinical	cd_8_group_10084	cd_4_group_9828	cd_2_group_8934
PDT000211138.2	PDS000032458.94	SAMN07138662	clinical	cd_8_group_10084	cd_4_group_9828	cd_2_group_8934
PDT000222432.2	PDS000032458.94	SAMN07279987	clinical	cd_8_group_10084	cd_4_group_9828	cd_2_group_8934
PDT000225988.2	PDS000032458.94	SAMN07359286	clinical	cd_8_group_10084	cd_4_group_9828	cd_2_group_8934
PDT000225990.2	PDS000032458.94	SAMN07359277	clinical	cd_8_group_10084	cd_4_group_9828	cd_2_group_8934
PDT000227660.2	PDS000032458.94	SAMN07414749	clinical	cd_8_group_10084	cd_4_group_9828	cd_2_group_8934
PDT000227835.2	PDS000032458.94	SAMN07414752	clinical	cd_8_group_10084	cd_4_group_9828	cd_2_group_8934
PDT000234290.2	PDS000032458.94	SAMN07510184	clinical	cd_8_group_10084	cd_4_group_9828	cd_2_group_8934
PDT000249258.2	PDS000032458.94	SAMN07735735	clinical	cd_8_group_10084	cd_4_group_9828	cd_2_group_8934
PDT000201292.2	PDS000029432.2	SAMN06710136	clinical	cd_8_group_10085	cd_4_group_9829	cd_2_group_8935
PDT000201295.2	PDS000029432.2	SAMN06710135	clinical	cd_8_group_10085	cd_4_group_9829	cd_2_group_8935
PDT000520086.1	PDS000032395.480	SAMN11969911	clinical	cd_8_group_10086	-	-
PDT000564117.1	PDS000032395.480	SAMN12573063	clinical	cd_8_group_10086	-	-
PDT000671971.1	PDS000032395.480	SAMN13938332	clinical	cd_8_group_10086	-	-
PDT000232171.2	PDS000032395.480	SAMN07460765	environmental/other	cd_8_group_10086	cd_4_group_11631	cd_2_group_10535
PDT000281150.2	PDS000032395.480	SAMN08367421	environmental/other	cd_8_group_10086	cd_4_group_11631	cd_2_group_10535
PDT000789845.1	PDS000032395.480	SAMN15569307	clinical	cd_8_group_10086	cd_4_group_32714	cd_2_group_30731
PDT000899700.1	PDS000032395.480	SAMN16947084	clinical	cd_8_group_10086	cd_4_group_32714	cd_2_group_30731
PDT001321645.1	PDS000032395.480	SAMN28816991	clinical	cd_8_group_10086	cd_4_group_45821	cd_2_group_43939
PDT001321646.1	PDS000032395.480	SAMN28816999	clinical	cd_8_group_10086	cd_4_group_45821	cd_2_group_43939
PDT001326083.1	PDS000032395.480	SAMN28935020	clinical	cd_8_group_10086	cd_4_group_45821	cd_2_group_43939
PDT001327443.1	PDS000032395.480	SAMN29011004	clinical	cd_8_group_10086	cd_4_group_45821	cd_2_group_43939
PDT001327769.1	PDS000032395.480	SAMN29012204	clinical	cd_8_group_10086	cd_4_group_45821	cd_2_group_43939
PDT000201302.2	PDS000032395.480	SAMN06704521	clinical	cd_8_group_10086	cd_4_group_9830	-
PDT000253854.2	PDS000032395.480	SAMN07812378	clinical	cd_8_group_10086	cd_4_group_9830	-
PDT000259241.2	PDS000032395.480	SAMN07831556	clinical	cd_8_group_10086	cd_4_group_9830	-
PDT000276347.2	PDS000032395.480	SAMN08287249	environmental/other	cd_8_group_10086	cd_4_group_9830	-
PDT000277660.2	PDS000032395.480	SAMN08328375	clinical	cd_8_group_10086	cd_4_group_9830	-
PDT000329065.1	PDS000032395.480	SAMN09295470	environmental/other	cd_8_group_10086	cd_4_group_9830	-
PDT000337745.1	PDS000032395.480	SAMN09501336	clinical	cd_8_group_10086	cd_4_group_9830	-
PDT000501151.1	PDS000032395.480	SAMN11654720	clinical	cd_8_group_10086	cd_4_group_9830	-
PDT000587042.1	PDS000032395.480	SAMN12767018	clinical	cd_8_group_10086	cd_4_group_9830	-
PDT000939092.1	PDS000032395.480	SAMN17478343	clinical	cd_8_group_10086	cd_4_group_9830	-
PDT000939093.1	PDS000032395.480	SAMN17478344	clinical	cd_8_group_10086	cd_4_group_9830	-
PDT001896750.1	PDS000032395.480	SAMN37517705	clinical	cd_8_group_10086	cd_4_group_9830	-
PDT000224358.2	PDS000032395.480	SAMN07340349	environmental/other	cd_8_group_10086	cd_4_group_9830	cd_2_group_10107
PDT000225554.2	PDS000032395.480	SAMN07362428	environmental/other	cd_8_group_10086	cd_4_group_9830	cd_2_group_10107
PDT000232287.2	PDS000032395.480	SAMN07456226	clinical	cd_8_group_10086	cd_4_group_9830	cd_2_group_10107
PDT000235184.2	PDS000032395.480	SAMN07462379	environmental/other	cd_8_group_10086	cd_4_group_9830	cd_2_group_10107
PDT000236251.2	PDS000032395.480	SAMN07552042	environmental/other	cd_8_group_10086	cd_4_group_9830	cd_2_group_10107
PDT000237067.2	PDS000032395.480	SAMN07565853	environmental/other	cd_8_group_10086	cd_4_group_9830	cd_2_group_10107
PDT000239187.2	PDS000032395.480	SAMN07608148	environmental/other	cd_8_group_10086	cd_4_group_9830	cd_2_group_10107
PDT000245653.2	PDS000032395.480	SAMN07714837	environmental/other	cd_8_group_10086	cd_4_group_9830	cd_2_group_10107
PDT000254272.2	PDS000032395.480	SAMN07806868	clinical	cd_8_group_10086	cd_4_group_9830	cd_2_group_10107
PDT000262691.2	PDS000032395.480	SAMN08000943	environmental/other	cd_8_group_10086	cd_4_group_9830	cd_2_group_10107
PDT000267490.2	PDS000032395.480	SAMN08045891	clinical	cd_8_group_10086	cd_4_group_9830	cd_2_group_10107
PDT000326037.1	PDS000032395.480	SAMN09295472	environmental/other	cd_8_group_10086	cd_4_group_9830	cd_2_group_10107
PDT000337837.1	PDS000032395.480	SAMN09500981	environmental/other	cd_8_group_10086	cd_4_group_9830	cd_2_group_10107
PDT000337866.1	PDS000032395.480	SAMN09501301	environmental/other	cd_8_group_10086	cd_4_group_9830	cd_2_group_10107
PDT000356688.1	PDS000032395.480	SAMN09745895	environmental/other	cd_8_group_10086	cd_4_group_9830	cd_2_group_10107
PDT000357023.1	PDS000032395.480	SAMN09756394	environmental/other	cd_8_group_10086	cd_4_group_9830	cd_2_group_10107
PDT000357458.1	PDS000032395.480	SAMN09764452	environmental/other	cd_8_group_10086	cd_4_group_9830	cd_2_group_10107
PDT000358989.1	PDS000032395.480	SAMN09771982	clinical	cd_8_group_10086	cd_4_group_9830	cd_2_group_10107
PDT000362615.1	PDS000032395.480	SAMN09831429	clinical	cd_8_group_10086	cd_4_group_9830	cd_2_group_10107
PDT000379356.1	PDS000032395.480	SAMN10079178	clinical	cd_8_group_10086	cd_4_group_9830	cd_2_group_10107
PDT000412581.1	PDS000032395.480	SAMN10502734	clinical	cd_8_group_10086	cd_4_group_9830	cd_2_group_10107
PDT000464083.1	PDS000032395.480	SAMN10884605	clinical	cd_8_group_10086	cd_4_group_9830	cd_2_group_10107
PDT000465185.1	PDS000032395.480	SAMN10910727	clinical	cd_8_group_10086	cd_4_group_9830	cd_2_group_10107
PDT000470110.1	PDS000032395.480	SAMN11029812	clinical	cd_8_group_10086	cd_4_group_9830	cd_2_group_10107
PDT000478977.1	PDS000032395.480	SAMN11149902	clinical	cd_8_group_10086	cd_4_group_9830	cd_2_group_10107
PDT000505020.1	PDS000032395.480	SAMN11832432	clinical	cd_8_group_10086	cd_4_group_9830	cd_2_group_10107
PDT000521706.1	PDS000032395.480	SAMN12037041	clinical	cd_8_group_10086	cd_4_group_9830	cd_2_group_10107
PDT000550522.1	PDS000032395.480	SAMN12360165	environmental/other	cd_8_group_10086	cd_4_group_9830	cd_2_group_10107
PDT000553532.1	PDS000032395.480	SAMN12423659	clinical	cd_8_group_10086	cd_4_group_9830	cd_2_group_10107
PDT000662497.1	PDS000032395.480	SAMN13862040	clinical	cd_8_group_10086	cd_4_group_9830	cd_2_group_10107
PDT000672483.1	PDS000032395.480	SAMN13942225	clinical	cd_8_group_10086	cd_4_group_9830	cd_2_group_10107
PDT000921303.1	PDS000032395.480	SAMN17137891	clinical	cd_8_group_10086	cd_4_group_9830	cd_2_group_10107
PDT000966078.1	PDS000032395.480	SAMN17925423	clinical	cd_8_group_10086	cd_4_group_9830	cd_2_group_10107
PDT000980580.1	PDS000032395.480	SAMEA5532873	NULL	cd_8_group_10086	cd_4_group_9830	cd_2_group_10107
PDT001063204.1	PDS000032395.480	SAMN19596024	clinical	cd_8_group_10086	cd_4_group_9830	cd_2_group_10107
PDT000249331.2	PDS000032395.480	SAMN07734750	clinical	cd_8_group_10086	cd_4_group_9830	cd_2_group_11448
PDT000258636.2	PDS000032395.480	SAMN07835874	clinical	cd_8_group_10086	cd_4_group_9830	cd_2_group_11448
PDT000569789.1	PDS000032395.480	SAMN12610745	clinical	cd_8_group_10086	cd_4_group_9830	cd_2_group_24283
PDT000570318.1	PDS000032395.480	SAMN12617088	clinical	cd_8_group_10086	cd_4_group_9830	cd_2_group_24283
PDT000573763.1	PDS000032395.480	SAMN12629428	clinical	cd_8_group_10086	cd_4_group_9830	cd_2_group_24283
PDT000588676.1	PDS000032395.480	SAMN12782284	clinical	cd_8_group_10086	cd_4_group_9830	cd_2_group_24283
PDT000598131.1	PDS000032395.480	SAMN12880041	clinical	cd_8_group_10086	cd_4_group_9830	cd_2_group_24283
PDT000603837.1	PDS000032395.480	SAMN13005717	clinical	cd_8_group_10086	cd_4_group_9830	cd_2_group_24283
PDT000206668.2	PDS000026800.375	SAMN06846277	clinical	cd_8_group_10087	cd_4_group_9832	-
PDT000209304.2	PDS000026800.375	SAMN06898339	clinical	cd_8_group_10087	cd_4_group_9832	-
PDT000333229.1	PDS000026800.375	SAMN09243532	environmental/other	cd_8_group_10087	cd_4_group_9832	-
PDT000333579.1	PDS000026800.375	SAMN09243501	environmental/other	cd_8_group_10087	cd_4_group_9832	-
PDT000333231.1	PDS000026800.375	SAMN09243521	environmental/other	cd_8_group_10087	cd_4_group_9832	cd_2_group_16121
PDT000333236.1	PDS000026800.375	SAMN09243493	environmental/other	cd_8_group_10087	cd_4_group_9832	cd_2_group_16121
PDT000333239.1	PDS000026800.375	SAMN09243528	environmental/other	cd_8_group_10087	cd_4_group_9832	cd_2_group_16121
PDT000333583.1	PDS000026800.375	SAMN09243542	environmental/other	cd_8_group_10087	cd_4_group_9832	cd_2_group_16121
PDT000333906.1	PDS000026800.375	SAMN09243526	environmental/other	cd_8_group_10087	cd_4_group_9832	cd_2_group_16121
PDT000334132.1	PDS000026800.375	SAMN09243517	environmental/other	cd_8_group_10087	cd_4_group_9832	cd_2_group_16121
PDT000340495.1	PDS000026800.375	SAMN09243515	environmental/other	cd_8_group_10087	cd_4_group_9832	cd_2_group_16121
PDT000343499.1	PDS000026800.375	SAMN09243505	environmental/other	cd_8_group_10087	cd_4_group_9832	cd_2_group_16121
PDT000343502.1	PDS000026800.375	SAMN09243113	environmental/other	cd_8_group_10087	cd_4_group_9832	cd_2_group_16121
PDT000343745.1	PDS000026800.375	SAMN09243543	environmental/other	cd_8_group_10087	cd_4_group_9832	cd_2_group_16121
PDT000343749.1	PDS000026800.375	SAMN09243139	environmental/other	cd_8_group_10087	cd_4_group_9832	cd_2_group_16121
PDT000201345.2	PDS000026800.375	SAMN06704598	clinical	cd_8_group_10087	cd_4_group_9832	cd_2_group_8938
PDT000201349.2	PDS000026800.375	SAMN06704605	clinical	cd_8_group_10087	cd_4_group_9832	cd_2_group_8938
PDT000201352.2	PDS000026800.375	SAMN06704593	clinical	cd_8_group_10087	cd_4_group_9832	cd_2_group_8938
PDT000201356.2	PDS000026800.375	SAMN06704594	clinical	cd_8_group_10087	cd_4_group_9832	cd_2_group_8938
PDT000201357.2	PDS000026800.375	SAMN06704601	clinical	cd_8_group_10087	cd_4_group_9832	cd_2_group_8938
PDT000206656.2	PDS000026800.375	SAMN06846275	clinical	cd_8_group_10087	cd_4_group_9832	cd_2_group_8938
PDT000206657.2	PDS000026800.375	SAMN06847269	clinical	cd_8_group_10087	cd_4_group_9832	cd_2_group_8938
PDT000206667.2	PDS000026800.375	SAMN06846276	clinical	cd_8_group_10087	cd_4_group_9832	cd_2_group_8938
PDT000211054.2	PDS000026800.375	SAMN07135340	clinical	cd_8_group_10087	cd_4_group_9832	cd_2_group_8938
PDT000235467.2	PDS000026800.375	SAMN07515411	clinical	cd_8_group_10087	cd_4_group_9832	cd_2_group_8938
PDT000287442.2	PDS000026800.375	SAMN08543455	clinical	cd_8_group_10087	cd_4_group_9832	cd_2_group_8938
PDT000201347.2	PDS000032471.5	SAMN06704604	clinical	cd_8_group_10088	-	-
PDT000227226.2	PDS000032471.5	SAMN07415562	clinical	cd_8_group_10088	-	-
PDT000298350.2	PDS000032471.5	SAMN07981878	clinical	cd_8_group_10088	cd_4_group_15236	-
PDT000329182.1	PDS000032471.5	SAMN09405329	clinical	cd_8_group_10088	cd_4_group_15236	-
PDT000201350.2	PDS000032704.19	SAMN06704595	clinical	cd_8_group_10089	-	-
PDT000219424.2	PDS000032704.19	SAMN07217028	clinical	cd_8_group_10089	cd_4_group_10882	cd_2_group_9873
PDT000219592.2	PDS000032704.19	SAMN07250002	clinical	cd_8_group_10089	cd_4_group_10882	cd_2_group_9873
PDT000273218.2	PDS000032704.19	SAMN08168462	clinical	cd_8_group_10089	cd_4_group_10882	cd_2_group_9873
PDT000983210.1	PDS000032704.19	SAMN18256424	clinical	cd_8_group_10089	cd_4_group_10882	cd_2_group_9873
PDT001663750.1	PDS000032704.19	SAMN33826281	clinical	cd_8_group_10089	cd_4_group_51649	cd_2_group_50171
PDT001810060.1	PDS000032704.19	SAMN36330772	clinical	cd_8_group_10089	cd_4_group_51649	cd_2_group_50171
PDT000020729.1	PDS000005458.2	SAMN02422698	clinical	cd_8_group_1009	cd_4_group_931	cd_2_group_807
PDT000109437.2	PDS000005458.2	SAMN03358871	NULL	cd_8_group_1009	cd_4_group_931	cd_2_group_807
PDT000209317.2	PDS000032456.119	SAMN06898342	clinical	cd_8_group_10090	-	-
PDT000386897.1	PDS000032456.119	SAMN10144164	clinical	cd_8_group_10090	-	-
PDT000590231.1	PDS000032456.119	SAMN12802138	clinical	cd_8_group_10090	-	-
PDT001579965.1	PDS000032456.119	SAMN32771163	environmental/other	cd_8_group_10090	-	-
PDT001662098.1	PDS000032456.119	SAMN33786251	environmental/other	cd_8_group_10090	-	-
PDT000357464.1	PDS000032456.119	SAMN09764443	environmental/other	cd_8_group_10090	cd_4_group_9834	-
PDT000371854.1	PDS000032456.119	SAMN09953631	clinical	cd_8_group_10090	cd_4_group_9834	-
PDT000547503.1	PDS000032456.119	SAMN12343113	clinical	cd_8_group_10090	cd_4_group_9834	-
PDT000851991.1	PDS000032456.119	SAMN16331707	clinical	cd_8_group_10090	cd_4_group_9834	-
PDT000201358.2	PDS000032456.119	SAMN06704591	clinical	cd_8_group_10090	cd_4_group_9834	cd_2_group_8939
PDT000213576.2	PDS000032456.119	SAMN07160224	clinical	cd_8_group_10090	cd_4_group_9834	cd_2_group_8939
PDT000304801.2	PDS000032456.119	SAMN08898507	clinical	cd_8_group_10090	cd_4_group_9834	cd_2_group_8939
PDT000412286.1	PDS000032456.119	SAMN10498687	environmental/other	cd_8_group_10090	cd_4_group_9834	cd_2_group_8939
PDT001272655.1	PDS000032456.119	SAMEA7541924	NULL	cd_8_group_10090	cd_4_group_9834	cd_2_group_8939
PDT001881113.1	PDS000029438.5	SAMN37350238	clinical	cd_8_group_10091	-	-
PDT001992948.1	PDS000029438.5	SAMN38334220	clinical	cd_8_group_10091	-	-
PDT000201363.2	PDS000029438.5	SAMN06704943	clinical	cd_8_group_10091	cd_4_group_9835	cd_2_group_8940
PDT000201376.2	PDS000029438.5	SAMN06704950	clinical	cd_8_group_10091	cd_4_group_9835	cd_2_group_8940
PDT000201366.2	PDS000028404.7	SAMN06704945	clinical	cd_8_group_10092	cd_4_group_9836	-
PDT000572772.1	PDS000028404.7	SAMN12622405	clinical	cd_8_group_10092	cd_4_group_9836	-
PDT000580984.1	PDS000054729.57	SAMN12700506	clinical	cd_8_group_10093	-	-
PDT001339093.1	PDS000054729.57	SAMN29261914	environmental/other	cd_8_group_10093	-	-
PDT000618295.1	PDS000054729.57	SAMN13118052	clinical	cd_8_group_10093	cd_4_group_26009	-
PDT000860462.1	PDS000054729.57	SAMN16428255	environmental/other	cd_8_group_10093	cd_4_group_26009	-
PDT000566540.1	PDS000054729.57	SAMN12588386	clinical	cd_8_group_10093	cd_4_group_26009	cd_2_group_24198
PDT000921962.1	PDS000054729.57	SAMN17138008	clinical	cd_8_group_10093	cd_4_group_26009	cd_2_group_24198
PDT001009746.1	PDS000054729.57	SAMN18743112	clinical	cd_8_group_10093	cd_4_group_26009	cd_2_group_24198
PDT000671582.1	PDS000054729.57	SAMN13930214	environmental/other	cd_8_group_10093	cd_4_group_26009	cd_2_group_27604
PDT000671585.1	PDS000054729.57	SAMN13930209	environmental/other	cd_8_group_10093	cd_4_group_26009	cd_2_group_27604
PDT000853756.1	PDS000054729.57	SAMN16357144	environmental/other	cd_8_group_10093	cd_4_group_34290	cd_2_group_32324
PDT000902955.1	PDS000054729.57	SAMN16989300	clinical	cd_8_group_10093	cd_4_group_34290	cd_2_group_32324
PDT001097775.1	PDS000054729.57	SAMN20448167	environmental/other	cd_8_group_10093	cd_4_group_34290	cd_2_group_32324
PDT001764638.1	PDS000054729.57	SAMN35528111	clinical	cd_8_group_10093	cd_4_group_34290	cd_2_group_32324
PDT001767063.1	PDS000054729.57	SAMN35565953	clinical	cd_8_group_10093	cd_4_group_34290	cd_2_group_32324
PDT001845090.1	PDS000054729.57	SAMN36890830	clinical	cd_8_group_10093	cd_4_group_34290	cd_2_group_32324
PDT001107712.1	PDS000054729.57	SAMN20704323	clinical	cd_8_group_10093	cd_4_group_34290	cd_2_group_38356
PDT001719019.1	PDS000054729.57	SAMN34582696	environmental/other	cd_8_group_10093	cd_4_group_34290	cd_2_group_38356
PDT001726578.1	PDS000054729.57	SAMN34998509	environmental/other	cd_8_group_10093	cd_4_group_34290	cd_2_group_38356
PDT001843720.1	PDS000054729.57	SAMN36872584	clinical	cd_8_group_10093	cd_4_group_34290	cd_2_group_38356
PDT001884532.1	PDS000054729.57	SAMN37385774	clinical	cd_8_group_10093	cd_4_group_34290	cd_2_group_38356
PDT001889802.1	PDS000054729.57	SAMN37443241	clinical	cd_8_group_10093	cd_4_group_34290	cd_2_group_38356
PDT001924241.1	PDS000054729.57	SAMN37754368	clinical	cd_8_group_10093	cd_4_group_34290	cd_2_group_38356
PDT001118019.1	PDS000054729.57	SAMN21023822	environmental/other	cd_8_group_10093	cd_4_group_40679	-
PDT001133826.1	PDS000054729.57	SAMN21523078	clinical	cd_8_group_10093	cd_4_group_40679	cd_2_group_39258
PDT001135888.1	PDS000054729.57	SAMN21553598	clinical	cd_8_group_10093	cd_4_group_40679	cd_2_group_39258
PDT001142154.1	PDS000054729.57	SAMN21882394	clinical	cd_8_group_10093	cd_4_group_40679	cd_2_group_39258
PDT000970035.1	PDS000054729.57	SAMN17937132	clinical	cd_8_group_10093	cd_4_group_9838	cd_2_group_35220
PDT000984216.1	PDS000054729.57	SAMN18148334	clinical	cd_8_group_10093	cd_4_group_9838	cd_2_group_35220
PDT000201384.2	PDS000054729.57	SAMN06704559	clinical	cd_8_group_10093	cd_4_group_9838	cd_2_group_8942
PDT000285735.2	PDS000054729.57	SAMN08498442	clinical	cd_8_group_10093	cd_4_group_9838	cd_2_group_8942
PDT000310386.2	PDS000054729.57	SAMN09001061	clinical	cd_8_group_10093	cd_4_group_9838	cd_2_group_8942
PDT001041653.1	PDS000032669.379	SAMN19022765	environmental/other	cd_8_group_10094	-	-
PDT000247466.2	PDS000032669.379	SAMN07662914	clinical	cd_8_group_10094	cd_4_group_12558	-
PDT000919422.1	PDS000032669.379	SAMN17128289	clinical	cd_8_group_10094	cd_4_group_12558	-
PDT000201388.2	PDS000032669.379	SAMN06704565	clinical	cd_8_group_10094	cd_4_group_9839	-
PDT000207553.2	PDS000032669.379	SAMN06899448	environmental/other	cd_8_group_10094	cd_4_group_9839	-
PDT000201389.2	PDS000029725.167	SAMN06704566	clinical	cd_8_group_10095	-	-
PDT000363171.1	PDS000029725.167	SAMN09839285	clinical	cd_8_group_10095	-	-
PDT000592343.1	PDS000029725.167	SAMN12828069	clinical	cd_8_group_10095	-	-
PDT000671523.1	PDS000029725.167	SAMN13930192	clinical	cd_8_group_10095	-	-
PDT001143501.1	PDS000029725.167	SAMN21924211	clinical	cd_8_group_10095	-	-
PDT001110061.1	PDS000031792.152	SAMN20819818	clinical	cd_8_group_10096	-	-
PDT001134588.1	PDS000031792.152	SAMN08412453	clinical	cd_8_group_10096	-	-
PDT000201452.2	PDS000031792.152	SAMN06706375	clinical	cd_8_group_10096	cd_4_group_9840	-
PDT000201453.2	PDS000031792.152	SAMN06706376	clinical	cd_8_group_10096	cd_4_group_9840	-
PDT000286396.2	PDS000076604.512	SAMN08513841	clinical	cd_8_group_10097	-	-
PDT001675236.1	PDS000076604.512	SAMN33984807	clinical	cd_8_group_10097	-	-
PDT001890064.1	PDS000076604.512	SAMN37453634	clinical	cd_8_group_10097	-	-
PDT000574229.1	PDS000076604.512	SAMN12641624	clinical	cd_8_group_10097	cd_4_group_26252	-
PDT000574439.1	PDS000076604.512	SAMN12643896	clinical	cd_8_group_10097	cd_4_group_26252	-
PDT000724654.1	PDS000076604.512	SAMN14652650	clinical	cd_8_group_10097	cd_4_group_31218	-
PDT001350750.1	PDS000076604.512	SAMN29451166	clinical	cd_8_group_10097	cd_4_group_31218	cd_2_group_44495
PDT001350799.1	PDS000076604.512	SAMN29452171	clinical	cd_8_group_10097	cd_4_group_31218	cd_2_group_44495
PDT000201456.2	PDS000076604.512	SAMN06708789	clinical	cd_8_group_10097	cd_4_group_9841	cd_2_group_8943
PDT000201480.2	PDS000076604.512	SAMN06708782	clinical	cd_8_group_10097	cd_4_group_9841	cd_2_group_8943
PDT000201458.2	PDS000076648.237	SAMN06693646	clinical	cd_8_group_10098	-	-
PDT001889704.1	PDS000076648.237	SAMN37443242	clinical	cd_8_group_10098	-	-
PDT000201465.2	PDS000029200.4	SAMN06708775	clinical	cd_8_group_10099	cd_4_group_9842	cd_2_group_8944
PDT000213056.2	PDS000029200.4	SAMN07159300	clinical	cd_8_group_10099	cd_4_group_9842	cd_2_group_8944
PDT000000506.2	PDS000032573.23	SAMN02265340	environmental/other	cd_8_group_101	-	-
PDT000046543.3	PDS000032573.23	SAMN03265749	environmental/other	cd_8_group_101	-	-
PDT000046533.3	PDS000032573.23	SAMN03265748	environmental/other	cd_8_group_101	cd_4_group_2515	cd_2_group_2234
PDT000046539.3	PDS000032573.23	SAMN03265740	environmental/other	cd_8_group_101	cd_4_group_2515	cd_2_group_2234
PDT000020730.1	PDS000030552.23	SAMN02422696	clinical	cd_8_group_1010	cd_4_group_932	cd_2_group_808
PDT000197254.1	PDS000030552.23	SAMN02368350	clinical	cd_8_group_1010	cd_4_group_932	cd_2_group_808
PDT000201474.2	PDS000002099.446	SAMN06708796	clinical	cd_8_group_10100	-	-
PDT000660763.1	PDS000002099.446	SAMN13840189	clinical	cd_8_group_10100	-	-
PDT001236962.1	PDS000002099.446	SAMN25595738	clinical	cd_8_group_10100	-	-
PDT001252670.1	PDS000002099.446	SAMN26117624	clinical	cd_8_group_10100	-	-
PDT000256986.2	PDS000002099.446	SAMN07795631	clinical	cd_8_group_10100	cd_4_group_12983	-
PDT000920215.1	PDS000002099.446	SAMN17129344	clinical	cd_8_group_10100	cd_4_group_12983	-
PDT000201476.2	PDS000009710.258	SAMN06708797	clinical	cd_8_group_10101	-	-
PDT000230167.2	PDS000009710.258	SAMN07414508	clinical	cd_8_group_10101	-	-
PDT000355354.1	PDS000009710.258	SAMN09739420	clinical	cd_8_group_10101	-	-
PDT000422966.1	PDS000009710.258	SAMN10644308	clinical	cd_8_group_10101	-	-
PDT000562785.1	PDS000009710.258	SAMN12566083	clinical	cd_8_group_10101	-	-
PDT000602428.1	PDS000009710.258	SAMN12993438	clinical	cd_8_group_10101	-	-
PDT000690415.1	PDS000009710.258	SAMN14189067	clinical	cd_8_group_10101	-	-
PDT000837636.1	PDS000009710.258	SAMN16183574	clinical	cd_8_group_10101	-	-
PDT000865435.1	PDS000009710.258	SAMN16522503	clinical	cd_8_group_10101	-	-
PDT000871834.1	PDS000009710.258	SAMN16590140	clinical	cd_8_group_10101	-	-
PDT000888030.1	PDS000009710.258	SAMN16728005	clinical	cd_8_group_10101	-	-
PDT000968158.1	PDS000009710.258	SAMN17984018	clinical	cd_8_group_10101	-	-
PDT000968248.1	PDS000009710.258	SAMN17986920	clinical	cd_8_group_10101	-	-
PDT001023008.1	PDS000009710.258	SAMN19092254	clinical	cd_8_group_10101	-	-
PDT001058190.1	PDS000009710.258	SAMN19514897	clinical	cd_8_group_10101	-	-
PDT001089726.1	PDS000009710.258	SAMN20215555	clinical	cd_8_group_10101	-	-
PDT001098377.1	PDS000009710.258	SAMN20486513	clinical	cd_8_group_10101	-	-
PDT001102438.1	PDS000009710.258	SAMN20600676	clinical	cd_8_group_10101	-	-
PDT001159266.1	PDS000009710.258	SAMN22481766	clinical	cd_8_group_10101	-	-
PDT001188228.1	PDS000009710.258	SAMN23563332	clinical	cd_8_group_10101	-	-
PDT001209996.1	PDS000009710.258	SAMN24292875	clinical	cd_8_group_10101	-	-
PDT001252601.1	PDS000009710.258	SAMN26117512	clinical	cd_8_group_10101	-	-
PDT001252604.1	PDS000009710.258	SAMN26117532	clinical	cd_8_group_10101	-	-
PDT001270853.1	PDS000009710.258	SAMN26749174	clinical	cd_8_group_10101	-	-
PDT001390130.1	PDS000009710.258	SAMN30323870	clinical	cd_8_group_10101	-	-
PDT001414751.1	PDS000009710.258	SAMN30809735	clinical	cd_8_group_10101	-	-
PDT001486995.1	PDS000009710.258	SAMN31750187	clinical	cd_8_group_10101	-	-
PDT001586159.1	PDS000009710.258	SAMN32874798	clinical	cd_8_group_10101	-	-
PDT001592417.1	PDS000009710.258	SAMN32926734	clinical	cd_8_group_10101	-	-
PDT001786995.1	PDS000009710.258	SAMN35842442	clinical	cd_8_group_10101	-	-
PDT001829202.1	PDS000009710.258	SAMN36714247	clinical	cd_8_group_10101	-	-
PDT001890111.1	PDS000009710.258	SAMN37453729	clinical	cd_8_group_10101	-	-
PDT001890172.1	PDS000009710.258	SAMN37453798	clinical	cd_8_group_10101	-	-
PDT000851180.1	PDS000009710.258	SAMN16319944	clinical	cd_8_group_10101	cd_4_group_11032	-
PDT001550745.1	PDS000009710.258	SAMN32429306	clinical	cd_8_group_10101	cd_4_group_11032	-
PDT001791456.1	PDS000009710.258	SAMN35998404	clinical	cd_8_group_10101	cd_4_group_11032	-
PDT000221554.2	PDS000009710.258	SAMN07269331	clinical	cd_8_group_10101	cd_4_group_11032	cd_2_group_9995
PDT000269892.2	PDS000009710.258	SAMN08134017	clinical	cd_8_group_10101	cd_4_group_11032	cd_2_group_9995
PDT000873622.1	PDS000009710.258	SAMN16606181	clinical	cd_8_group_10101	cd_4_group_11032	cd_2_group_9995
PDT000920266.1	PDS000009710.258	SAMN17129363	clinical	cd_8_group_10101	cd_4_group_11032	cd_2_group_9995
PDT001542044.3	PDS000009710.258	SAMN32352026	clinical	cd_8_group_10101	cd_4_group_11032	cd_2_group_9995
PDT001350815.1	PDS000009710.258	SAMN29452899	clinical	cd_8_group_10101	cd_4_group_15724	-
PDT001859439.1	PDS000009710.258	SAMN37120653	clinical	cd_8_group_10101	cd_4_group_15724	-
PDT000305814.2	PDS000009710.258	SAMN08930221	clinical	cd_8_group_10101	cd_4_group_15724	cd_2_group_14254
PDT001973851.1	PDS000009710.258	SAMN38144830	clinical	cd_8_group_10101	cd_4_group_15724	cd_2_group_14254
PDT001985439.1	PDS000009710.258	SAMN38266045	clinical	cd_8_group_10101	cd_4_group_15724	cd_2_group_14254
PDT000483888.1	PDS000009710.258	SAMN11281669	clinical	cd_8_group_10101	cd_4_group_23758	-
PDT000604763.1	PDS000009710.258	SAMN13019380	clinical	cd_8_group_10101	cd_4_group_23758	-
PDT000821769.1	PDS000009710.258	SAMN15913795	clinical	cd_8_group_10101	cd_4_group_33463	-
PDT001286754.1	PDS000009710.258	SAMN27562362	clinical	cd_8_group_10101	cd_4_group_33463	cd_2_group_42954
PDT001828909.1	PDS000009710.258	SAMN36713924	clinical	cd_8_group_10101	cd_4_group_33463	cd_2_group_42954
PDT000851219.1	PDS000009710.258	SAMN16320043	clinical	cd_8_group_10101	cd_4_group_34145	cd_2_group_32169
PDT000851238.1	PDS000009710.258	SAMN16319954	clinical	cd_8_group_10101	cd_4_group_34145	cd_2_group_32169
PDT001252595.1	PDS000009710.258	SAMN26117501	clinical	cd_8_group_10101	cd_4_group_44238	-
PDT001325940.1	PDS000009710.258	SAMN28934838	clinical	cd_8_group_10101	cd_4_group_44238	-
PDT000333004.1	PDS000012363.9	SAMN09459227	clinical	cd_8_group_10102	cd_4_group_9843	-
PDT000337386.1	PDS000012363.9	SAMN09493225	clinical	cd_8_group_10102	cd_4_group_9843	-
PDT000201485.2	PDS000012363.9	SAMN06708777	clinical	cd_8_group_10102	cd_4_group_9843	cd_2_group_8946
PDT000201882.2	PDS000012363.9	SAMN06708776	clinical	cd_8_group_10102	cd_4_group_9843	cd_2_group_8946
PDT000314093.2	PDS000012363.9	SAMN09207569	clinical	cd_8_group_10102	cd_4_group_9843	cd_2_group_8946
PDT000330483.1	PDS000012363.9	SAMN09431305	clinical	cd_8_group_10102	cd_4_group_9843	cd_2_group_8946
PDT000341176.1	PDS000012363.9	SAMN09557549	clinical	cd_8_group_10102	cd_4_group_9843	cd_2_group_8946
PDT000201495.2	PDS000076604.512	SAMN06708766	clinical	cd_8_group_10103	cd_4_group_9844	cd_2_group_8947
PDT000201497.2	PDS000076604.512	SAMN06708767	clinical	cd_8_group_10103	cd_4_group_9844	cd_2_group_8947
PDT000201498.2	PDS000029434.1	SAMN06708768	clinical	cd_8_group_10104	-	-
PDT000203441.2	PDS000029434.1	SAMN06756759	clinical	cd_8_group_10104	-	-
PDT000201509.2	PDS000030237.1231	SAMN06708734	clinical	cd_8_group_10105	-	-
PDT001249124.1	PDS000030237.1231	SAMEA5130683	NULL	cd_8_group_10105	-	-
PDT001249142.1	PDS000030237.1231	SAMEA5130726	NULL	cd_8_group_10105	-	-
PDT000201515.2	PDS000032483.13	SAMN06708740	clinical	cd_8_group_10106	cd_4_group_9847	-
PDT000656227.1	PDS000032483.13	SAMN13762554	clinical	cd_8_group_10106	cd_4_group_9847	cd_2_group_27249
PDT000732068.1	PDS000032483.13	SAMN14843686	clinical	cd_8_group_10106	cd_4_group_9847	cd_2_group_27249
PDT000205809.2	PDS000029636.799	SAMN06812042	clinical	cd_8_group_10107	cd_4_group_9848	-
PDT001924403.1	PDS000029636.799	SAMN37766117	clinical	cd_8_group_10107	cd_4_group_9848	-
PDT001807745.1	PDS000029636.799	SAMN36274767	clinical	cd_8_group_10107	cd_4_group_9848	cd_2_group_51728
PDT001814225.1	PDS000029636.799	SAMN36387197	clinical	cd_8_group_10107	cd_4_group_9848	cd_2_group_51728
PDT000201523.2	PDS000029636.799	SAMN06704707	clinical	cd_8_group_10107	cd_4_group_9848	cd_2_group_8949
PDT000203544.2	PDS000029636.799	SAMN06760144	clinical	cd_8_group_10107	cd_4_group_9848	cd_2_group_8949
PDT000201527.2	PDS000029559.32	SAMN06704721	clinical	cd_8_group_10108	-	-
PDT000334507.1	PDS000029559.32	SAMN09474772	clinical	cd_8_group_10108	cd_4_group_17718	-
PDT000835963.1	PDS000029559.32	SAMN16128859	clinical	cd_8_group_10108	cd_4_group_17718	-
PDT000836668.1	PDS000029559.32	SAMN16134756	clinical	cd_8_group_10108	cd_4_group_17718	-
PDT000880547.1	PDS000029559.32	SAMN16676937	clinical	cd_8_group_10108	cd_4_group_17718	-
PDT000201534.2	PDS000001852.712	SAMN06704722	clinical	cd_8_group_10109	-	-
PDT000691234.1	PDS000001852.712	SAMN14221520	clinical	cd_8_group_10109	-	-
PDT000928051.1	PDS000001852.712	SAMN17212359	environmental/other	cd_8_group_10109	-	-
PDT001379814.1	PDS000001852.712	SAMN30166390	clinical	cd_8_group_10109	-	-
PDT000024299.3	PDS000027163.3	SAMN02345265	environmental/other	cd_8_group_1011	cd_4_group_933	cd_2_group_809
PDT001024844.1	PDS000027163.3	SAMN02709348	environmental/other	cd_8_group_1011	cd_4_group_933	cd_2_group_809
PDT000201543.2	PDS000001865.702	SAMN06704730	clinical	cd_8_group_10110	cd_4_group_9852	cd_2_group_8952
PDT000201548.2	PDS000001865.702	SAMN06704729	clinical	cd_8_group_10110	cd_4_group_9852	cd_2_group_8952
PDT000201567.2	PDS000159488.57	SAMN06711262	clinical	cd_8_group_10111	cd_4_group_9853	cd_2_group_8953
PDT000206711.2	PDS000159488.57	SAMN06842706	clinical	cd_8_group_10111	cd_4_group_9853	cd_2_group_8953
PDT001600905.1	PDS000032614.168	SAMN33017998	clinical	cd_8_group_10112	cd_4_group_50980	cd_2_group_49389
PDT001600906.1	PDS000032614.168	SAMN33018001	clinical	cd_8_group_10112	cd_4_group_50980	cd_2_group_49389
PDT001611214.1	PDS000032614.168	SAMN33225708	clinical	cd_8_group_10112	cd_4_group_50980	cd_2_group_49389
PDT001611216.1	PDS000032614.168	SAMN33225706	clinical	cd_8_group_10112	cd_4_group_50980	cd_2_group_49389
PDT001611307.1	PDS000032614.168	SAMN33227555	clinical	cd_8_group_10112	cd_4_group_50980	cd_2_group_49389
PDT000635805.1	PDS000032614.168	SAMN13382619	clinical	cd_8_group_10112	cd_4_group_9854	-
PDT000201587.2	PDS000032614.168	SAMN06706997	clinical	cd_8_group_10112	cd_4_group_9854	cd_2_group_8954
PDT000201590.2	PDS000032614.168	SAMN06706991	clinical	cd_8_group_10112	cd_4_group_9854	cd_2_group_8954
PDT000205985.2	PDS000032614.168	SAMN06829598	clinical	cd_8_group_10112	cd_4_group_9854	cd_2_group_8954
PDT000206004.2	PDS000032614.168	SAMN06829606	clinical	cd_8_group_10112	cd_4_group_9854	cd_2_group_8954
PDT000222982.2	PDS000032614.168	SAMN06706992	clinical	cd_8_group_10112	cd_4_group_9854	cd_2_group_8954
PDT000637641.1	PDS000032614.168	SAMN13427492	clinical	cd_8_group_10112	cd_4_group_9854	cd_2_group_8954
PDT000642860.1	PDS000032614.168	SAMN13521175	clinical	cd_8_group_10112	cd_4_group_9854	cd_2_group_8954
PDT000643428.1	PDS000032614.168	SAMN13536206	clinical	cd_8_group_10112	cd_4_group_9854	cd_2_group_8954
PDT000646981.1	PDS000032614.168	SAMN13615551	clinical	cd_8_group_10112	cd_4_group_9854	cd_2_group_8954
PDT000647054.1	PDS000032614.168	SAMN13615559	clinical	cd_8_group_10112	cd_4_group_9854	cd_2_group_8954
PDT000647058.1	PDS000032614.168	SAMN13615773	clinical	cd_8_group_10112	cd_4_group_9854	cd_2_group_8954
PDT000672126.1	PDS000032614.168	SAMN13940808	clinical	cd_8_group_10112	cd_4_group_9854	cd_2_group_8954
PDT000201589.2	PDS000029436.1	SAMN06705206	clinical	cd_8_group_10113	cd_4_group_9855	cd_2_group_8955
PDT000201602.2	PDS000029436.1	SAMN06705211	clinical	cd_8_group_10113	cd_4_group_9855	cd_2_group_8955
PDT000547162.1	PDS000127718.164	SAMN12337417	clinical	cd_8_group_10114	cd_4_group_9857	-
PDT000201593.2	PDS000127718.164	SAMN06705205	clinical	cd_8_group_10114	cd_4_group_9857	cd_2_group_8956
PDT000241277.2	PDS000127718.164	SAMN07625249	clinical	cd_8_group_10114	cd_4_group_9857	cd_2_group_8956
PDT000214892.2	PDS000002475.30	SAMN07180479	clinical	cd_8_group_10115	cd_4_group_9858	-
PDT000201596.2	PDS000002475.30	SAMN06706996	clinical	cd_8_group_10115	cd_4_group_9858	cd_2_group_8957
PDT000203780.2	PDS000002475.30	SAMN06765379	clinical	cd_8_group_10115	cd_4_group_9858	cd_2_group_8957
PDT000206651.2	PDS000002475.30	SAMN06847266	clinical	cd_8_group_10115	cd_4_group_9858	cd_2_group_8957
PDT000213165.2	PDS000002475.30	SAMN07152146	clinical	cd_8_group_10115	cd_4_group_9858	cd_2_group_8957
PDT000215029.2	PDS000002475.30	SAMN07176304	clinical	cd_8_group_10115	cd_4_group_9858	cd_2_group_8957
PDT000216511.2	PDS000002475.30	SAMN07189939	clinical	cd_8_group_10115	cd_4_group_9858	cd_2_group_8957
PDT000218265.2	PDS000002475.30	SAMN07203332	clinical	cd_8_group_10115	cd_4_group_9858	cd_2_group_8957
PDT000219415.2	PDS000002475.30	SAMN07217051	clinical	cd_8_group_10115	cd_4_group_9858	cd_2_group_8957
PDT000220881.2	PDS000002475.30	SAMN07277996	clinical	cd_8_group_10115	cd_4_group_9858	cd_2_group_8957
PDT000220887.2	PDS000002475.30	SAMN07249761	clinical	cd_8_group_10115	cd_4_group_9858	cd_2_group_8957
PDT000225708.2	PDS000002475.30	SAMN07352540	clinical	cd_8_group_10115	cd_4_group_9858	cd_2_group_8957
PDT000227659.2	PDS000002475.30	SAMN07419511	clinical	cd_8_group_10115	cd_4_group_9858	cd_2_group_8957
PDT000234385.2	PDS000002475.30	SAMN07519663	clinical	cd_8_group_10115	cd_4_group_9858	cd_2_group_8957
PDT000241886.2	PDS000002475.30	SAMN07298792	clinical	cd_8_group_10115	cd_4_group_9858	cd_2_group_8957
PDT000201600.2	PDS000065758.828	SAMN06705208	clinical	cd_8_group_10116	-	-
PDT001186720.1	PDS000065758.828	SAMEA4715753	clinical	cd_8_group_10116	-	-
PDT000201631.2	PDS000117429.124	SAMN06700300	environmental/other	cd_8_group_10117	-	-
PDT000247020.2	PDS000117429.124	SAMN07728452	environmental/other	cd_8_group_10117	-	-
PDT000281068.2	PDS000117429.124	SAMN08362345	environmental/other	cd_8_group_10117	cd_4_group_12944	-
PDT000254378.2	PDS000117429.124	SAMN07819023	environmental/other	cd_8_group_10117	cd_4_group_12944	cd_2_group_11695
PDT000267725.2	PDS000117429.124	SAMN08110848	environmental/other	cd_8_group_10117	cd_4_group_12944	cd_2_group_11695
PDT000201947.2	PDS000117429.124	SAMN06754674	environmental/other	cd_8_group_10117	cd_4_group_9880	cd_2_group_8976
PDT000201952.2	PDS000117429.124	SAMN06754673	environmental/other	cd_8_group_10117	cd_4_group_9880	cd_2_group_8976
PDT000201637.2	PDS000031636.118	SAMN06700288	environmental/other	cd_8_group_10118	cd_4_group_9860	-
PDT000382041.1	PDS000031636.118	SAMN10096084	clinical	cd_8_group_10118	cd_4_group_9860	-
PDT000201648.2	PDS000013868.493	SAMN06700812	environmental/other	cd_8_group_10119	-	-
PDT000305333.2	PDS000013868.493	SAMN08916444	clinical	cd_8_group_10119	-	-
PDT000024302.3	PDS000112649.77	SAMN02345337	environmental/other	cd_8_group_1012	-	-
PDT000313583.2	PDS000112649.77	SAMN09203720	clinical	cd_8_group_1012	-	-
PDT000341158.1	PDS000112649.77	SAMN09557534	clinical	cd_8_group_1012	-	-
PDT000656595.1	PDS000011237.55	SAMN13763824	environmental/other	cd_8_group_10120	-	-
PDT000739566.1	PDS000011237.55	SAMN14944016	environmental/other	cd_8_group_10120	-	-
PDT001016095.1	PDS000011237.55	SAMN18918135	environmental/other	cd_8_group_10120	-	-
PDT001142149.1	PDS000011237.55	SAMN21882487	environmental/other	cd_8_group_10120	-	-
PDT001171732.1	PDS000011237.55	SAMN22999003	environmental/other	cd_8_group_10120	cd_4_group_42504	-
PDT001484754.1	PDS000011237.55	SAMN31712691	environmental/other	cd_8_group_10120	cd_4_group_42504	-
PDT000201652.2	PDS000011237.55	SAMN06700808	environmental/other	cd_8_group_10120	cd_4_group_9861	-
PDT000345203.1	PDS000011237.55	SAMN09642032	environmental/other	cd_8_group_10120	cd_4_group_9861	-
PDT000265269.2	PDS000153545.1	SAMN08015260	environmental/other	cd_8_group_10121	cd_4_group_9862	-
PDT000201657.2	PDS000153545.1	SAMN06700793	environmental/other	cd_8_group_10121	cd_4_group_9862	cd_2_group_8960
PDT001821471.1	PDS000153545.1	SAMN36408452	environmental/other	cd_8_group_10121	cd_4_group_9862	cd_2_group_8960
PDT001821500.1	PDS000153545.1	SAMN36408451	environmental/other	cd_8_group_10121	cd_4_group_9862	cd_2_group_8960
PDT000201660.2	PDS000030237.1231	SAMN06700801	environmental/other	cd_8_group_10122	-	-
PDT000841418.1	PDS000030237.1231	SAMN16231776	clinical	cd_8_group_10122	cd_4_group_21103	-
PDT000409587.1	PDS000030237.1231	SAMN10458834	environmental/other	cd_8_group_10122	cd_4_group_21103	cd_2_group_19475
PDT000947203.1	PDS000030237.1231	SAMN17764531	clinical	cd_8_group_10122	cd_4_group_21103	cd_2_group_19475
PDT000201679.2	PDS000148181.63	SAMN06701835	environmental/other	cd_8_group_10123	-	-
PDT000227087.2	PDS000148181.63	SAMN07411226	environmental/other	cd_8_group_10123	-	-
PDT000235109.2	PDS000148181.63	SAMN07519873	environmental/other	cd_8_group_10123	-	-
PDT000267209.2	PDS000148181.63	SAMN08100538	environmental/other	cd_8_group_10123	-	-
PDT000273295.2	PDS000148181.63	SAMN08200051	environmental/other	cd_8_group_10123	-	-
PDT000311733.2	PDS000148181.63	SAMN09068393	environmental/other	cd_8_group_10123	-	-
PDT000201716.2	PDS000026710.494	SAMN06701479	environmental/other	cd_8_group_10124	-	-
PDT000237435.2	PDS000026710.494	SAMN07548394	clinical	cd_8_group_10124	-	-
PDT000416059.1	PDS000026710.494	SAMN10580474	clinical	cd_8_group_10124	cd_4_group_21359	-
PDT000703288.1	PDS000026710.494	SAMN14271214	environmental/other	cd_8_group_10124	cd_4_group_21359	-
PDT000883356.1	PDS000026710.494	SAMN16708327	clinical	cd_8_group_10124	cd_4_group_21359	-
PDT000636589.1	PDS000026710.494	SAMN13389789	clinical	cd_8_group_10124	cd_4_group_28486	cd_2_group_26588
PDT000774200.1	PDS000026710.494	SAMN15404573	clinical	cd_8_group_10124	cd_4_group_28486	cd_2_group_26588
PDT000201719.2	PDS000117429.124	SAMN06701485	environmental/other	cd_8_group_10125	-	-
PDT000260535.2	PDS000117429.124	SAMN07968680	environmental/other	cd_8_group_10125	-	-
PDT000307713.2	PDS000117429.124	SAMN08964078	clinical	cd_8_group_10125	-	-
PDT000556779.1	PDS000117418.86	SAMN12501537	environmental/other	cd_8_group_10126	-	-
PDT000712425.1	PDS000117418.86	SAMN14404253	environmental/other	cd_8_group_10126	cd_4_group_30906	-
PDT000880723.1	PDS000117418.86	SAMN16678598	environmental/other	cd_8_group_10126	cd_4_group_30906	-
PDT000712424.1	PDS000117418.86	SAMN14404254	environmental/other	cd_8_group_10126	cd_4_group_30906	cd_2_group_28889
PDT000880722.1	PDS000117418.86	SAMN16678599	environmental/other	cd_8_group_10126	cd_4_group_30906	cd_2_group_28889
PDT001251060.1	PDS000117418.86	SAMN25867746	environmental/other	cd_8_group_10126	cd_4_group_30906	cd_2_group_28889
PDT000201720.2	PDS000117418.86	SAMN06701480	environmental/other	cd_8_group_10126	cd_4_group_9865	-
PDT000245647.2	PDS000117418.86	SAMN07714834	environmental/other	cd_8_group_10126	cd_4_group_9865	-
PDT000333662.1	PDS000117418.86	SAMN09462367	environmental/other	cd_8_group_10126	cd_4_group_9865	-
PDT000227138.2	PDS000117418.86	SAMN07410872	environmental/other	cd_8_group_10126	cd_4_group_9865	cd_2_group_10285
PDT000385710.1	PDS000117418.86	SAMN10132907	environmental/other	cd_8_group_10126	cd_4_group_9865	cd_2_group_10285
PDT001718823.1	PDS000030993.61	SAMN34572528	environmental/other	cd_8_group_10127	-	-
PDT000201723.4	PDS000030993.61	SAMN06701489	environmental/other	cd_8_group_10127	cd_4_group_9867	cd_2_group_8964
PDT000203516.3	PDS000030993.61	SAMN06760386	clinical	cd_8_group_10127	cd_4_group_9867	cd_2_group_8964
PDT000206661.3	PDS000030993.61	SAMN06847259	clinical	cd_8_group_10127	cd_4_group_9867	cd_2_group_8964
PDT000231524.3	PDS000030993.61	SAMN07451285	environmental/other	cd_8_group_10127	cd_4_group_9867	cd_2_group_8964
PDT000317436.1	PDS000030993.61	SAMN09231638	clinical	cd_8_group_10127	cd_4_group_9867	cd_2_group_8964
PDT000201728.2	PDS000108885.86	SAMN06701499	environmental/other	cd_8_group_10128	-	-
PDT000300355.2	PDS000108885.86	SAMN08804681	clinical	cd_8_group_10128	-	-
PDT000201736.2	PDS000032763.48	SAMN06701498	environmental/other	cd_8_group_10129	-	-
PDT000277753.2	PDS000032763.48	SAMN08347974	environmental/other	cd_8_group_10129	-	-
PDT000357389.1	PDS000032763.48	SAMN09764222	clinical	cd_8_group_10129	-	-
PDT000970418.1	PDS000032763.48	SAMN18027930	environmental/other	cd_8_group_10129	-	-
PDT000278395.2	PDS000032763.48	SAMN08347789	clinical	cd_8_group_10129	cd_4_group_14301	cd_2_group_12910
PDT000287248.2	PDS000032763.48	SAMN08536326	clinical	cd_8_group_10129	cd_4_group_14301	cd_2_group_12910
PDT000551935.1	PDS000032763.48	SAMN12401788	environmental/other	cd_8_group_10129	cd_4_group_25640	-
PDT001100842.1	PDS000032763.48	SAMN20518132	environmental/other	cd_8_group_10129	cd_4_group_25640	-
PDT000024305.3	PDS000028375.1	SAMN02345473	environmental/other	cd_8_group_1013	cd_4_group_934	cd_2_group_810
PDT000025453.3	PDS000028375.1	SAMN02345471	environmental/other	cd_8_group_1013	cd_4_group_934	cd_2_group_810
PDT000201744.2	PDS000027525.102	SAMN06701509	environmental/other	cd_8_group_10130	-	-
PDT000246489.2	PDS000027525.102	SAMN07709809	environmental/other	cd_8_group_10130	-	-
PDT000267285.2	PDS000027525.102	SAMN08092914	clinical	cd_8_group_10130	-	-
PDT000365810.1	PDS000027525.102	SAMN09872754	clinical	cd_8_group_10130	-	-
PDT000417434.1	PDS000027525.102	SAMN10581397	environmental/other	cd_8_group_10130	-	-
PDT000625297.1	PDS000027525.102	SAMN13241165	environmental/other	cd_8_group_10130	-	-
PDT001132177.1	PDS000027525.102	SAMN21464977	environmental/other	cd_8_group_10130	-	-
PDT001517646.1	PDS000027525.102	SAMN32116183	environmental/other	cd_8_group_10130	-	-
PDT000822371.1	PDS000027525.102	SAMN15927529	environmental/other	cd_8_group_10130	cd_4_group_33487	cd_2_group_31504
PDT000830206.1	PDS000027525.102	SAMN16069859	environmental/other	cd_8_group_10130	cd_4_group_33487	cd_2_group_31504
PDT000853352.1	PDS000027525.102	SAMN16351965	clinical	cd_8_group_10130	cd_4_group_33487	cd_2_group_31504
PDT000201803.2	PDS000026710.494	SAMN06708714	environmental/other	cd_8_group_10131	-	-
PDT000362894.1	PDS000026710.494	SAMN09836304	environmental/other	cd_8_group_10131	-	-
PDT000201819.2	PDS000148181.63	SAMN06708705	environmental/other	cd_8_group_10132	-	-
PDT000260574.2	PDS000148181.63	SAMN07974198	environmental/other	cd_8_group_10132	-	-
PDT000319710.1	PDS000148181.63	SAMN09259689	environmental/other	cd_8_group_10132	-	-
PDT001343371.1	PDS000148181.63	SAMEA8570695	NULL	cd_8_group_10132	-	-
PDT000218656.2	PDS000148181.63	SAMN07237696	environmental/other	cd_8_group_10132	cd_4_group_10009	-
PDT000206088.2	PDS000148181.63	SAMN06847178	environmental/other	cd_8_group_10132	cd_4_group_10009	cd_2_group_9088
PDT000989548.1	PDS000148181.63	SAMEA6240492	NULL	cd_8_group_10132	cd_4_group_10009	cd_2_group_9088
PDT001009176.1	PDS000148181.63	SAMEA6240489	NULL	cd_8_group_10132	cd_4_group_10009	cd_2_group_9088
PDT000333120.1	PDS000148181.63	SAMN09243119	environmental/other	cd_8_group_10132	cd_4_group_17617	-
PDT000385746.1	PDS000148181.63	SAMN10132990	environmental/other	cd_8_group_10132	cd_4_group_17617	-
PDT000201824.2	PDS000117429.124	SAMN06710540	environmental/other	cd_8_group_10133	-	-
PDT000241185.2	PDS000117429.124	SAMN07664346	environmental/other	cd_8_group_10133	cd_4_group_12184	cd_2_group_11013
PDT000455239.1	PDS000117429.124	SAMN10840567	environmental/other	cd_8_group_10133	cd_4_group_12184	cd_2_group_11013
PDT000594078.1	PDS000117429.124	SAMN12842780	environmental/other	cd_8_group_10133	cd_4_group_12184	cd_2_group_11013
PDT000863297.1	PDS000117429.124	SAMN16424468	environmental/other	cd_8_group_10133	cd_4_group_12184	cd_2_group_11013
PDT000201827.2	PDS000029675.43	SAMN06710560	environmental/other	cd_8_group_10134	-	-
PDT000826818.1	PDS000029675.43	SAMN15948732	environmental/other	cd_8_group_10134	-	-
PDT000201830.2	PDS000158179.42	SAMN06710552	environmental/other	cd_8_group_10135	cd_4_group_9872	cd_2_group_8967
PDT000212606.2	PDS000158179.42	SAMN07143149	clinical	cd_8_group_10135	cd_4_group_9872	cd_2_group_8967
PDT000201831.2	PDS000089910.537	SAMN06710543	environmental/other	cd_8_group_10136	-	-
PDT000269823.2	PDS000089910.537	SAMN08141475	environmental/other	cd_8_group_10136	-	-
PDT000293836.2	PDS000089910.537	SAMN08668363	environmental/other	cd_8_group_10136	-	-
PDT000311945.2	PDS000089910.537	SAMN08640021	environmental/other	cd_8_group_10136	-	-
PDT000325554.1	PDS000089910.537	SAMN09386369	environmental/other	cd_8_group_10136	-	-
PDT000344633.1	PDS000089910.537	SAMN09636320	clinical	cd_8_group_10136	-	-
PDT000366569.1	PDS000089910.537	SAMN09881741	clinical	cd_8_group_10136	-	-
PDT000525258.1	PDS000089910.537	SAMN12096325	environmental/other	cd_8_group_10136	-	-
PDT000878445.1	PDS000089910.537	SAMN16659726	clinical	cd_8_group_10136	-	-
PDT001076734.1	PDS000089910.537	SAMN19856562	environmental/other	cd_8_group_10136	-	-
PDT000213723.2	PDS000089910.537	SAMN07176273	clinical	cd_8_group_10136	cd_4_group_10516	-
PDT000223151.2	PDS000089910.537	SAMN07194137	clinical	cd_8_group_10136	cd_4_group_10516	-
PDT000237478.2	PDS000089910.537	SAMN07562189	clinical	cd_8_group_10136	cd_4_group_10516	-
PDT000260978.2	PDS000089910.537	SAMN07975049	environmental/other	cd_8_group_10136	cd_4_group_10516	-
PDT000289523.2	PDS000089910.537	SAMN08607371	clinical	cd_8_group_10136	cd_4_group_10516	-
PDT000640542.1	PDS000089910.537	SAMN13497011	clinical	cd_8_group_10136	cd_4_group_20382	-
PDT000392661.1	PDS000089910.537	SAMN10257544	clinical	cd_8_group_10136	cd_4_group_20382	cd_2_group_18773
PDT000550652.1	PDS000089910.537	SAMN12360147	environmental/other	cd_8_group_10136	cd_4_group_20382	cd_2_group_18773
PDT000550653.1	PDS000089910.537	SAMN12360148	environmental/other	cd_8_group_10136	cd_4_group_20382	cd_2_group_18773
PDT000407260.1	PDS000089910.537	SAMN10424478	clinical	cd_8_group_10136	cd_4_group_20979	cd_2_group_19364
PDT000459338.1	PDS000089910.537	SAMN10874175	clinical	cd_8_group_10136	cd_4_group_20979	cd_2_group_19364
PDT000678423.1	PDS000089910.537	SAMN14008368	clinical	cd_8_group_10136	cd_4_group_20979	cd_2_group_19364
PDT000201834.2	PDS000029428.2	SAMN06710563	environmental/other	cd_8_group_10137	-	-
PDT000226170.2	PDS000029428.2	SAMN07374673	environmental/other	cd_8_group_10137	-	-
PDT000265111.2	PDS000029428.2	SAMN08038008	environmental/other	cd_8_group_10137	-	-
PDT000201837.2	PDS000054725.6	SAMN06710549	environmental/other	cd_8_group_10138	-	-
PDT001072204.1	PDS000054725.6	SAMN19765466	environmental/other	cd_8_group_10138	-	-
PDT000649296.1	PDS000054725.6	SAMN13662970	environmental/other	cd_8_group_10138	cd_4_group_28893	-
PDT000656791.1	PDS000054725.6	SAMN13795685	environmental/other	cd_8_group_10138	cd_4_group_28893	-
PDT000201847.2	PDS000029431.2	SAMN06710542	environmental/other	cd_8_group_10139	-	-
PDT000285896.2	PDS000029431.2	SAMN08499091	environmental/other	cd_8_group_10139	-	-
PDT000024306.2	PDS000031818.5	SAMN02345475	environmental/other	cd_8_group_1014	cd_4_group_935	-
PDT000024317.2	PDS000031818.5	SAMN02345486	environmental/other	cd_8_group_1014	cd_4_group_935	-
PDT000201863.2	PDS000032735.728	SAMN06333670	environmental/other	cd_8_group_10140	cd_4_group_9876	cd_2_group_8972
PDT000266014.3	PDS000032735.728	SAMN07965108	environmental/other	cd_8_group_10140	cd_4_group_9876	cd_2_group_8972
PDT000201892.2	PDS000009407.74	SAMN06711613	clinical	cd_8_group_10141	cd_4_group_9878	cd_2_group_8973
PDT000206690.2	PDS000009407.74	SAMN06845791	clinical	cd_8_group_10141	cd_4_group_9878	cd_2_group_8973
PDT000201893.2	PDS000041999.113	SAMN06711614	clinical	cd_8_group_10142	cd_4_group_9879	cd_2_group_8974
PDT000223104.2	PDS000041999.113	SAMN07327326	clinical	cd_8_group_10142	cd_4_group_9879	cd_2_group_8974
PDT000918759.1	PDS000041999.113	SAMN17104328	clinical	cd_8_group_10142	cd_4_group_9879	cd_2_group_8974
PDT000201942.2	PDS000091333.2	SAMN06754669	environmental/other	cd_8_group_10143	-	-
PDT001065503.1	PDS000091333.2	SAMN19644892	environmental/other	cd_8_group_10143	-	-
PDT000201948.2	PDS000030237.1231	SAMN06754687	environmental/other	cd_8_group_10144	cd_4_group_9881	cd_2_group_8977
PDT000240449.2	PDS000030237.1231	SAMN07615479	clinical	cd_8_group_10144	cd_4_group_9881	cd_2_group_8977
PDT000250389.2	PDS000030237.1231	SAMN07757018	clinical	cd_8_group_10144	cd_4_group_9881	cd_2_group_8977
PDT000341013.1	PDS000030237.1231	SAMN09545673	clinical	cd_8_group_10144	cd_4_group_9881	cd_2_group_8977
PDT000321752.1	PDS000031636.118	SAMN09285390	environmental/other	cd_8_group_10145	-	-
PDT000710613.1	PDS000031636.118	SAMN14405026	environmental/other	cd_8_group_10145	-	-
PDT000283471.2	PDS000031636.118	SAMN08447594	environmental/other	cd_8_group_10145	cd_4_group_14577	-
PDT000771463.1	PDS000031636.118	SAMN15369378	environmental/other	cd_8_group_10145	cd_4_group_14577	-
PDT000201956.2	PDS000031636.118	SAMN06754676	environmental/other	cd_8_group_10145	cd_4_group_9884	cd_2_group_8979
PDT000288103.2	PDS000031636.118	SAMN08567760	clinical	cd_8_group_10145	cd_4_group_9884	cd_2_group_8979
PDT000387274.1	PDS000004040.63	SAMN10086933	clinical	cd_8_group_10146	cd_4_group_20128	cd_2_group_18534
PDT000387292.1	PDS000004040.63	SAMN10086911	clinical	cd_8_group_10146	cd_4_group_20128	cd_2_group_18534
PDT000324231.1	PDS000004040.63	SAMN09372603	environmental/other	cd_8_group_10146	cd_4_group_9885	-
PDT000201958.2	PDS000004040.63	SAMN06754662	environmental/other	cd_8_group_10146	cd_4_group_9885	cd_2_group_8980
PDT001297349.1	PDS000004040.63	SAMN28014424	environmental/other	cd_8_group_10146	cd_4_group_9885	cd_2_group_8980
PDT001361395.1	PDS000004040.63	SAMN29770150	clinical	cd_8_group_10146	cd_4_group_9885	cd_2_group_8980
PDT001472939.1	PDS000004040.63	SAMN31559907	clinical	cd_8_group_10146	cd_4_group_9885	cd_2_group_8980
PDT001612008.1	PDS000004040.63	SAMN33241493	environmental/other	cd_8_group_10146	cd_4_group_9885	cd_2_group_8980
PDT001612342.1	PDS000004040.63	SAMN33244853	environmental/other	cd_8_group_10146	cd_4_group_9885	cd_2_group_8980
PDT001707409.1	PDS000004040.63	SAMN34403605	environmental/other	cd_8_group_10146	cd_4_group_9885	cd_2_group_8980
PDT001780742.1	PDS000004040.63	SAMN35758933	clinical	cd_8_group_10146	cd_4_group_9885	cd_2_group_8980
PDT001786556.1	PDS000004040.63	SAMN35820169	clinical	cd_8_group_10146	cd_4_group_9885	cd_2_group_8980
PDT001787004.1	PDS000004040.63	SAMN35842290	clinical	cd_8_group_10146	cd_4_group_9885	cd_2_group_8980
PDT001791438.1	PDS000004040.63	SAMN35998422	clinical	cd_8_group_10146	cd_4_group_9885	cd_2_group_8980
PDT001792356.1	PDS000004040.63	SAMN36025609	clinical	cd_8_group_10146	cd_4_group_9885	cd_2_group_8980
PDT001793979.1	PDS000004040.63	SAMN36083012	clinical	cd_8_group_10146	cd_4_group_9885	cd_2_group_8980
PDT001808117.1	PDS000004040.63	SAMN36276543	clinical	cd_8_group_10146	cd_4_group_9885	cd_2_group_8980
PDT001809785.1	PDS000004040.63	SAMN36308241	clinical	cd_8_group_10146	cd_4_group_9885	cd_2_group_8980
PDT001814284.1	PDS000004040.63	SAMN36387270	clinical	cd_8_group_10146	cd_4_group_9885	cd_2_group_8980
PDT001819522.1	PDS000004040.63	SAMN36496361	clinical	cd_8_group_10146	cd_4_group_9885	cd_2_group_8980
PDT001819542.1	PDS000004040.63	SAMN36496373	clinical	cd_8_group_10146	cd_4_group_9885	cd_2_group_8980
PDT001822584.2	PDS000004040.63	SAMN36612106	clinical	cd_8_group_10146	cd_4_group_9885	cd_2_group_8980
PDT001823971.1	PDS000004040.63	SAMN36674656	clinical	cd_8_group_10146	cd_4_group_9885	cd_2_group_8980
PDT001826154.1	PDS000004040.63	SAMN36695442	clinical	cd_8_group_10146	cd_4_group_9885	cd_2_group_8980
PDT001831103.1	PDS000004040.63	SAMN36730273	clinical	cd_8_group_10146	cd_4_group_9885	cd_2_group_8980
PDT001845186.1	PDS000004040.63	SAMN36891367	clinical	cd_8_group_10146	cd_4_group_9885	cd_2_group_8980
PDT001848107.1	PDS000004040.63	SAMN36936925	clinical	cd_8_group_10146	cd_4_group_9885	cd_2_group_8980
PDT001848172.1	PDS000004040.63	SAMN36938332	clinical	cd_8_group_10146	cd_4_group_9885	cd_2_group_8980
PDT001851052.1	PDS000004040.63	SAMN36984201	clinical	cd_8_group_10146	cd_4_group_9885	cd_2_group_8980
PDT001851055.1	PDS000004040.63	SAMN36984200	clinical	cd_8_group_10146	cd_4_group_9885	cd_2_group_8980
PDT001853125.1	PDS000004040.63	SAMN37007247	clinical	cd_8_group_10146	cd_4_group_9885	cd_2_group_8980
PDT001858124.1	PDS000004040.63	SAMN37097408	clinical	cd_8_group_10146	cd_4_group_9885	cd_2_group_8980
PDT001859807.1	PDS000004040.63	SAMN37125610	clinical	cd_8_group_10146	cd_4_group_9885	cd_2_group_8980
PDT001860741.1	PDS000004040.63	SAMN37145083	clinical	cd_8_group_10146	cd_4_group_9885	cd_2_group_8980
PDT001861136.1	PDS000004040.63	SAMN37147115	clinical	cd_8_group_10146	cd_4_group_9885	cd_2_group_8980
PDT001869902.1	PDS000004040.63	SAMN37214607	clinical	cd_8_group_10146	cd_4_group_9885	cd_2_group_8980
PDT001890618.1	PDS000004040.63	SAMN37458713	clinical	cd_8_group_10146	cd_4_group_9885	cd_2_group_8980
PDT001920463.1	PDS000004040.63	SAMN37695118	clinical	cd_8_group_10146	cd_4_group_9885	cd_2_group_8980
PDT001961228.1	PDS000004040.63	SAMN38034806	clinical	cd_8_group_10146	cd_4_group_9885	cd_2_group_8980
PDT000201963.2	PDS000085033.371	SAMN06754666	environmental/other	cd_8_group_10147	cd_4_group_9886	-
PDT000260945.2	PDS000085033.371	SAMN07975052	environmental/other	cd_8_group_10147	cd_4_group_9886	-
PDT000201999.2	PDS000026710.494	SAMN06754688	environmental/other	cd_8_group_10148	-	-
PDT001220894.1	PDS000026710.494	SAMN24839173	clinical	cd_8_group_10148	-	-
PDT000202954.2	PDS000013849.59	SAMN06758833	clinical	cd_8_group_10149	-	-
PDT000332917.1	PDS000013849.59	SAMN09459121	clinical	cd_8_group_10149	-	-
PDT000024315.2	PDS000030758.162	SAMN02345484	environmental/other	cd_8_group_1015	cd_4_group_936	cd_2_group_811
PDT000024493.4	PDS000030758.162	SAMN02345494	environmental/other	cd_8_group_1015	cd_4_group_936	cd_2_group_811
PDT000024494.4	PDS000030758.162	SAMN02345495	environmental/other	cd_8_group_1015	cd_4_group_936	cd_2_group_811
PDT000202955.2	PDS000029411.1	SAMN06758834	clinical	cd_8_group_10150	cd_4_group_9888	cd_2_group_8982
PDT000202966.2	PDS000029411.1	SAMN06758848	clinical	cd_8_group_10150	cd_4_group_9888	cd_2_group_8982
PDT000202981.2	PDS000029411.1	SAMN06758854	clinical	cd_8_group_10150	cd_4_group_9888	cd_2_group_8982
PDT000202959.2	PDS000013849.59	SAMN06758835	clinical	cd_8_group_10151	-	-
PDT000458184.1	PDS000013849.59	SAMN10867285	clinical	cd_8_group_10151	-	-
PDT000202963.2	PDS000013675.3	SAMN06758851	clinical	cd_8_group_10152	cd_4_group_9889	cd_2_group_8983
PDT000202965.2	PDS000013675.3	SAMN06758847	clinical	cd_8_group_10152	cd_4_group_9889	cd_2_group_8983
PDT000202971.2	PDS000041999.113	SAMN06758846	clinical	cd_8_group_10153	cd_4_group_9891	cd_2_group_8984
PDT000202973.2	PDS000041999.113	SAMN06758845	clinical	cd_8_group_10153	cd_4_group_9891	cd_2_group_8984
PDT000202974.2	PDS000094466.1	SAMN06758860	clinical	cd_8_group_10154	cd_4_group_9892	cd_2_group_8985
PDT001105476.1	PDS000094466.1	SAMN20665933	clinical	cd_8_group_10154	cd_4_group_9892	cd_2_group_8985
PDT000202977.2	PDS000041999.113	SAMN06758864	clinical	cd_8_group_10155	-	-
PDT000446692.1	PDS000041999.113	SAMEA3928581	NULL	cd_8_group_10155	-	-
PDT000446707.1	PDS000041999.113	SAMEA3928612	NULL	cd_8_group_10155	-	-
PDT000464704.1	PDS000041999.113	SAMN10905288	clinical	cd_8_group_10155	-	-
PDT001155684.1	PDS000041999.113	SAMEA6144755	NULL	cd_8_group_10155	-	-
PDT000443542.1	PDS000041999.113	SAMEA3275778	NULL	cd_8_group_10155	cd_4_group_22065	cd_2_group_20385
PDT000443543.1	PDS000041999.113	SAMEA3275780	NULL	cd_8_group_10155	cd_4_group_22065	cd_2_group_20385
PDT000443604.1	PDS000041999.113	SAMEA3276111	NULL	cd_8_group_10155	cd_4_group_22065	cd_2_group_20385
PDT000443710.1	PDS000041999.113	SAMEA20230918	NULL	cd_8_group_10155	cd_4_group_22065	cd_2_group_20385
PDT000443717.1	PDS000041999.113	SAMEA20233168	NULL	cd_8_group_10155	cd_4_group_22065	cd_2_group_20385
PDT000443718.1	PDS000041999.113	SAMEA20233918	NULL	cd_8_group_10155	cd_4_group_22065	cd_2_group_20385
PDT000443723.1	PDS000041999.113	SAMEA20237668	NULL	cd_8_group_10155	cd_4_group_22065	cd_2_group_20385
PDT000443855.1	PDS000041999.113	SAMEA20282668	NULL	cd_8_group_10155	cd_4_group_22065	cd_2_group_20385
PDT000443878.1	PDS000041999.113	SAMEA20285668	NULL	cd_8_group_10155	cd_4_group_22065	cd_2_group_20385
PDT000443883.1	PDS000041999.113	SAMEA20286418	NULL	cd_8_group_10155	cd_4_group_22065	cd_2_group_20385
PDT000444377.1	PDS000041999.113	SAMEA3276115	NULL	cd_8_group_10155	cd_4_group_22065	cd_2_group_20385
PDT000444391.1	PDS000041999.113	SAMEA3276144	NULL	cd_8_group_10155	cd_4_group_22065	cd_2_group_20385
PDT000443680.1	PDS000041999.113	SAMEA3276291	NULL	cd_8_group_10155	cd_4_group_22065	cd_2_group_20446
PDT000443688.1	PDS000041999.113	SAMEA3276313	NULL	cd_8_group_10155	cd_4_group_22065	cd_2_group_20446
PDT000443616.1	PDS000041999.113	SAMEA3276294	NULL	cd_8_group_10155	cd_4_group_22107	cd_2_group_20428
PDT000443814.1	PDS000041999.113	SAMEA20266168	NULL	cd_8_group_10155	cd_4_group_22107	cd_2_group_20428
PDT000443905.1	PDS000041999.113	SAMEA20287918	NULL	cd_8_group_10155	cd_4_group_22121	-
PDT000443661.1	PDS000041999.113	SAMEA3276250	NULL	cd_8_group_10155	cd_4_group_22121	cd_2_group_20443
PDT000443663.1	PDS000041999.113	SAMEA3276256	NULL	cd_8_group_10155	cd_4_group_22121	cd_2_group_20443
PDT000443666.1	PDS000041999.113	SAMEA3276262	NULL	cd_8_group_10155	cd_4_group_22121	cd_2_group_20443
PDT000443670.1	PDS000041999.113	SAMEA3276271	NULL	cd_8_group_10155	cd_4_group_22121	cd_2_group_20443
PDT000443675.1	PDS000041999.113	SAMEA3276281	NULL	cd_8_group_10155	cd_4_group_22121	cd_2_group_20443
PDT000444484.1	PDS000041999.113	SAMEA3276352	NULL	cd_8_group_10155	cd_4_group_22121	cd_2_group_20443
PDT000444486.1	PDS000041999.113	SAMEA3276354	NULL	cd_8_group_10155	cd_4_group_22121	cd_2_group_20443
PDT000444499.1	PDS000041999.113	SAMEA3276367	NULL	cd_8_group_10155	cd_4_group_22121	cd_2_group_20443
PDT000444515.1	PDS000041999.113	SAMEA3276385	NULL	cd_8_group_10155	cd_4_group_22121	cd_2_group_20443
PDT000444580.1	PDS000041999.113	SAMEA3276508	NULL	cd_8_group_10155	cd_4_group_22121	cd_2_group_20443
PDT000444625.1	PDS000041999.113	SAMEA3276467	NULL	cd_8_group_10155	cd_4_group_22121	cd_2_group_20443
PDT000444626.1	PDS000041999.113	SAMEA3276472	NULL	cd_8_group_10155	cd_4_group_22121	cd_2_group_20443
PDT000444643.1	PDS000041999.113	SAMEA3276506	NULL	cd_8_group_10155	cd_4_group_22121	cd_2_group_20443
PDT000444673.1	PDS000041999.113	SAMEA3276555	NULL	cd_8_group_10155	cd_4_group_22121	cd_2_group_20443
PDT000444703.1	PDS000041999.113	SAMEA3276597	NULL	cd_8_group_10155	cd_4_group_22121	cd_2_group_20443
PDT000446691.1	PDS000041999.113	SAMEA3928579	NULL	cd_8_group_10155	cd_4_group_22286	cd_2_group_20631
PDT000446728.1	PDS000041999.113	SAMEA3928646	NULL	cd_8_group_10155	cd_4_group_22286	cd_2_group_20631
PDT000446730.1	PDS000041999.113	SAMEA3928648	NULL	cd_8_group_10155	cd_4_group_22286	cd_2_group_20631
PDT000202985.2	PDS000013849.59	SAMN06758859	clinical	cd_8_group_10156	cd_4_group_9894	cd_2_group_8986
PDT000471318.1	PDS000013849.59	SAMN11042266	clinical	cd_8_group_10156	cd_4_group_9894	cd_2_group_8986
PDT000202990.1	PDS000028192.862	SAMN04394868	clinical	cd_8_group_10157	cd_4_group_9895	-
PDT000305485.2	PDS000028192.862	SAMN08902727	clinical	cd_8_group_10157	cd_4_group_9895	-
PDT000203014.1	PDS000002504.587	SAMN04394792	clinical	cd_8_group_10158	cd_4_group_9899	cd_2_group_8989
PDT000203029.1	PDS000002504.587	SAMN04394886	clinical	cd_8_group_10158	cd_4_group_9899	cd_2_group_8989
PDT000203026.1	PDS000013716.2	SAMN04394917	clinical	cd_8_group_10159	cd_4_group_9900	-
PDT000203027.1	PDS000013716.2	SAMN04394774	clinical	cd_8_group_10159	cd_4_group_9900	-
PDT000435025.1	PDS000013716.2	SAMN10715260	clinical	cd_8_group_10159	cd_4_group_9900	-
PDT000024316.2	PDS000076649.175	SAMN02345485	environmental/other	cd_8_group_1016	cd_4_group_937	cd_2_group_812
PDT000024466.2	PDS000076649.175	SAMN02345489	environmental/other	cd_8_group_1016	cd_4_group_937	cd_2_group_812
PDT000127320.2	PDS000076649.175	SAMN02847312	environmental/other	cd_8_group_1016	cd_4_group_937	cd_2_group_812
PDT000203030.1	PDS000040700.5	SAMN04394819	clinical	cd_8_group_10160	cd_4_group_9901	cd_2_group_8990
PDT000434988.1	PDS000040700.5	SAMN10734131	clinical	cd_8_group_10160	cd_4_group_9901	cd_2_group_8990
PDT000203033.1	PDS000100251.126	SAMN04394842	clinical	cd_8_group_10161	-	-
PDT000848293.1	PDS000100251.126	SAMN16248703	clinical	cd_8_group_10161	-	-
PDT000203037.1	PDS000040696.8	SAMN04394799	clinical	cd_8_group_10162	cd_4_group_9903	-
PDT001103555.1	PDS000040696.8	SAMN20593998	clinical	cd_8_group_10162	cd_4_group_9903	-
PDT000763614.1	PDS000040696.8	SAMN15220748	clinical	cd_8_group_10162	cd_4_group_9903	cd_2_group_30064
PDT001830697.1	PDS000040696.8	SAMN36728524	clinical	cd_8_group_10162	cd_4_group_9903	cd_2_group_30064
PDT000203038.1	PDS000017556.4	SAMN04394891	clinical	cd_8_group_10163	cd_4_group_9904	cd_2_group_8991
PDT000267299.2	PDS000017556.4	SAMN08054986	clinical	cd_8_group_10163	cd_4_group_9904	cd_2_group_8991
PDT000435031.1	PDS000017556.4	SAMN10715264	clinical	cd_8_group_10163	cd_4_group_9904	cd_2_group_8991
PDT000203101.2	PDS000076604.512	SAMN06461742	environmental/other	cd_8_group_10164	cd_4_group_9907	-
PDT000390689.2	PDS000076604.512	SAMN10236232	environmental/other	cd_8_group_10164	cd_4_group_9907	-
PDT001272535.1	PDS000076604.512	SAMEA7541904	NULL	cd_8_group_10164	cd_4_group_9907	-
PDT000414102.1	PDS000076604.512	SAMN10506023	environmental/other	cd_8_group_10164	cd_4_group_9907	cd_2_group_19631
PDT000414109.1	PDS000076604.512	SAMN10506020	environmental/other	cd_8_group_10164	cd_4_group_9907	cd_2_group_19631
PDT000203102.2	PDS000029535.3	SAMN06461741	environmental/other	cd_8_group_10165	-	-
PDT000239901.2	PDS000029535.3	SAMN07597663	clinical	cd_8_group_10165	-	-
PDT000221259.2	PDS000029857.5	SAMN07204992	environmental/other	cd_8_group_10166	-	-
PDT000525980.2	PDS000029857.5	SAMN11877279	environmental/other	cd_8_group_10166	-	-
PDT000525967.2	PDS000029857.5	SAMN11877261	environmental/other	cd_8_group_10166	cd_4_group_9908	-
PDT000525979.2	PDS000029857.5	SAMN11877257	environmental/other	cd_8_group_10166	cd_4_group_9908	-
PDT000203115.2	PDS000029857.5	SAMN06678048	environmental/other	cd_8_group_10166	cd_4_group_9908	cd_2_group_8993
PDT000203118.2	PDS000029857.5	SAMN06678044	environmental/other	cd_8_group_10166	cd_4_group_9908	cd_2_group_8993
PDT000203120.2	PDS000029857.5	SAMN06678046	environmental/other	cd_8_group_10166	cd_4_group_9908	cd_2_group_8993
PDT000203417.2	PDS000029857.5	SAMN06678043	environmental/other	cd_8_group_10166	cd_4_group_9908	cd_2_group_8993
PDT000221256.2	PDS000029857.5	SAMN07204990	environmental/other	cd_8_group_10166	cd_4_group_9908	cd_2_group_8993
PDT000465260.1	PDS000029857.5	SAMN10840533	environmental/other	cd_8_group_10166	cd_4_group_9908	cd_2_group_8993
PDT000525968.2	PDS000029857.5	SAMN11877262	environmental/other	cd_8_group_10166	cd_4_group_9908	cd_2_group_8993
PDT000525999.2	PDS000029857.5	SAMN11877254	environmental/other	cd_8_group_10166	cd_4_group_9908	cd_2_group_8993
PDT000550835.1	PDS000029857.5	SAMN11877366	environmental/other	cd_8_group_10166	cd_4_group_9908	cd_2_group_8993
PDT000525990.2	PDS000026974.4	SAMN11877267	environmental/other	cd_8_group_10167	-	-
PDT000525998.2	PDS000026974.4	SAMN11877272	environmental/other	cd_8_group_10167	cd_4_group_9909	-
PDT000203116.2	PDS000026974.4	SAMN06678049	environmental/other	cd_8_group_10167	cd_4_group_9909	cd_2_group_8994
PDT000203413.2	PDS000026974.4	SAMN06678042	environmental/other	cd_8_group_10167	cd_4_group_9909	cd_2_group_8994
PDT000203415.2	PDS000026974.4	SAMN06678041	environmental/other	cd_8_group_10167	cd_4_group_9909	cd_2_group_8994
PDT000206143.2	PDS000026974.4	SAMN06764660	environmental/other	cd_8_group_10167	cd_4_group_9909	cd_2_group_8994
PDT000206147.2	PDS000026974.4	SAMN06764657	environmental/other	cd_8_group_10167	cd_4_group_9909	cd_2_group_8994
PDT000206148.2	PDS000026974.4	SAMN06764659	environmental/other	cd_8_group_10167	cd_4_group_9909	cd_2_group_8994
PDT000207017.2	PDS000026974.4	SAMN06764661	environmental/other	cd_8_group_10167	cd_4_group_9909	cd_2_group_8994
PDT000218437.2	PDS000026974.4	SAMN06859355	environmental/other	cd_8_group_10167	cd_4_group_9909	cd_2_group_8994
PDT000525964.2	PDS000026974.4	SAMN11877263	environmental/other	cd_8_group_10167	cd_4_group_9909	cd_2_group_8994
PDT000525965.2	PDS000026974.4	SAMN11877266	environmental/other	cd_8_group_10167	cd_4_group_9909	cd_2_group_8994
PDT000525989.2	PDS000026974.4	SAMN11877268	environmental/other	cd_8_group_10167	cd_4_group_9909	cd_2_group_8994
PDT000525997.2	PDS000026974.4	SAMN11877270	environmental/other	cd_8_group_10167	cd_4_group_9909	cd_2_group_8994
PDT000526000.2	PDS000026974.4	SAMN11877252	environmental/other	cd_8_group_10167	cd_4_group_9909	cd_2_group_8994
PDT000550853.1	PDS000026974.4	SAMN11877264	environmental/other	cd_8_group_10167	cd_4_group_9909	cd_2_group_8994
PDT000203117.2	PDS000028315.10	SAMN06678047	environmental/other	cd_8_group_10168	cd_4_group_9910	-
PDT000525991.2	PDS000028315.10	SAMN11877256	environmental/other	cd_8_group_10168	cd_4_group_9910	-
PDT000203151.2	PDS000029625.454	SAMN06648167	environmental/other	cd_8_group_10169	-	-
PDT000660812.1	PDS000029625.454	SAMN13840614	clinical	cd_8_group_10169	-	-
PDT000024337.3	PDS000158106.11	SAMN02640856	environmental/other	cd_8_group_1017	-	-
PDT000024341.3	PDS000158106.11	SAMN02640860	environmental/other	cd_8_group_1017	-	-
PDT000067328.2	PDS000158106.11	SAMN03269348	environmental/other	cd_8_group_1017	-	-
PDT001837393.1	PDS000158106.11	SAMN33616865	environmental/other	cd_8_group_1017	-	-
PDT000036566.3	PDS000158106.11	SAMN02782494	environmental/other	cd_8_group_1017	cd_4_group_1654	-
PDT000045862.3	PDS000158106.11	SAMN02777721	environmental/other	cd_8_group_1017	cd_4_group_1654	-
PDT000067320.2	PDS000158106.11	SAMN03269349	environmental/other	cd_8_group_1017	cd_4_group_4417	cd_2_group_3932
PDT000067332.2	PDS000158106.11	SAMN03269350	environmental/other	cd_8_group_1017	cd_4_group_4417	cd_2_group_3932
PDT000093996.2	PDS000158106.11	SAMN02777792	environmental/other	cd_8_group_1017	cd_4_group_5150	-
PDT000093999.2	PDS000158106.11	SAMN02777802	environmental/other	cd_8_group_1017	cd_4_group_5150	-
PDT000274797.2	PDS000001378.380	SAMN08271925	environmental/other	cd_8_group_10170	-	-
PDT001314728.1	PDS000001378.380	SAMN28637594	environmental/other	cd_8_group_10170	-	-
PDT000203157.2	PDS000001378.380	SAMN06731102	environmental/other	cd_8_group_10170	cd_4_group_9912	cd_2_group_8996
PDT000405219.1	PDS000001378.380	SAMN10395432	environmental/other	cd_8_group_10170	cd_4_group_9912	cd_2_group_8996
PDT000203252.2	PDS000026617.518	SAMN06758439	environmental/other	cd_8_group_10171	cd_4_group_9913	-
PDT000224595.2	PDS000026617.518	SAMN07340706	environmental/other	cd_8_group_10171	cd_4_group_9913	-
PDT000469084.1	PDS000117418.86	SAMN10996085	environmental/other	cd_8_group_10172	-	-
PDT000483395.2	PDS000117418.86	SAMN11267713	environmental/other	cd_8_group_10172	-	-
PDT000565687.1	PDS000117418.86	SAMN12587030	environmental/other	cd_8_group_10172	-	-
PDT000582469.1	PDS000117418.86	SAMN12710466	environmental/other	cd_8_group_10172	-	-
PDT000608869.1	PDS000117418.86	SAMN13034547	environmental/other	cd_8_group_10172	-	-
PDT000620499.1	PDS000117418.86	SAMN13157216	environmental/other	cd_8_group_10172	-	-
PDT000640085.1	PDS000117418.86	SAMN13447050	environmental/other	cd_8_group_10172	-	-
PDT000702830.1	PDS000117418.86	SAMN14259597	environmental/other	cd_8_group_10172	-	-
PDT000928112.1	PDS000117418.86	SAMN17213032	environmental/other	cd_8_group_10172	-	-
PDT001175710.1	PDS000117418.86	SAMN23176042	environmental/other	cd_8_group_10172	-	-
PDT001439460.1	PDS000117418.86	SAMN31119477	environmental/other	cd_8_group_10172	-	-
PDT001531537.1	PDS000117418.86	SAMN32285144	environmental/other	cd_8_group_10172	-	-
PDT001552421.1	PDS000117418.86	SAMN32514075	environmental/other	cd_8_group_10172	-	-
PDT001645763.1	PDS000117418.86	SAMN33443695	environmental/other	cd_8_group_10172	-	-
PDT001850516.1	PDS000117418.86	SAMN36978767	environmental/other	cd_8_group_10172	-	-
PDT000417403.1	PDS000117418.86	SAMN10574800	environmental/other	cd_8_group_10172	cd_4_group_21437	-
PDT000660566.1	PDS000117418.86	SAMN13836511	environmental/other	cd_8_group_10172	cd_4_group_21437	-
PDT001174085.1	PDS000117418.86	SAMN23099013	environmental/other	cd_8_group_10172	cd_4_group_21437	-
PDT001129129.1	PDS000117418.86	SAMN21409634	environmental/other	cd_8_group_10172	cd_4_group_21437	cd_2_group_39079
PDT001983692.1	PDS000117418.86	SAMN38225701	environmental/other	cd_8_group_10172	cd_4_group_21437	cd_2_group_39079
PDT000203255.2	PDS000117418.86	SAMN06758434	environmental/other	cd_8_group_10172	cd_4_group_9914	-
PDT000372674.1	PDS000117418.86	SAMN09984124	environmental/other	cd_8_group_10172	cd_4_group_9914	-
PDT000376741.1	PDS000117418.86	SAMN10059881	environmental/other	cd_8_group_10172	cd_4_group_9914	-
PDT000497174.2	PDS000117418.86	SAMN11554164	environmental/other	cd_8_group_10172	cd_4_group_9914	-
PDT000505244.1	PDS000117418.86	SAMN11843890	environmental/other	cd_8_group_10172	cd_4_group_9914	-
PDT000598574.1	PDS000117418.86	SAMN12883782	environmental/other	cd_8_group_10172	cd_4_group_9914	-
PDT000332073.1	PDS000117418.86	SAMN09444095	environmental/other	cd_8_group_10172	cd_4_group_9914	cd_2_group_16032
PDT000395586.1	PDS000117418.86	SAMN10278091	environmental/other	cd_8_group_10172	cd_4_group_9914	cd_2_group_16032
PDT000405508.1	PDS000117418.86	SAMN10405201	environmental/other	cd_8_group_10172	cd_4_group_9914	cd_2_group_16032
PDT000405522.1	PDS000117418.86	SAMN10086699	environmental/other	cd_8_group_10172	cd_4_group_9914	cd_2_group_16032
PDT000491640.2	PDS000117418.86	SAMN11457980	environmental/other	cd_8_group_10172	cd_4_group_9914	cd_2_group_16032
PDT000494376.2	PDS000117418.86	SAMN11477185	environmental/other	cd_8_group_10172	cd_4_group_9914	cd_2_group_16032
PDT000545323.1	PDS000117418.86	SAMN12289966	environmental/other	cd_8_group_10172	cd_4_group_9914	cd_2_group_16032
PDT000203273.2	PDS000029036.3	SAMN06758473	clinical	cd_8_group_10173	-	-
PDT000232904.2	PDS000029036.3	SAMN07460718	clinical	cd_8_group_10173	-	-
PDT000304783.2	PDS000031792.152	SAMN08898305	clinical	cd_8_group_10174	-	-
PDT000203274.2	PDS000031792.152	SAMN06761686	clinical	cd_8_group_10174	cd_4_group_9915	-
PDT000205763.2	PDS000031792.152	SAMN06701917	clinical	cd_8_group_10174	cd_4_group_9915	-
PDT000203275.2	PDS000001723.219	SAMN06758471	clinical	cd_8_group_10175	cd_4_group_9916	cd_2_group_8997
PDT000212378.2	PDS000001723.219	SAMN07141883	clinical	cd_8_group_10175	cd_4_group_9916	cd_2_group_8997
PDT000217268.2	PDS000001723.219	SAMN07198314	clinical	cd_8_group_10175	cd_4_group_9916	cd_2_group_8997
PDT000203276.2	PDS000029404.5	SAMN06761658	clinical	cd_8_group_10176	cd_4_group_9917	cd_2_group_8998
PDT000203290.2	PDS000029404.5	SAMN06761664	clinical	cd_8_group_10176	cd_4_group_9917	cd_2_group_8998
PDT000203277.2	PDS000031792.152	SAMN06761675	clinical	cd_8_group_10177	cd_4_group_9918	-
PDT000203278.2	PDS000031792.152	SAMN06761671	clinical	cd_8_group_10177	cd_4_group_9918	-
PDT000494209.1	PDS000032314.62	SAMN11477132	clinical	cd_8_group_10178	-	-
PDT000773707.1	PDS000032314.62	SAMN15398930	clinical	cd_8_group_10178	-	-
PDT000871786.1	PDS000032314.62	SAMN16590096	clinical	cd_8_group_10178	-	-
PDT000991172.1	PDS000032314.62	SAMN18497769	clinical	cd_8_group_10178	-	-
PDT001188407.1	PDS000032314.62	SAMN23566640	clinical	cd_8_group_10178	-	-
PDT001377539.1	PDS000032314.62	SAMN30101956	clinical	cd_8_group_10178	-	-
PDT001760433.1	PDS000032314.62	SAMN21889825	NULL	cd_8_group_10178	-	-
PDT001761444.1	PDS000032314.62	SAMN21890972	NULL	cd_8_group_10178	-	-
PDT001829037.1	PDS000032314.62	SAMN36714063	clinical	cd_8_group_10178	-	-
PDT001957513.1	PDS000032314.62	SAMN38019432	clinical	cd_8_group_10178	-	-
PDT000209880.2	PDS000032314.62	SAMN07120576	clinical	cd_8_group_10178	cd_4_group_10184	-
PDT000271260.2	PDS000032314.62	SAMN08153794	clinical	cd_8_group_10178	cd_4_group_10184	-
PDT000869189.1	PDS000032314.62	SAMN16563336	clinical	cd_8_group_10178	cd_4_group_34757	cd_2_group_32774
PDT000888045.1	PDS000032314.62	SAMN16727984	clinical	cd_8_group_10178	cd_4_group_34757	cd_2_group_32774
PDT000873450.1	PDS000032314.62	SAMN16605441	clinical	cd_8_group_10178	cd_4_group_34893	cd_2_group_32905
PDT000891133.1	PDS000032314.62	SAMN16810026	clinical	cd_8_group_10178	cd_4_group_34893	cd_2_group_32905
PDT001761508.1	PDS000032314.62	SAMN21890899	NULL	cd_8_group_10178	cd_4_group_52606	cd_2_group_51230
PDT001761511.1	PDS000032314.62	SAMN21890900	NULL	cd_8_group_10178	cd_4_group_52606	cd_2_group_51230
PDT001761575.1	PDS000032314.62	SAMN21890904	NULL	cd_8_group_10178	cd_4_group_52606	cd_2_group_51230
PDT001761576.1	PDS000032314.62	SAMN21890903	NULL	cd_8_group_10178	cd_4_group_52606	cd_2_group_51230
PDT001761578.1	PDS000032314.62	SAMN21890901	NULL	cd_8_group_10178	cd_4_group_52606	cd_2_group_51230
PDT001761579.1	PDS000032314.62	SAMN21890902	NULL	cd_8_group_10178	cd_4_group_52606	cd_2_group_51230
PDT001761587.1	PDS000032314.62	SAMN21890889	NULL	cd_8_group_10178	cd_4_group_52606	cd_2_group_51230
PDT001761628.1	PDS000032314.62	SAMN21890712	NULL	cd_8_group_10178	cd_4_group_52606	cd_2_group_51230
PDT001761632.1	PDS000032314.62	SAMN21890711	NULL	cd_8_group_10178	cd_4_group_52606	cd_2_group_51230
PDT001761633.1	PDS000032314.62	SAMN21890710	NULL	cd_8_group_10178	cd_4_group_52606	cd_2_group_51230
PDT000225690.2	PDS000032314.62	SAMN07352335	clinical	cd_8_group_10178	cd_4_group_9919	-
PDT000260039.2	PDS000032314.62	SAMN07792633	clinical	cd_8_group_10178	cd_4_group_9919	-
PDT000338015.1	PDS000032314.62	SAMN09504311	clinical	cd_8_group_10178	cd_4_group_9919	-
PDT000551197.1	PDS000032314.62	SAMN12408204	clinical	cd_8_group_10178	cd_4_group_9919	-
PDT000710835.1	PDS000032314.62	SAMN14414651	clinical	cd_8_group_10178	cd_4_group_9919	-
PDT001063067.1	PDS000032314.62	SAMN19596198	clinical	cd_8_group_10178	cd_4_group_9919	-
PDT001098513.1	PDS000032314.62	SAMN20490392	clinical	cd_8_group_10178	cd_4_group_9919	-
PDT001202957.1	PDS000032314.62	SAMN24040708	clinical	cd_8_group_10178	cd_4_group_9919	-
PDT001294876.7	PDS000032314.62	SAMEA1466407	NULL	cd_8_group_10178	cd_4_group_9919	-
PDT001294885.7	PDS000032314.62	SAMEA1466400	NULL	cd_8_group_10178	cd_4_group_9919	-
PDT001294948.7	PDS000032314.62	SAMEA1903949	NULL	cd_8_group_10178	cd_4_group_9919	-
PDT001600768.1	PDS000032314.62	SAMN33016919	clinical	cd_8_group_10178	cd_4_group_9919	-
PDT001759631.1	PDS000032314.62	SAMN35439615	clinical	cd_8_group_10178	cd_4_group_9919	-
PDT001927801.1	PDS000032314.62	SAMN37806646	clinical	cd_8_group_10178	cd_4_group_9919	-
PDT002012800.1	PDS000032314.62	SAMN38530320	clinical	cd_8_group_10178	cd_4_group_9919	-
PDT000789616.1	PDS000032314.62	SAMEA5671083	NULL	cd_8_group_10178	cd_4_group_9919	cd_2_group_30711
PDT000937605.1	PDS000032314.62	SAMEA104437622	NULL	cd_8_group_10178	cd_4_group_9919	cd_2_group_30711
PDT001294878.7	PDS000032314.62	SAMEA1466440	NULL	cd_8_group_10178	cd_4_group_9919	cd_2_group_30711
PDT001294883.7	PDS000032314.62	SAMEA1466432	NULL	cd_8_group_10178	cd_4_group_9919	cd_2_group_30711
PDT001294886.7	PDS000032314.62	SAMEA1466408	NULL	cd_8_group_10178	cd_4_group_9919	cd_2_group_30711
PDT001294887.7	PDS000032314.62	SAMEA1466423	NULL	cd_8_group_10178	cd_4_group_9919	cd_2_group_30711
PDT001294896.7	PDS000032314.62	SAMEA1466413	NULL	cd_8_group_10178	cd_4_group_9919	cd_2_group_30711
PDT001294902.1	PDS000032314.62	SAMEA1466436	NULL	cd_8_group_10178	cd_4_group_9919	cd_2_group_30711
PDT001294903.7	PDS000032314.62	SAMEA1466433	NULL	cd_8_group_10178	cd_4_group_9919	cd_2_group_30711
PDT001294909.1	PDS000032314.62	SAMEA1466437	NULL	cd_8_group_10178	cd_4_group_9919	cd_2_group_30711
PDT001294935.7	PDS000032314.62	SAMEA1903939	NULL	cd_8_group_10178	cd_4_group_9919	cd_2_group_30711
PDT001850815.1	PDS000032314.62	SAMN36983860	clinical	cd_8_group_10178	cd_4_group_9919	cd_2_group_52481
PDT001851053.1	PDS000032314.62	SAMN36984210	clinical	cd_8_group_10178	cd_4_group_9919	cd_2_group_52481
PDT000203280.2	PDS000032314.62	SAMN06758472	clinical	cd_8_group_10178	cd_4_group_9919	cd_2_group_8999
PDT000220131.2	PDS000032314.62	SAMN07255166	clinical	cd_8_group_10178	cd_4_group_9919	cd_2_group_8999
PDT000220272.2	PDS000032314.62	SAMN07255318	clinical	cd_8_group_10178	cd_4_group_9919	cd_2_group_8999
PDT000224914.2	PDS000032314.62	SAMN07332347	clinical	cd_8_group_10178	cd_4_group_9919	cd_2_group_8999
PDT000263863.2	PDS000032314.62	SAMN07795642	clinical	cd_8_group_10178	cd_4_group_9919	cd_2_group_8999
PDT000279083.2	PDS000032314.62	SAMN08367885	clinical	cd_8_group_10178	cd_4_group_9919	cd_2_group_8999
PDT000279086.2	PDS000032314.62	SAMN08370069	clinical	cd_8_group_10178	cd_4_group_9919	cd_2_group_8999
PDT000307371.2	PDS000032314.62	SAMN08956044	clinical	cd_8_group_10178	cd_4_group_9919	cd_2_group_8999
PDT000356007.1	PDS000032314.62	SAMN09744836	clinical	cd_8_group_10178	cd_4_group_9919	cd_2_group_8999
PDT000642943.1	PDS000032314.62	SAMN13522407	clinical	cd_8_group_10178	cd_4_group_9919	cd_2_group_8999
PDT000814771.1	PDS000032314.62	SAMN15849540	clinical	cd_8_group_10178	cd_4_group_9919	cd_2_group_8999
PDT000856523.1	PDS000032314.62	SAMN16386632	clinical	cd_8_group_10178	cd_4_group_9919	cd_2_group_8999
PDT001157998.4	PDS000032314.62	SAMN22442358	clinical	cd_8_group_10178	cd_4_group_9919	cd_2_group_8999
PDT001162328.1	PDS000032314.62	SAMN22581289	clinical	cd_8_group_10178	cd_4_group_9919	cd_2_group_8999
PDT001172391.1	PDS000032314.62	SAMN23009776	clinical	cd_8_group_10178	cd_4_group_9919	cd_2_group_8999
PDT001303008.1	PDS000032314.62	SAMN28162748	clinical	cd_8_group_10178	cd_4_group_9919	cd_2_group_8999
PDT001327900.1	PDS000032314.62	SAMN29017190	clinical	cd_8_group_10178	cd_4_group_9919	cd_2_group_8999
PDT001368995.1	PDS000032314.62	SAMN29938891	clinical	cd_8_group_10178	cd_4_group_9919	cd_2_group_8999
PDT001370767.1	PDS000032314.62	SAMN29969515	clinical	cd_8_group_10178	cd_4_group_9919	cd_2_group_8999
PDT001382452.1	PDS000032314.62	SAMN30220136	clinical	cd_8_group_10178	cd_4_group_9919	cd_2_group_8999
PDT001383460.1	PDS000032314.62	SAMN30236167	clinical	cd_8_group_10178	cd_4_group_9919	cd_2_group_8999
PDT001389207.1	PDS000032314.62	SAMN30310323	clinical	cd_8_group_10178	cd_4_group_9919	cd_2_group_8999
PDT001390176.1	PDS000032314.62	SAMN30325221	clinical	cd_8_group_10178	cd_4_group_9919	cd_2_group_8999
PDT001390549.1	PDS000032314.62	SAMN30345500	clinical	cd_8_group_10178	cd_4_group_9919	cd_2_group_8999
PDT001491795.1	PDS000032314.62	SAMN31819808	clinical	cd_8_group_10178	cd_4_group_9919	cd_2_group_8999
PDT001549339.2	PDS000032314.62	SAMN32422086	clinical	cd_8_group_10178	cd_4_group_9919	cd_2_group_8999
PDT001611291.1	PDS000032314.62	SAMN33226779	clinical	cd_8_group_10178	cd_4_group_9919	cd_2_group_8999
PDT001615034.1	PDS000032314.62	SAMN33285136	clinical	cd_8_group_10178	cd_4_group_9919	cd_2_group_8999
PDT001664656.1	PDS000032314.62	SAMN33836750	clinical	cd_8_group_10178	cd_4_group_9919	cd_2_group_8999
PDT001708816.1	PDS000032314.62	SAMN34417638	clinical	cd_8_group_10178	cd_4_group_9919	cd_2_group_8999
PDT001720389.1	PDS000032314.62	SAMN34718300	clinical	cd_8_group_10178	cd_4_group_9919	cd_2_group_8999
PDT001729202.1	PDS000032314.62	SAMN35043535	clinical	cd_8_group_10178	cd_4_group_9919	cd_2_group_8999
PDT001768543.1	PDS000032314.62	SAMN35622084	clinical	cd_8_group_10178	cd_4_group_9919	cd_2_group_8999
PDT001785982.1	PDS000032314.62	SAMN35803794	clinical	cd_8_group_10178	cd_4_group_9919	cd_2_group_8999
PDT001821863.1	PDS000032314.62	SAMN36521079	clinical	cd_8_group_10178	cd_4_group_9919	cd_2_group_8999
PDT001859440.1	PDS000032314.62	SAMN37120669	clinical	cd_8_group_10178	cd_4_group_9919	cd_2_group_8999
PDT001922081.1	PDS000032314.62	SAMN37704050	clinical	cd_8_group_10178	cd_4_group_9919	cd_2_group_8999
PDT001987633.1	PDS000032314.62	SAMN38285267	clinical	cd_8_group_10178	cd_4_group_9919	cd_2_group_8999
PDT000203303.2	PDS000158179.42	SAMN06761466	environmental/other	cd_8_group_10179	-	-
PDT000878730.1	PDS000158179.42	SAMN16666817	clinical	cd_8_group_10179	-	-
PDT001412197.1	PDS000158179.42	SAMN30714458	clinical	cd_8_group_10179	-	-
PDT001471659.1	PDS000158179.42	SAMN31530489	clinical	cd_8_group_10179	-	-
PDT001768698.1	PDS000158179.42	SAMN35623569	clinical	cd_8_group_10179	-	-
PDT000024342.3	PDS000158107.44	SAMN02640861	environmental/other	cd_8_group_1018	cd_4_group_940	cd_2_group_814
PDT000024343.3	PDS000158107.44	SAMN02640862	environmental/other	cd_8_group_1018	cd_4_group_940	cd_2_group_814
PDT000203316.2	PDS000032387.450	SAMN06761489	environmental/other	cd_8_group_10180	-	-
PDT000533329.1	PDS000032387.450	SAMN12151509	environmental/other	cd_8_group_10180	-	-
PDT000203317.2	PDS000029437.224	SAMN06761482	environmental/other	cd_8_group_10181	-	-
PDT000271728.2	PDS000029437.224	SAMN08172057	environmental/other	cd_8_group_10181	-	-
PDT000203432.2	PDS000114839.1	SAMN06756756	clinical	cd_8_group_10182	-	-
PDT001373982.1	PDS000114839.1	SAMN30048613	clinical	cd_8_group_10182	-	-
PDT000203436.2	PDS000026970.894	SAMN06756757	clinical	cd_8_group_10183	cd_4_group_9921	-
PDT000274123.2	PDS000026970.894	SAMN08166029	clinical	cd_8_group_10183	cd_4_group_9921	-
PDT000203442.2	PDS000030124.88	SAMN06756764	clinical	cd_8_group_10184	-	-
PDT000525789.1	PDS000030124.88	SAMN12107312	clinical	cd_8_group_10184	-	-
PDT001278211.1	PDS000030124.88	SAMN27122177	clinical	cd_8_group_10184	-	-
PDT000806796.1	PDS000013868.493	SAMN15776762	clinical	cd_8_group_10185	-	-
PDT000549929.1	PDS000013868.493	SAMN12373287	clinical	cd_8_group_10185	cd_4_group_25512	cd_2_group_23758
PDT000581406.1	PDS000013868.493	SAMN12709162	clinical	cd_8_group_10185	cd_4_group_25512	cd_2_group_23758
PDT001882900.1	PDS000013868.493	SAMN37383279	clinical	cd_8_group_10185	cd_4_group_9922	-
PDT001390470.1	PDS000013868.493	SAMN30346066	clinical	cd_8_group_10185	cd_4_group_9922	cd_2_group_45710
PDT001399785.1	PDS000013868.493	SAMN30468997	clinical	cd_8_group_10185	cd_4_group_9922	cd_2_group_45710
PDT000203445.2	PDS000013868.493	SAMN06760322	clinical	cd_8_group_10185	cd_4_group_9922	cd_2_group_9004
PDT001399301.1	PDS000013868.493	SAMN30448073	clinical	cd_8_group_10185	cd_4_group_9922	cd_2_group_9004
PDT000203455.2	PDS000026970.894	SAMN06760334	clinical	cd_8_group_10186	cd_4_group_9927	-
PDT001450534.1	PDS000026970.894	SAMN31243788	clinical	cd_8_group_10186	cd_4_group_9927	-
PDT000203469.2	PDS000026970.894	SAMN06760352	clinical	cd_8_group_10187	-	-
PDT000570292.1	PDS000026970.894	SAMN12617042	clinical	cd_8_group_10187	-	-
PDT001075725.1	PDS000026970.894	SAMN19813418	clinical	cd_8_group_10187	-	-
PDT001370777.1	PDS000026970.894	SAMN29969536	clinical	cd_8_group_10187	-	-
PDT000203475.2	PDS000004418.519	SAMN06733368	clinical	cd_8_group_10188	-	-
PDT000547466.1	PDS000004418.519	SAMN12342710	clinical	cd_8_group_10188	-	-
PDT001836904.1	PDS000004418.519	SAMN36791564	clinical	cd_8_group_10188	-	-
PDT001434405.1	PDS000029636.799	SAMN31022952	clinical	cd_8_group_10189	-	-
PDT000203483.2	PDS000029636.799	SAMN06760355	clinical	cd_8_group_10189	cd_4_group_9929	-
PDT000829836.1	PDS000029636.799	SAMN16058932	clinical	cd_8_group_10189	cd_4_group_9929	-
PDT000836857.1	PDS000029636.799	SAMN16170497	clinical	cd_8_group_10189	cd_4_group_9929	-
PDT000861456.1	PDS000029636.799	SAMN16432464	clinical	cd_8_group_10189	cd_4_group_9929	-
PDT001904264.1	PDS000029636.799	SAMN37546124	clinical	cd_8_group_10189	cd_4_group_9929	-
PDT001871736.1	PDS000029636.799	SAMN37233193	clinical	cd_8_group_10189	cd_4_group_9929	cd_2_group_52953
PDT001881103.1	PDS000029636.799	SAMN37350083	clinical	cd_8_group_10189	cd_4_group_9929	cd_2_group_52953
PDT000024346.4	PDS000002493.25	SAMN02640865	environmental/other	cd_8_group_1019	-	-
PDT000026815.3	PDS000002493.25	SAMN02646898	environmental/other	cd_8_group_1019	-	-
PDT000038733.3	PDS000002493.25	SAMN02699664	environmental/other	cd_8_group_1019	-	-
PDT000085087.3	PDS000002493.25	SAMN02777770	environmental/other	cd_8_group_1019	-	-
PDT000203496.2	PDS000029396.1	SAMN06760347	clinical	cd_8_group_10190	cd_4_group_9931	cd_2_group_9009
PDT000205812.2	PDS000029396.1	SAMN06808512	clinical	cd_8_group_10190	cd_4_group_9931	cd_2_group_9009
PDT000203500.2	PDS000029636.799	SAMN06760346	clinical	cd_8_group_10191	cd_4_group_9932	cd_2_group_9010
PDT000205803.2	PDS000029636.799	SAMN06808511	clinical	cd_8_group_10191	cd_4_group_9932	cd_2_group_9010
PDT000203501.2	PDS000028691.23	SAMN06765410	clinical	cd_8_group_10192	cd_4_group_9933	cd_2_group_9011
PDT001156493.1	PDS000028691.23	SAMN19316945	clinical	cd_8_group_10192	cd_4_group_9933	cd_2_group_9011
PDT000465835.1	PDS000011909.263	SAMN10938200	clinical	cd_8_group_10193	-	-
PDT000802060.1	PDS000011909.263	SAMN15729721	clinical	cd_8_group_10193	-	-
PDT000925447.1	PDS000011909.263	SAMN17173569	clinical	cd_8_group_10193	-	-
PDT001002093.1	PDS000011909.263	SAMN18651936	clinical	cd_8_group_10193	-	-
PDT001049799.1	PDS000011909.263	SAMN19406512	clinical	cd_8_group_10193	-	-
PDT001111214.1	PDS000011909.263	SAMN20855230	clinical	cd_8_group_10193	-	-
PDT001111218.1	PDS000011909.263	SAMN20855236	clinical	cd_8_group_10193	-	-
PDT001111219.1	PDS000011909.263	SAMN20855235	clinical	cd_8_group_10193	-	-
PDT001137738.1	PDS000011909.263	SAMN21618539	clinical	cd_8_group_10193	-	-
PDT001295798.1	PDS000011909.263	SAMN27959458	clinical	cd_8_group_10193	-	-
PDT001368330.1	PDS000011909.263	SAMN29912325	clinical	cd_8_group_10193	-	-
PDT001377867.1	PDS000011909.263	SAMN30112728	clinical	cd_8_group_10193	-	-
PDT001399706.1	PDS000011909.263	SAMN30471259	clinical	cd_8_group_10193	-	-
PDT001463380.1	PDS000011909.263	SAMN31409546	clinical	cd_8_group_10193	-	-
PDT001766738.1	PDS000011909.263	SAMN35556792	clinical	cd_8_group_10193	-	-
PDT001767025.1	PDS000011909.263	SAMN35562692	clinical	cd_8_group_10193	-	-
PDT001852304.1	PDS000011909.263	SAMN36996926	clinical	cd_8_group_10193	-	-
PDT001947950.1	PDS000011909.263	SAMN37878259	clinical	cd_8_group_10193	-	-
PDT001482930.1	PDS000011909.263	SAMN31675155	clinical	cd_8_group_10193	cd_4_group_49611	cd_2_group_47949
PDT001488889.1	PDS000011909.263	SAMN31792448	clinical	cd_8_group_10193	cd_4_group_49611	cd_2_group_47949
PDT000440244.1	PDS000011909.263	SAMN10748452	clinical	cd_8_group_10193	cd_4_group_9934	-
PDT000599383.1	PDS000011909.263	SAMN12903473	clinical	cd_8_group_10193	cd_4_group_9934	-
PDT000599392.1	PDS000011909.263	SAMN12903498	clinical	cd_8_group_10193	cd_4_group_9934	-
PDT000647047.1	PDS000011909.263	SAMN13615933	clinical	cd_8_group_10193	cd_4_group_9934	-
PDT000654711.1	PDS000011909.263	SAMN13735125	clinical	cd_8_group_10193	cd_4_group_9934	-
PDT000774493.1	PDS000011909.263	SAMN15410526	clinical	cd_8_group_10193	cd_4_group_9934	-
PDT000841659.1	PDS000011909.263	SAMN16236501	clinical	cd_8_group_10193	cd_4_group_9934	-
PDT000928770.1	PDS000011909.263	SAMN17078946	clinical	cd_8_group_10193	cd_4_group_9934	-
PDT000947981.1	PDS000011909.263	SAMN17775326	clinical	cd_8_group_10193	cd_4_group_9934	-
PDT001080204.1	PDS000011909.263	SAMN19976147	clinical	cd_8_group_10193	cd_4_group_9934	-
PDT001096609.2	PDS000011909.263	SAMN20408368	clinical	cd_8_group_10193	cd_4_group_9934	-
PDT001109093.1	PDS000011909.263	SAMN20776109	clinical	cd_8_group_10193	cd_4_group_9934	-
PDT001174169.1	PDS000011909.263	SAMN23100615	clinical	cd_8_group_10193	cd_4_group_9934	-
PDT001205559.1	PDS000011909.263	SAMN24175412	clinical	cd_8_group_10193	cd_4_group_9934	-
PDT000774495.1	PDS000011909.263	SAMN15410525	clinical	cd_8_group_10193	cd_4_group_9934	cd_2_group_30370
PDT000884880.1	PDS000011909.263	SAMN16713998	clinical	cd_8_group_10193	cd_4_group_9934	cd_2_group_30370
PDT000203504.2	PDS000011909.263	SAMN06760902	clinical	cd_8_group_10193	cd_4_group_9934	cd_2_group_9012
PDT000227848.2	PDS000011909.263	SAMN07414760	clinical	cd_8_group_10193	cd_4_group_9934	cd_2_group_9012
PDT000275652.2	PDS000011909.263	SAMN08285338	clinical	cd_8_group_10193	cd_4_group_9934	cd_2_group_9012
PDT000322235.1	PDS000011909.263	SAMN09293777	clinical	cd_8_group_10193	cd_4_group_9934	cd_2_group_9012
PDT000628857.1	PDS000011909.263	SAMN13293592	clinical	cd_8_group_10193	cd_4_group_9934	cd_2_group_9012
PDT000646347.1	PDS000011909.263	SAMN13610210	clinical	cd_8_group_10193	cd_4_group_9934	cd_2_group_9012
PDT000720724.1	PDS000011909.263	SAMN14556381	clinical	cd_8_group_10193	cd_4_group_9934	cd_2_group_9012
PDT000841666.1	PDS000011909.263	SAMN16236510	clinical	cd_8_group_10193	cd_4_group_9934	cd_2_group_9012
PDT000862840.1	PDS000011909.263	SAMN16451759	clinical	cd_8_group_10193	cd_4_group_9934	cd_2_group_9012
PDT000866656.1	PDS000011909.263	SAMN16533733	clinical	cd_8_group_10193	cd_4_group_9934	cd_2_group_9012
PDT000898442.1	PDS000011909.263	SAMN16879392	clinical	cd_8_group_10193	cd_4_group_9934	cd_2_group_9012
PDT000216428.2	PDS000029389.4	SAMN07190297	clinical	cd_8_group_10194	-	-
PDT000434084.1	PDS000029389.4	SAMN10722024	clinical	cd_8_group_10194	-	-
PDT000599389.1	PDS000029389.4	SAMN12903467	clinical	cd_8_group_10194	cd_4_group_27208	-
PDT000925449.1	PDS000029389.4	SAMN17173573	clinical	cd_8_group_10194	cd_4_group_27208	-
PDT000203506.2	PDS000029389.4	SAMN06760901	clinical	cd_8_group_10194	cd_4_group_9935	cd_2_group_9013
PDT000205769.3	PDS000029389.4	SAMN06827049	clinical	cd_8_group_10194	cd_4_group_9935	cd_2_group_9013
PDT000219408.2	PDS000032735.728	SAMN07213119	clinical	cd_8_group_10195	-	-
PDT000247372.2	PDS000032735.728	SAMN07710708	clinical	cd_8_group_10195	-	-
PDT000279697.2	PDS000032735.728	SAMN08371067	clinical	cd_8_group_10195	-	-
PDT000798498.1	PDS000032735.728	SAMN15667455	clinical	cd_8_group_10195	-	-
PDT000864729.1	PDS000032735.728	SAMN16516747	clinical	cd_8_group_10195	-	-
PDT000912399.1	PDS000032735.728	SAMN16970651	clinical	cd_8_group_10195	-	-
PDT000940839.1	PDS000032735.728	SAMN17576172	environmental/other	cd_8_group_10195	-	-
PDT000985083.1	PDS000032735.728	SAMN18299455	environmental/other	cd_8_group_10195	-	-
PDT001137503.1	PDS000032735.728	SAMN21601341	clinical	cd_8_group_10195	-	-
PDT001154352.1	PDS000032735.728	SAMN22306584	environmental/other	cd_8_group_10195	-	-
PDT001187146.1	PDS000032735.728	SAMN23492421	clinical	cd_8_group_10195	-	-
PDT001249429.1	PDS000032735.728	SAMN25941534	clinical	cd_8_group_10195	-	-
PDT001271718.1	PDS000032735.728	SAMN26814129	environmental/other	cd_8_group_10195	-	-
PDT001279482.1	PDS000032735.728	SAMN27294012	clinical	cd_8_group_10195	-	-
PDT001435042.1	PDS000032735.728	SAMN31037109	clinical	cd_8_group_10195	-	-
PDT001517813.1	PDS000032735.728	SAMN32117960	environmental/other	cd_8_group_10195	-	-
PDT000549937.1	PDS000032735.728	SAMN12373315	clinical	cd_8_group_10195	cd_4_group_25514	-
PDT001158192.2	PDS000032735.728	SAMN22442854	clinical	cd_8_group_10195	cd_4_group_25514	-
PDT001078433.1	PDS000032735.728	SAMN19920653	clinical	cd_8_group_10195	cd_4_group_25514	cd_2_group_37297
PDT001079112.1	PDS000032735.728	SAMN19917519	clinical	cd_8_group_10195	cd_4_group_25514	cd_2_group_37297
PDT001126333.1	PDS000032735.728	SAMN21367252	clinical	cd_8_group_10195	cd_4_group_40981	-
PDT001151527.1	PDS000032735.728	SAMN22322226	clinical	cd_8_group_10195	cd_4_group_40981	-
PDT001400376.1	PDS000032735.728	SAMN30467052	clinical	cd_8_group_10195	cd_4_group_47986	cd_2_group_46227
PDT001426497.1	PDS000032735.728	SAMN30934011	clinical	cd_8_group_10195	cd_4_group_47986	cd_2_group_46227
PDT001827634.1	PDS000032735.728	SAMN36701864	clinical	cd_8_group_10195	cd_4_group_47986	cd_2_group_46227
PDT001888368.1	PDS000032735.728	SAMN37421005	clinical	cd_8_group_10195	cd_4_group_47986	cd_2_group_46227
PDT001892206.1	PDS000032735.728	SAMN37481443	clinical	cd_8_group_10195	cd_4_group_47986	cd_2_group_46227
PDT001892898.1	PDS000032735.728	SAMN37494357	clinical	cd_8_group_10195	cd_4_group_47986	cd_2_group_46227
PDT001901124.1	PDS000032735.728	SAMN37531628	clinical	cd_8_group_10195	cd_4_group_47986	cd_2_group_46227
PDT001948607.1	PDS000032735.728	SAMN37898854	clinical	cd_8_group_10195	cd_4_group_47986	cd_2_group_46227
PDT001786410.1	PDS000032735.728	SAMN35818497	clinical	cd_8_group_10195	cd_4_group_52957	cd_2_group_51596
PDT001786477.1	PDS000032735.728	SAMN35818416	clinical	cd_8_group_10195	cd_4_group_52957	cd_2_group_51596
PDT001829286.2	PDS000032735.728	SAMN36714334	clinical	cd_8_group_10195	cd_4_group_53391	cd_2_group_52098
PDT001887738.1	PDS000032735.728	SAMN37408387	clinical	cd_8_group_10195	cd_4_group_53391	cd_2_group_52098
PDT000223175.2	PDS000032735.728	SAMN07258828	clinical	cd_8_group_10195	cd_4_group_9936	-
PDT000271609.2	PDS000032735.728	SAMN08165362	clinical	cd_8_group_10195	cd_4_group_9936	-
PDT000356418.1	PDS000032735.728	SAMN09754777	clinical	cd_8_group_10195	cd_4_group_9936	-
PDT000537427.1	PDS000032735.728	SAMN12205289	clinical	cd_8_group_10195	cd_4_group_9936	-
PDT000579331.1	PDS000032735.728	SAMN12684473	environmental/other	cd_8_group_10195	cd_4_group_9936	-
PDT000595867.1	PDS000032735.728	SAMN12867815	clinical	cd_8_group_10195	cd_4_group_9936	-
PDT000600650.1	PDS000032735.728	SAMN12912167	clinical	cd_8_group_10195	cd_4_group_9936	-
PDT000625289.1	PDS000032735.728	SAMN13240987	clinical	cd_8_group_10195	cd_4_group_9936	-
PDT000630012.1	PDS000032735.728	SAMN13319950	clinical	cd_8_group_10195	cd_4_group_9936	-
PDT000735515.1	PDS000032735.728	SAMN14931148	clinical	cd_8_group_10195	cd_4_group_9936	-
PDT000828235.1	PDS000032735.728	SAMN15967535	clinical	cd_8_group_10195	cd_4_group_9936	-
PDT000856846.1	PDS000032735.728	SAMN16391876	clinical	cd_8_group_10195	cd_4_group_9936	-
PDT000862020.1	PDS000032735.728	SAMN16457606	clinical	cd_8_group_10195	cd_4_group_9936	-
PDT000939385.1	PDS000032735.728	SAMN17486960	environmental/other	cd_8_group_10195	cd_4_group_9936	-
PDT000954897.1	PDS000032735.728	SAMN17898369	environmental/other	cd_8_group_10195	cd_4_group_9936	-
PDT000975669.1	PDS000032735.728	SAMN18051744	clinical	cd_8_group_10195	cd_4_group_9936	-
PDT001110989.1	PDS000032735.728	SAMN20849656	clinical	cd_8_group_10195	cd_4_group_9936	-
PDT001119290.1	PDS000032735.728	SAMN21040179	clinical	cd_8_group_10195	cd_4_group_9936	-
PDT001147720.1	PDS000032735.728	SAMN22168532	clinical	cd_8_group_10195	cd_4_group_9936	-
PDT001177487.1	PDS000032735.728	SAMN23242724	clinical	cd_8_group_10195	cd_4_group_9936	-
PDT001255398.1	PDS000032735.728	SAMN26303094	clinical	cd_8_group_10195	cd_4_group_9936	-
PDT001356994.1	PDS000032735.728	SAMN29635058	clinical	cd_8_group_10195	cd_4_group_9936	-
PDT001374328.1	PDS000032735.728	SAMN30052086	environmental/other	cd_8_group_10195	cd_4_group_9936	-
PDT001390879.1	PDS000032735.728	SAMN30348255	environmental/other	cd_8_group_10195	cd_4_group_9936	-
PDT001456445.1	PDS000032735.728	SAMN31370088	clinical	cd_8_group_10195	cd_4_group_9936	-
PDT001462769.1	PDS000032735.728	SAMN31402593	clinical	cd_8_group_10195	cd_4_group_9936	-
PDT001467501.1	PDS000032735.728	SAMN31460180	clinical	cd_8_group_10195	cd_4_group_9936	-
PDT001507903.1	PDS000032735.728	SAMN31976339	environmental/other	cd_8_group_10195	cd_4_group_9936	-
PDT001839797.1	PDS000032735.728	SAMN36839324	clinical	cd_8_group_10195	cd_4_group_9936	-
PDT001881667.1	PDS000032735.728	SAMN37352366	clinical	cd_8_group_10195	cd_4_group_9936	-
PDT002008517.1	PDS000032735.728	SAMN38447928	clinical	cd_8_group_10195	cd_4_group_9936	-
PDT000368179.1	PDS000032735.728	SAMN09933976	clinical	cd_8_group_10195	cd_4_group_9936	cd_2_group_17772
PDT000376838.1	PDS000032735.728	SAMN10061290	clinical	cd_8_group_10195	cd_4_group_9936	cd_2_group_17772
PDT000664230.1	PDS000032735.728	SAMN13873430	clinical	cd_8_group_10195	cd_4_group_9936	cd_2_group_27443
PDT000720156.1	PDS000032735.728	SAMN14546050	clinical	cd_8_group_10195	cd_4_group_9936	cd_2_group_27443
PDT000732067.1	PDS000032735.728	SAMN14843700	clinical	cd_8_group_10195	cd_4_group_9936	cd_2_group_27443
PDT000760183.1	PDS000032735.728	SAMN15103940	environmental/other	cd_8_group_10195	cd_4_group_9936	cd_2_group_29938
PDT000771434.1	PDS000032735.728	SAMN15368637	clinical	cd_8_group_10195	cd_4_group_9936	cd_2_group_29938
PDT000774433.1	PDS000032735.728	SAMN15408064	clinical	cd_8_group_10195	cd_4_group_9936	cd_2_group_29938
PDT000817514.1	PDS000032735.728	SAMN15878274	clinical	cd_8_group_10195	cd_4_group_9936	cd_2_group_29938
PDT000838364.1	PDS000032735.728	SAMN16198146	clinical	cd_8_group_10195	cd_4_group_9936	cd_2_group_29938
PDT000867914.1	PDS000032735.728	SAMN16556119	clinical	cd_8_group_10195	cd_4_group_9936	cd_2_group_29938
PDT000869500.1	PDS000032735.728	SAMN16564972	clinical	cd_8_group_10195	cd_4_group_9936	cd_2_group_29938
PDT000869502.1	PDS000032735.728	SAMN16564975	clinical	cd_8_group_10195	cd_4_group_9936	cd_2_group_29938
PDT000888850.1	PDS000032735.728	SAMN16784704	clinical	cd_8_group_10195	cd_4_group_9936	cd_2_group_29938
PDT000889111.1	PDS000032735.728	SAMN16791524	clinical	cd_8_group_10195	cd_4_group_9936	cd_2_group_29938
PDT001024744.1	PDS000032735.728	SAMN19117281	clinical	cd_8_group_10195	cd_4_group_9936	cd_2_group_29938
PDT001040638.1	PDS000032735.728	SAMN19236106	clinical	cd_8_group_10195	cd_4_group_9936	cd_2_group_29938
PDT001101819.1	PDS000032735.728	SAMN20521861	clinical	cd_8_group_10195	cd_4_group_9936	cd_2_group_29938
PDT001126377.1	PDS000032735.728	SAMN21383666	clinical	cd_8_group_10195	cd_4_group_9936	cd_2_group_29938
PDT001135946.1	PDS000032735.728	SAMN21554085	clinical	cd_8_group_10195	cd_4_group_9936	cd_2_group_29938
PDT001172783.1	PDS000032735.728	SAMN23011953	clinical	cd_8_group_10195	cd_4_group_9936	cd_2_group_29938
PDT001280694.1	PDS000032735.728	SAMN27478364	clinical	cd_8_group_10195	cd_4_group_9936	cd_2_group_29938
PDT001295695.1	PDS000032735.728	SAMN27958296	environmental/other	cd_8_group_10195	cd_4_group_9936	cd_2_group_29938
PDT001709925.1	PDS000032735.728	SAMN34436342	clinical	cd_8_group_10195	cd_4_group_9936	cd_2_group_29938
PDT001874719.1	PDS000032735.728	SAMN37298284	clinical	cd_8_group_10195	cd_4_group_9936	cd_2_group_29938
PDT000760514.1	PDS000032735.728	SAMN15147254	clinical	cd_8_group_10195	cd_4_group_9936	cd_2_group_29950
PDT000784114.1	PDS000032735.728	SAMN15468763	clinical	cd_8_group_10195	cd_4_group_9936	cd_2_group_29950
PDT000814260.1	PDS000032735.728	SAMN15832769	clinical	cd_8_group_10195	cd_4_group_9936	cd_2_group_29950
PDT000983951.1	PDS000032735.728	SAMN18284822	environmental/other	cd_8_group_10195	cd_4_group_9936	cd_2_group_35514
PDT001126804.1	PDS000032735.728	SAMN21391367	clinical	cd_8_group_10195	cd_4_group_9936	cd_2_group_35514
PDT001126858.1	PDS000032735.728	SAMN21391370	clinical	cd_8_group_10195	cd_4_group_9936	cd_2_group_35514
PDT001129451.1	PDS000032735.728	SAMN21417466	clinical	cd_8_group_10195	cd_4_group_9936	cd_2_group_35514
PDT001279846.1	PDS000032735.728	SAMN27351030	clinical	cd_8_group_10195	cd_4_group_9936	cd_2_group_35514
PDT001043444.1	PDS000032735.728	SAMN19284294	clinical	cd_8_group_10195	cd_4_group_9936	cd_2_group_36749
PDT001088405.1	PDS000032735.728	SAMN20176183	clinical	cd_8_group_10195	cd_4_group_9936	cd_2_group_36749
PDT001102301.1	PDS000032735.728	SAMN20527644	clinical	cd_8_group_10195	cd_4_group_9936	cd_2_group_36749
PDT001107696.1	PDS000032735.728	SAMN20704265	clinical	cd_8_group_10195	cd_4_group_9936	cd_2_group_36749
PDT001114776.1	PDS000032735.728	SAMN20929976	clinical	cd_8_group_10195	cd_4_group_9936	cd_2_group_36749
PDT001122601.1	PDS000032735.728	SAMN21208787	clinical	cd_8_group_10195	cd_4_group_9936	cd_2_group_36749
PDT001126692.1	PDS000032735.728	SAMN21386275	clinical	cd_8_group_10195	cd_4_group_9936	cd_2_group_36749
PDT001126720.1	PDS000032735.728	SAMN21386257	clinical	cd_8_group_10195	cd_4_group_9936	cd_2_group_36749
PDT001128965.1	PDS000032735.728	SAMN21398428	clinical	cd_8_group_10195	cd_4_group_9936	cd_2_group_36749
PDT001142760.1	PDS000032735.728	SAMN21895599	clinical	cd_8_group_10195	cd_4_group_9936	cd_2_group_36749
PDT001143894.1	PDS000032735.728	SAMN21974554	clinical	cd_8_group_10195	cd_4_group_9936	cd_2_group_36749
PDT001146183.1	PDS000032735.728	SAMN22081196	clinical	cd_8_group_10195	cd_4_group_9936	cd_2_group_36749
PDT001161611.1	PDS000032735.728	SAMN22562919	clinical	cd_8_group_10195	cd_4_group_9936	cd_2_group_36749
PDT001167359.1	PDS000032735.728	SAMN22835790	clinical	cd_8_group_10195	cd_4_group_9936	cd_2_group_36749
PDT001169065.1	PDS000032735.728	SAMN22889917	clinical	cd_8_group_10195	cd_4_group_9936	cd_2_group_36749
PDT001172785.1	PDS000032735.728	SAMN23011877	clinical	cd_8_group_10195	cd_4_group_9936	cd_2_group_36749
PDT001174048.1	PDS000032735.728	SAMN23098909	clinical	cd_8_group_10195	cd_4_group_9936	cd_2_group_36749
PDT001201350.1	PDS000032735.728	SAMN23848893	clinical	cd_8_group_10195	cd_4_group_9936	cd_2_group_36749
PDT001309153.1	PDS000032735.728	SAMN28452772	clinical	cd_8_group_10195	cd_4_group_9936	cd_2_group_36749
PDT001470176.1	PDS000032735.728	SAMN31509648	clinical	cd_8_group_10195	cd_4_group_9936	cd_2_group_36749
PDT001202522.1	PDS000032735.728	SAMN24008615	clinical	cd_8_group_10195	cd_4_group_9936	cd_2_group_41270
PDT001298901.1	PDS000032735.728	SAMN28057339	clinical	cd_8_group_10195	cd_4_group_9936	cd_2_group_41270
PDT001364567.1	PDS000032735.728	SAMN29828258	clinical	cd_8_group_10195	cd_4_group_9936	cd_2_group_41270
PDT001706452.1	PDS000032735.728	SAMN34367276	clinical	cd_8_group_10195	cd_4_group_9936	cd_2_group_41270
PDT001868889.1	PDS000032735.728	SAMN37195985	clinical	cd_8_group_10195	cd_4_group_9936	cd_2_group_41270
PDT001235895.1	PDS000032735.728	SAMN25554344	clinical	cd_8_group_10195	cd_4_group_9936	cd_2_group_41960
PDT001235908.1	PDS000032735.728	SAMN25554355	clinical	cd_8_group_10195	cd_4_group_9936	cd_2_group_41960
PDT001242279.1	PDS000032735.728	SAMN25716010	clinical	cd_8_group_10195	cd_4_group_9936	cd_2_group_41960
PDT001242526.1	PDS000032735.728	SAMN25752036	clinical	cd_8_group_10195	cd_4_group_9936	cd_2_group_41960
PDT001398072.1	PDS000032735.728	SAMN30498071	clinical	cd_8_group_10195	cd_4_group_9936	cd_2_group_46125
PDT001483125.1	PDS000032735.728	SAMN31681098	clinical	cd_8_group_10195	cd_4_group_9936	cd_2_group_46125
PDT001663734.1	PDS000032735.728	SAMN33825534	clinical	cd_8_group_10195	cd_4_group_9936	cd_2_group_46125
PDT001539041.1	PDS000032735.728	SAMN32331813	clinical	cd_8_group_10195	cd_4_group_9936	cd_2_group_48801
PDT001549145.1	PDS000032735.728	SAMN32420417	clinical	cd_8_group_10195	cd_4_group_9936	cd_2_group_48801
PDT001549151.1	PDS000032735.728	SAMN32420412	clinical	cd_8_group_10195	cd_4_group_9936	cd_2_group_48801
PDT001572035.1	PDS000032735.728	SAMN32663542	clinical	cd_8_group_10195	cd_4_group_9936	cd_2_group_48801
PDT001575261.1	PDS000032735.728	SAMN32718218	clinical	cd_8_group_10195	cd_4_group_9936	cd_2_group_48801
PDT001590242.1	PDS000032735.728	SAMN32889121	clinical	cd_8_group_10195	cd_4_group_9936	cd_2_group_48801
PDT001612827.1	PDS000032735.728	SAMN33265109	clinical	cd_8_group_10195	cd_4_group_9936	cd_2_group_48801
PDT001727711.1	PDS000032735.728	SAMN35006539	clinical	cd_8_group_10195	cd_4_group_9936	cd_2_group_48801
PDT001754065.1	PDS000032735.728	SAMN35311308	clinical	cd_8_group_10195	cd_4_group_9936	cd_2_group_48801
PDT001759370.1	PDS000032735.728	SAMN35368607	clinical	cd_8_group_10195	cd_4_group_9936	cd_2_group_48801
PDT001765438.1	PDS000032735.728	SAMN35530469	clinical	cd_8_group_10195	cd_4_group_9936	cd_2_group_48801
PDT001777538.1	PDS000032735.728	SAMN35715437	clinical	cd_8_group_10195	cd_4_group_9936	cd_2_group_48801
PDT001787011.1	PDS000032735.728	SAMN35842435	clinical	cd_8_group_10195	cd_4_group_9936	cd_2_group_48801
PDT001791032.1	PDS000032735.728	SAMN35991267	clinical	cd_8_group_10195	cd_4_group_9936	cd_2_group_48801
PDT001791097.1	PDS000032735.728	SAMN35991268	clinical	cd_8_group_10195	cd_4_group_9936	cd_2_group_48801
PDT001791328.1	PDS000032735.728	SAMN35996165	clinical	cd_8_group_10195	cd_4_group_9936	cd_2_group_48801
PDT001791335.1	PDS000032735.728	SAMN35996172	clinical	cd_8_group_10195	cd_4_group_9936	cd_2_group_48801
PDT001815497.1	PDS000032735.728	SAMN36411698	clinical	cd_8_group_10195	cd_4_group_9936	cd_2_group_48801
PDT001822396.1	PDS000032735.728	SAMN36614764	clinical	cd_8_group_10195	cd_4_group_9936	cd_2_group_48801
PDT001826101.1	PDS000032735.728	SAMN36695360	clinical	cd_8_group_10195	cd_4_group_9936	cd_2_group_48801
PDT001826302.1	PDS000032735.728	SAMN36696287	clinical	cd_8_group_10195	cd_4_group_9936	cd_2_group_48801
PDT001827953.1	PDS000032735.728	SAMN36703973	clinical	cd_8_group_10195	cd_4_group_9936	cd_2_group_48801
PDT001837336.1	PDS000032735.728	SAMN36809202	clinical	cd_8_group_10195	cd_4_group_9936	cd_2_group_48801
PDT001848181.1	PDS000032735.728	SAMN36938320	clinical	cd_8_group_10195	cd_4_group_9936	cd_2_group_48801
PDT001870834.1	PDS000032735.728	SAMN37232405	clinical	cd_8_group_10195	cd_4_group_9936	cd_2_group_48801
PDT001884623.1	PDS000032735.728	SAMN37394911	clinical	cd_8_group_10195	cd_4_group_9936	cd_2_group_48801
PDT002013198.1	PDS000032735.728	SAMN38564634	clinical	cd_8_group_10195	cd_4_group_9936	cd_2_group_48801
PDT000203514.2	PDS000032735.728	SAMN06760385	clinical	cd_8_group_10195	cd_4_group_9936	cd_2_group_9015
PDT000211518.2	PDS000032735.728	SAMN06929028	clinical	cd_8_group_10195	cd_4_group_9936	cd_2_group_9015
PDT000211662.2	PDS000032735.728	SAMN06926796	clinical	cd_8_group_10195	cd_4_group_9936	cd_2_group_9015
PDT000212660.2	PDS000032735.728	SAMN07143155	clinical	cd_8_group_10195	cd_4_group_9936	cd_2_group_9015
PDT000213045.2	PDS000032735.728	SAMN07143133	clinical	cd_8_group_10195	cd_4_group_9936	cd_2_group_9015
PDT000213133.2	PDS000032735.728	SAMN07159064	clinical	cd_8_group_10195	cd_4_group_9936	cd_2_group_9015
PDT000213799.2	PDS000032735.728	SAMN07169093	clinical	cd_8_group_10195	cd_4_group_9936	cd_2_group_9015
PDT000213815.2	PDS000032735.728	SAMN07168385	clinical	cd_8_group_10195	cd_4_group_9936	cd_2_group_9015
PDT000213819.2	PDS000032735.728	SAMN07168387	clinical	cd_8_group_10195	cd_4_group_9936	cd_2_group_9015
PDT000218270.2	PDS000032735.728	SAMN07203328	clinical	cd_8_group_10195	cd_4_group_9936	cd_2_group_9015
PDT000218638.2	PDS000032735.728	SAMN07237685	environmental/other	cd_8_group_10195	cd_4_group_9936	cd_2_group_9015
PDT000219401.2	PDS000032735.728	SAMN07229854	clinical	cd_8_group_10195	cd_4_group_9936	cd_2_group_9015
PDT000219403.2	PDS000032735.728	SAMN07213121	clinical	cd_8_group_10195	cd_4_group_9936	cd_2_group_9015
PDT000219525.2	PDS000032735.728	SAMN07223048	clinical	cd_8_group_10195	cd_4_group_9936	cd_2_group_9015
PDT000220911.2	PDS000032735.728	SAMN07257826	clinical	cd_8_group_10195	cd_4_group_9936	cd_2_group_9015
PDT000221518.2	PDS000032735.728	SAMN07284086	environmental/other	cd_8_group_10195	cd_4_group_9936	cd_2_group_9015
PDT000224865.2	PDS000032735.728	SAMN07338455	clinical	cd_8_group_10195	cd_4_group_9936	cd_2_group_9015
PDT000226523.2	PDS000032735.728	SAMN07410355	environmental/other	cd_8_group_10195	cd_4_group_9936	cd_2_group_9015
PDT000226694.2	PDS000032735.728	SAMN07358294	clinical	cd_8_group_10195	cd_4_group_9936	cd_2_group_9015
PDT000226746.2	PDS000032735.728	SAMN07358537	clinical	cd_8_group_10195	cd_4_group_9936	cd_2_group_9015
PDT000226814.2	PDS000032735.728	SAMN07358534	clinical	cd_8_group_10195	cd_4_group_9936	cd_2_group_9015
PDT000226901.2	PDS000032735.728	SAMN07358540	clinical	cd_8_group_10195	cd_4_group_9936	cd_2_group_9015
PDT000227059.2	PDS000032735.728	SAMN07374529	clinical	cd_8_group_10195	cd_4_group_9936	cd_2_group_9015
PDT000227670.2	PDS000032735.728	SAMN07358298	clinical	cd_8_group_10195	cd_4_group_9936	cd_2_group_9015
PDT000229827.2	PDS000032735.728	SAMN07424737	environmental/other	cd_8_group_10195	cd_4_group_9936	cd_2_group_9015
PDT000230264.2	PDS000032735.728	SAMN07419577	clinical	cd_8_group_10195	cd_4_group_9936	cd_2_group_9015
PDT000230350.2	PDS000032735.728	SAMN07358542	clinical	cd_8_group_10195	cd_4_group_9936	cd_2_group_9015
PDT000230352.2	PDS000032735.728	SAMN07358541	clinical	cd_8_group_10195	cd_4_group_9936	cd_2_group_9015
PDT000230709.2	PDS000032735.728	SAMN07427835	clinical	cd_8_group_10195	cd_4_group_9936	cd_2_group_9015
PDT000230760.2	PDS000032735.728	SAMN07419047	clinical	cd_8_group_10195	cd_4_group_9936	cd_2_group_9015
PDT000231951.2	PDS000032735.728	SAMN07440371	clinical	cd_8_group_10195	cd_4_group_9936	cd_2_group_9015
PDT000232231.2	PDS000032735.728	SAMN07461239	environmental/other	cd_8_group_10195	cd_4_group_9936	cd_2_group_9015
PDT000232380.2	PDS000032735.728	SAMN07455832	clinical	cd_8_group_10195	cd_4_group_9936	cd_2_group_9015
PDT000233808.2	PDS000032735.728	SAMN07358295	clinical	cd_8_group_10195	cd_4_group_9936	cd_2_group_9015
PDT000234831.2	PDS000032735.728	SAMN07498983	clinical	cd_8_group_10195	cd_4_group_9936	cd_2_group_9015
PDT000234836.2	PDS000032735.728	SAMN07498984	clinical	cd_8_group_10195	cd_4_group_9936	cd_2_group_9015
PDT000235014.2	PDS000032735.728	SAMN07498979	clinical	cd_8_group_10195	cd_4_group_9936	cd_2_group_9015
PDT000235016.2	PDS000032735.728	SAMN07498980	clinical	cd_8_group_10195	cd_4_group_9936	cd_2_group_9015
PDT000235020.2	PDS000032735.728	SAMN07498981	clinical	cd_8_group_10195	cd_4_group_9936	cd_2_group_9015
PDT000235021.2	PDS000032735.728	SAMN07498982	clinical	cd_8_group_10195	cd_4_group_9936	cd_2_group_9015
PDT000235863.2	PDS000032735.728	SAMN07525904	clinical	cd_8_group_10195	cd_4_group_9936	cd_2_group_9015
PDT000235891.2	PDS000032735.728	SAMN07525911	clinical	cd_8_group_10195	cd_4_group_9936	cd_2_group_9015
PDT000237059.2	PDS000032735.728	SAMN07565859	environmental/other	cd_8_group_10195	cd_4_group_9936	cd_2_group_9015
PDT000241572.2	PDS000032735.728	SAMN07629445	clinical	cd_8_group_10195	cd_4_group_9936	cd_2_group_9015
PDT000241616.2	PDS000032735.728	SAMN07629705	clinical	cd_8_group_10195	cd_4_group_9936	cd_2_group_9015
PDT000247047.2	PDS000032735.728	SAMN07729806	environmental/other	cd_8_group_10195	cd_4_group_9936	cd_2_group_9015
PDT000247051.2	PDS000032735.728	SAMN07729825	environmental/other	cd_8_group_10195	cd_4_group_9936	cd_2_group_9015
PDT000250520.2	PDS000032735.728	SAMN07775023	environmental/other	cd_8_group_10195	cd_4_group_9936	cd_2_group_9015
PDT000257132.2	PDS000032735.728	SAMN07809944	clinical	cd_8_group_10195	cd_4_group_9936	cd_2_group_9015
PDT000260050.2	PDS000032735.728	SAMN07792655	clinical	cd_8_group_10195	cd_4_group_9936	cd_2_group_9015
PDT000266238.2	PDS000032735.728	SAMN08051116	clinical	cd_8_group_10195	cd_4_group_9936	cd_2_group_9015
PDT000267840.2	PDS000032735.728	SAMN08103967	environmental/other	cd_8_group_10195	cd_4_group_9936	cd_2_group_9015
PDT000271043.2	PDS000032735.728	SAMN08134058	clinical	cd_8_group_10195	cd_4_group_9936	cd_2_group_9015
PDT000272675.2	PDS000032735.728	SAMN08163768	clinical	cd_8_group_10195	cd_4_group_9936	cd_2_group_9015
PDT000279711.2	PDS000032735.728	SAMN08368687	clinical	cd_8_group_10195	cd_4_group_9936	cd_2_group_9015
PDT000296701.2	PDS000032735.728	SAMN08773272	clinical	cd_8_group_10195	cd_4_group_9936	cd_2_group_9015
PDT000305057.2	PDS000032735.728	SAMN08886770	environmental/other	cd_8_group_10195	cd_4_group_9936	cd_2_group_9015
PDT000311885.2	PDS000032735.728	SAMN09076842	environmental/other	cd_8_group_10195	cd_4_group_9936	cd_2_group_9015
PDT000314437.2	PDS000032735.728	SAMN09211191	clinical	cd_8_group_10195	cd_4_group_9936	cd_2_group_9015
PDT000324313.1	PDS000032735.728	SAMN09374790	clinical	cd_8_group_10195	cd_4_group_9936	cd_2_group_9015
PDT000324321.1	PDS000032735.728	SAMN09374789	clinical	cd_8_group_10195	cd_4_group_9936	cd_2_group_9015
PDT000324323.1	PDS000032735.728	SAMN09374792	clinical	cd_8_group_10195	cd_4_group_9936	cd_2_group_9015
PDT000331879.1	PDS000032735.728	SAMN09437686	clinical	cd_8_group_10195	cd_4_group_9936	cd_2_group_9015
PDT000336105.1	PDS000032735.728	SAMN09479574	clinical	cd_8_group_10195	cd_4_group_9936	cd_2_group_9015
PDT000353964.1	PDS000032735.728	SAMN09722846	clinical	cd_8_group_10195	cd_4_group_9936	cd_2_group_9015
PDT000365388.1	PDS000032735.728	SAMN09862773	clinical	cd_8_group_10195	cd_4_group_9936	cd_2_group_9015
PDT000367163.1	PDS000032735.728	SAMN09909118	clinical	cd_8_group_10195	cd_4_group_9936	cd_2_group_9015
PDT000368545.1	PDS000032735.728	SAMN09937799	clinical	cd_8_group_10195	cd_4_group_9936	cd_2_group_9015
PDT000372511.1	PDS000032735.728	SAMN09981116	clinical	cd_8_group_10195	cd_4_group_9936	cd_2_group_9015
PDT000373134.1	PDS000032735.728	SAMN09990453	clinical	cd_8_group_10195	cd_4_group_9936	cd_2_group_9015
PDT000382094.1	PDS000032735.728	SAMN10096124	clinical	cd_8_group_10195	cd_4_group_9936	cd_2_group_9015
PDT000391373.1	PDS000032735.728	SAMN10241246	clinical	cd_8_group_10195	cd_4_group_9936	cd_2_group_9015
PDT000396367.1	PDS000032735.728	SAMN10291268	clinical	cd_8_group_10195	cd_4_group_9936	cd_2_group_9015
PDT000410208.1	PDS000032735.728	SAMN10471163	clinical	cd_8_group_10195	cd_4_group_9936	cd_2_group_9015
PDT000410841.1	PDS000032735.728	SAMN10477653	clinical	cd_8_group_10195	cd_4_group_9936	cd_2_group_9015
PDT000413909.1	PDS000032735.728	SAMN10518391	environmental/other	cd_8_group_10195	cd_4_group_9936	cd_2_group_9015
PDT000416218.1	PDS000032735.728	SAMN10580783	clinical	cd_8_group_10195	cd_4_group_9936	cd_2_group_9015
PDT000417509.1	PDS000032735.728	SAMN10584746	environmental/other	cd_8_group_10195	cd_4_group_9936	cd_2_group_9015
PDT000459717.1	PDS000032735.728	SAMN10881449	clinical	cd_8_group_10195	cd_4_group_9936	cd_2_group_9015
PDT000478322.1	PDS000032735.728	SAMN11131565	environmental/other	cd_8_group_10195	cd_4_group_9936	cd_2_group_9015
PDT000480094.1	PDS000032735.728	SAMN11177866	clinical	cd_8_group_10195	cd_4_group_9936	cd_2_group_9015
PDT000483452.1	PDS000032735.728	SAMN11267685	environmental/other	cd_8_group_10195	cd_4_group_9936	cd_2_group_9015
PDT000490303.1	PDS000032735.728	SAMN11417569	environmental/other	cd_8_group_10195	cd_4_group_9936	cd_2_group_9015
PDT000497122.1	PDS000032735.728	SAMN11553530	environmental/other	cd_8_group_10195	cd_4_group_9936	cd_2_group_9015
PDT000517675.1	PDS000032735.728	SAMN11955303	clinical	cd_8_group_10195	cd_4_group_9936	cd_2_group_9015
PDT000522396.1	PDS000032735.728	SAMN12046575	environmental/other	cd_8_group_10195	cd_4_group_9936	cd_2_group_9015
PDT000525170.1	PDS000032735.728	SAMN12092409	environmental/other	cd_8_group_10195	cd_4_group_9936	cd_2_group_9015
PDT000545084.1	PDS000032735.728	SAMN12289433	environmental/other	cd_8_group_10195	cd_4_group_9936	cd_2_group_9015
PDT000545812.1	PDS000032735.728	SAMN12315968	clinical	cd_8_group_10195	cd_4_group_9936	cd_2_group_9015
PDT000546074.1	PDS000032735.728	SAMN12323620	clinical	cd_8_group_10195	cd_4_group_9936	cd_2_group_9015
PDT000546934.1	PDS000032735.728	SAMN12328000	environmental/other	cd_8_group_10195	cd_4_group_9936	cd_2_group_9015
PDT000547669.1	PDS000032735.728	SAMN12344957	clinical	cd_8_group_10195	cd_4_group_9936	cd_2_group_9015
PDT000547671.1	PDS000032735.728	SAMN12344954	clinical	cd_8_group_10195	cd_4_group_9936	cd_2_group_9015
PDT000549802.1	PDS000032735.728	SAMN12370238	clinical	cd_8_group_10195	cd_4_group_9936	cd_2_group_9015
PDT000551678.1	PDS000032735.728	SAMN12404626	clinical	cd_8_group_10195	cd_4_group_9936	cd_2_group_9015
PDT000551858.1	PDS000032735.728	SAMN12415828	clinical	cd_8_group_10195	cd_4_group_9936	cd_2_group_9015
PDT000565091.1	PDS000032735.728	SAMN12585541	environmental/other	cd_8_group_10195	cd_4_group_9936	cd_2_group_9015
PDT000565624.1	PDS000032735.728	SAMN12587133	environmental/other	cd_8_group_10195	cd_4_group_9936	cd_2_group_9015
PDT000566546.1	PDS000032735.728	SAMN12588390	clinical	cd_8_group_10195	cd_4_group_9936	cd_2_group_9015
PDT000566758.1	PDS000032735.728	SAMN12591149	clinical	cd_8_group_10195	cd_4_group_9936	cd_2_group_9015
PDT000569209.1	PDS000032735.728	SAMN12601630	clinical	cd_8_group_10195	cd_4_group_9936	cd_2_group_9015
PDT000571573.1	PDS000032735.728	SAMN12621610	clinical	cd_8_group_10195	cd_4_group_9936	cd_2_group_9015
PDT000571717.1	PDS000032735.728	SAMN12621083	clinical	cd_8_group_10195	cd_4_group_9936	cd_2_group_9015
PDT000573743.1	PDS000032735.728	SAMN12629430	clinical	cd_8_group_10195	cd_4_group_9936	cd_2_group_9015
PDT000592209.1	PDS000032735.728	SAMN12823257	clinical	cd_8_group_10195	cd_4_group_9936	cd_2_group_9015
PDT000593932.1	PDS000032735.728	SAMN12842794	environmental/other	cd_8_group_10195	cd_4_group_9936	cd_2_group_9015
PDT000593941.1	PDS000032735.728	SAMN12843036	environmental/other	cd_8_group_10195	cd_4_group_9936	cd_2_group_9015
PDT000593946.1	PDS000032735.728	SAMN12843031	environmental/other	cd_8_group_10195	cd_4_group_9936	cd_2_group_9015
PDT000593947.1	PDS000032735.728	SAMN12843030	environmental/other	cd_8_group_10195	cd_4_group_9936	cd_2_group_9015
PDT000593984.1	PDS000032735.728	SAMN12842994	environmental/other	cd_8_group_10195	cd_4_group_9936	cd_2_group_9015
PDT000593993.1	PDS000032735.728	SAMN12842788	environmental/other	cd_8_group_10195	cd_4_group_9936	cd_2_group_9015
PDT000594073.1	PDS000032735.728	SAMN12842910	environmental/other	cd_8_group_10195	cd_4_group_9936	cd_2_group_9015
PDT000599701.1	PDS000032735.728	SAMN12897317	environmental/other	cd_8_group_10195	cd_4_group_9936	cd_2_group_9015
PDT000599702.1	PDS000032735.728	SAMN12897316	environmental/other	cd_8_group_10195	cd_4_group_9936	cd_2_group_9015
PDT000603789.1	PDS000032735.728	SAMN13003110	environmental/other	cd_8_group_10195	cd_4_group_9936	cd_2_group_9015
PDT000604998.1	PDS000032735.728	SAMN13014956	clinical	cd_8_group_10195	cd_4_group_9936	cd_2_group_9015
PDT000609552.1	PDS000032735.728	SAMN13041034	clinical	cd_8_group_10195	cd_4_group_9936	cd_2_group_9015
PDT000610168.1	PDS000032735.728	SAMN13049028	environmental/other	cd_8_group_10195	cd_4_group_9936	cd_2_group_9015
PDT000610480.1	PDS000032735.728	SAMN13051645	clinical	cd_8_group_10195	cd_4_group_9936	cd_2_group_9015
PDT000617592.1	PDS000032735.728	SAMN13108883	clinical	cd_8_group_10195	cd_4_group_9936	cd_2_group_9015
PDT000620401.1	PDS000032735.728	SAMN13155978	clinical	cd_8_group_10195	cd_4_group_9936	cd_2_group_9015
PDT000620643.1	PDS000032735.728	SAMN13160086	clinical	cd_8_group_10195	cd_4_group_9936	cd_2_group_9015
PDT000628270.1	PDS000032735.728	SAMN13286356	clinical	cd_8_group_10195	cd_4_group_9936	cd_2_group_9015
PDT000630817.1	PDS000032735.728	SAMN13330851	clinical	cd_8_group_10195	cd_4_group_9936	cd_2_group_9015
PDT000635795.1	PDS000032735.728	SAMN13382627	clinical	cd_8_group_10195	cd_4_group_9936	cd_2_group_9015
PDT000639119.1	PDS000032735.728	SAMN13447766	environmental/other	cd_8_group_10195	cd_4_group_9936	cd_2_group_9015
PDT000641574.1	PDS000032735.728	SAMN13513147	clinical	cd_8_group_10195	cd_4_group_9936	cd_2_group_9015
PDT000654136.1	PDS000032735.728	SAMN13717987	clinical	cd_8_group_10195	cd_4_group_9936	cd_2_group_9015
PDT000654156.1	PDS000032735.728	SAMN13717992	clinical	cd_8_group_10195	cd_4_group_9936	cd_2_group_9015
PDT000655411.1	PDS000032735.728	SAMN13739874	environmental/other	cd_8_group_10195	cd_4_group_9936	cd_2_group_9015
PDT000655730.1	PDS000032735.728	SAMN13746954	environmental/other	cd_8_group_10195	cd_4_group_9936	cd_2_group_9015
PDT000656607.1	PDS000032735.728	SAMN13763849	environmental/other	cd_8_group_10195	cd_4_group_9936	cd_2_group_9015
PDT000662139.1	PDS000032735.728	SAMN13852977	clinical	cd_8_group_10195	cd_4_group_9936	cd_2_group_9015
PDT000664352.1	PDS000032735.728	SAMN13874039	environmental/other	cd_8_group_10195	cd_4_group_9936	cd_2_group_9015
PDT000682044.1	PDS000032735.728	SAMN14074886	clinical	cd_8_group_10195	cd_4_group_9936	cd_2_group_9015
PDT000709013.1	PDS000032735.728	SAMN14376194	clinical	cd_8_group_10195	cd_4_group_9936	cd_2_group_9015
PDT000717539.1	PDS000032735.728	SAMN14501713	clinical	cd_8_group_10195	cd_4_group_9936	cd_2_group_9015
PDT000728744.1	PDS000032735.728	SAMN14755087	environmental/other	cd_8_group_10195	cd_4_group_9936	cd_2_group_9015
PDT000728797.1	PDS000032735.728	SAMN14755039	environmental/other	cd_8_group_10195	cd_4_group_9936	cd_2_group_9015
PDT000733514.1	PDS000032735.728	SAMN14850015	clinical	cd_8_group_10195	cd_4_group_9936	cd_2_group_9015
PDT000768933.1	PDS000032735.728	SAMN15317621	environmental/other	cd_8_group_10195	cd_4_group_9936	cd_2_group_9015
PDT000783545.1	PDS000032735.728	SAMN15456992	clinical	cd_8_group_10195	cd_4_group_9936	cd_2_group_9015
PDT000797425.1	PDS000032735.728	SAMN15655202	clinical	cd_8_group_10195	cd_4_group_9936	cd_2_group_9015
PDT000814572.1	PDS000032735.728	SAMN15846121	clinical	cd_8_group_10195	cd_4_group_9936	cd_2_group_9015
PDT000862796.1	PDS000032735.728	SAMN16442597	clinical	cd_8_group_10195	cd_4_group_9936	cd_2_group_9015
PDT000863190.1	PDS000032735.728	SAMN16476867	clinical	cd_8_group_10195	cd_4_group_9936	cd_2_group_9015
PDT000878590.1	PDS000032735.728	SAMN16427497	clinical	cd_8_group_10195	cd_4_group_9936	cd_2_group_9015
PDT000898279.1	PDS000032735.728	SAMN16710262	clinical	cd_8_group_10195	cd_4_group_9936	cd_2_group_9015
PDT000898502.1	PDS000032735.728	SAMN16710259	clinical	cd_8_group_10195	cd_4_group_9936	cd_2_group_9015
PDT000899603.1	PDS000032735.728	SAMN16710294	clinical	cd_8_group_10195	cd_4_group_9936	cd_2_group_9015
PDT000904888.1	PDS000032735.728	SAMN16927780	clinical	cd_8_group_10195	cd_4_group_9936	cd_2_group_9015
PDT000905459.1	PDS000032735.728	SAMN16927809	clinical	cd_8_group_10195	cd_4_group_9936	cd_2_group_9015
PDT000905719.1	PDS000032735.728	SAMN16929561	clinical	cd_8_group_10195	cd_4_group_9936	cd_2_group_9015
PDT000908316.1	PDS000032735.728	SAMN17050770	clinical	cd_8_group_10195	cd_4_group_9936	cd_2_group_9015
PDT000919943.1	PDS000032735.728	SAMN17129794	clinical	cd_8_group_10195	cd_4_group_9936	cd_2_group_9015
PDT000921163.1	PDS000032735.728	SAMN17137731	clinical	cd_8_group_10195	cd_4_group_9936	cd_2_group_9015
PDT000926416.1	PDS000032735.728	SAMN17191765	environmental/other	cd_8_group_10195	cd_4_group_9936	cd_2_group_9015
PDT000928781.1	PDS000032735.728	SAMN17078966	clinical	cd_8_group_10195	cd_4_group_9936	cd_2_group_9015
PDT000932030.1	PDS000032735.728	SAMN17216099	clinical	cd_8_group_10195	cd_4_group_9936	cd_2_group_9015
PDT000947187.1	PDS000032735.728	SAMN17764428	clinical	cd_8_group_10195	cd_4_group_9936	cd_2_group_9015
PDT000950798.1	PDS000032735.728	SAMN17808986	clinical	cd_8_group_10195	cd_4_group_9936	cd_2_group_9015
PDT000953951.1	PDS000032735.728	SAMN17840452	clinical	cd_8_group_10195	cd_4_group_9936	cd_2_group_9015
PDT000975702.1	PDS000032735.728	SAMN18059711	clinical	cd_8_group_10195	cd_4_group_9936	cd_2_group_9015
PDT000975794.1	PDS000032735.728	SAMN18059742	clinical	cd_8_group_10195	cd_4_group_9936	cd_2_group_9015
PDT000975806.1	PDS000032735.728	SAMN18059741	clinical	cd_8_group_10195	cd_4_group_9936	cd_2_group_9015
PDT000976698.1	PDS000032735.728	SAMN18072364	clinical	cd_8_group_10195	cd_4_group_9936	cd_2_group_9015
PDT000976723.1	PDS000032735.728	SAMN18072373	clinical	cd_8_group_10195	cd_4_group_9936	cd_2_group_9015
PDT000976735.1	PDS000032735.728	SAMN18072393	clinical	cd_8_group_10195	cd_4_group_9936	cd_2_group_9015
PDT000976748.1	PDS000032735.728	SAMN18072394	clinical	cd_8_group_10195	cd_4_group_9936	cd_2_group_9015
PDT000976787.1	PDS000032735.728	SAMN18072410	clinical	cd_8_group_10195	cd_4_group_9936	cd_2_group_9015
PDT000977434.1	PDS000032735.728	SAMN18072452	clinical	cd_8_group_10195	cd_4_group_9936	cd_2_group_9015
PDT000977487.1	PDS000032735.728	SAMN18074098	clinical	cd_8_group_10195	cd_4_group_9936	cd_2_group_9015
PDT000977841.1	PDS000032735.728	SAMN18074128	clinical	cd_8_group_10195	cd_4_group_9936	cd_2_group_9015
PDT000977868.1	PDS000032735.728	SAMN18074175	clinical	cd_8_group_10195	cd_4_group_9936	cd_2_group_9015
PDT000978126.1	PDS000032735.728	SAMN18074234	clinical	cd_8_group_10195	cd_4_group_9936	cd_2_group_9015
PDT000979338.1	PDS000032735.728	SAMN18075725	clinical	cd_8_group_10195	cd_4_group_9936	cd_2_group_9015
PDT000979340.1	PDS000032735.728	SAMN18075737	clinical	cd_8_group_10195	cd_4_group_9936	cd_2_group_9015
PDT000979341.1	PDS000032735.728	SAMN18075736	clinical	cd_8_group_10195	cd_4_group_9936	cd_2_group_9015
PDT000979351.1	PDS000032735.728	SAMN18075765	clinical	cd_8_group_10195	cd_4_group_9936	cd_2_group_9015
PDT000984316.1	PDS000032735.728	SAMN18148491	clinical	cd_8_group_10195	cd_4_group_9936	cd_2_group_9015
PDT000985189.1	PDS000032735.728	SAMN18148648	clinical	cd_8_group_10195	cd_4_group_9936	cd_2_group_9015
PDT000985860.1	PDS000032735.728	SAMN18059805	clinical	cd_8_group_10195	cd_4_group_9936	cd_2_group_9015
PDT000985885.1	PDS000032735.728	SAMN18059800	clinical	cd_8_group_10195	cd_4_group_9936	cd_2_group_9015
PDT000985955.1	PDS000032735.728	SAMN18289518	clinical	cd_8_group_10195	cd_4_group_9936	cd_2_group_9015
PDT000985965.1	PDS000032735.728	SAMN18289522	clinical	cd_8_group_10195	cd_4_group_9936	cd_2_group_9015
PDT000985975.1	PDS000032735.728	SAMN18289540	clinical	cd_8_group_10195	cd_4_group_9936	cd_2_group_9015
PDT000985994.1	PDS000032735.728	SAMN18289491	clinical	cd_8_group_10195	cd_4_group_9936	cd_2_group_9015
PDT000986632.1	PDS000032735.728	SAMN18289848	clinical	cd_8_group_10195	cd_4_group_9936	cd_2_group_9015
PDT000987070.1	PDS000032735.728	SAMN18289883	clinical	cd_8_group_10195	cd_4_group_9936	cd_2_group_9015
PDT000989049.1	PDS000032735.728	SAMN18314359	clinical	cd_8_group_10195	cd_4_group_9936	cd_2_group_9015
PDT000992821.1	PDS000032735.728	SAMN18350885	clinical	cd_8_group_10195	cd_4_group_9936	cd_2_group_9015
PDT000996070.1	PDS000032735.728	SAMN18585479	clinical	cd_8_group_10195	cd_4_group_9936	cd_2_group_9015
PDT001000953.1	PDS000032735.728	SAMN18350934	clinical	cd_8_group_10195	cd_4_group_9936	cd_2_group_9015
PDT001001427.1	PDS000032735.728	SAMN18365450	clinical	cd_8_group_10195	cd_4_group_9936	cd_2_group_9015
PDT001002919.1	PDS000032735.728	SAMN18673188	clinical	cd_8_group_10195	cd_4_group_9936	cd_2_group_9015
PDT001004660.1	PDS000032735.728	SAMN18675222	clinical	cd_8_group_10195	cd_4_group_9936	cd_2_group_9015
PDT001004717.1	PDS000032735.728	SAMN18675199	clinical	cd_8_group_10195	cd_4_group_9936	cd_2_group_9015
PDT001006462.1	PDS000032735.728	SAMN18742852	clinical	cd_8_group_10195	cd_4_group_9936	cd_2_group_9015
PDT001006470.1	PDS000032735.728	SAMN18742855	clinical	cd_8_group_10195	cd_4_group_9936	cd_2_group_9015
PDT001008888.1	PDS000032735.728	SAMN18743056	clinical	cd_8_group_10195	cd_4_group_9936	cd_2_group_9015
PDT001009649.1	PDS000032735.728	SAMN18675532	clinical	cd_8_group_10195	cd_4_group_9936	cd_2_group_9015
PDT001009819.1	PDS000032735.728	SAMN18743198	clinical	cd_8_group_10195	cd_4_group_9936	cd_2_group_9015
PDT001016303.1	PDS000032735.728	SAMN18820713	clinical	cd_8_group_10195	cd_4_group_9936	cd_2_group_9015
PDT001021803.1	PDS000032735.728	SAMN18905915	clinical	cd_8_group_10195	cd_4_group_9936	cd_2_group_9015
PDT001021845.1	PDS000032735.728	SAMN18905977	clinical	cd_8_group_10195	cd_4_group_9936	cd_2_group_9015
PDT001021854.1	PDS000032735.728	SAMN18905986	clinical	cd_8_group_10195	cd_4_group_9936	cd_2_group_9015
PDT001021879.1	PDS000032735.728	SAMN18906029	clinical	cd_8_group_10195	cd_4_group_9936	cd_2_group_9015
PDT001028912.1	PDS000032735.728	SAMN18906055	clinical	cd_8_group_10195	cd_4_group_9936	cd_2_group_9015
PDT001075835.1	PDS000032735.728	SAMN18072379	clinical	cd_8_group_10195	cd_4_group_9936	cd_2_group_9015
PDT001076363.1	PDS000032735.728	SAMN18906036	clinical	cd_8_group_10195	cd_4_group_9936	cd_2_group_9015
PDT001078871.1	PDS000032735.728	SAMN19917518	clinical	cd_8_group_10195	cd_4_group_9936	cd_2_group_9015
PDT001078916.1	PDS000032735.728	SAMN19917517	clinical	cd_8_group_10195	cd_4_group_9936	cd_2_group_9015
PDT001080080.1	PDS000032735.728	SAMN19974649	clinical	cd_8_group_10195	cd_4_group_9936	cd_2_group_9015
PDT001083296.1	PDS000032735.728	SAMN20084396	environmental/other	cd_8_group_10195	cd_4_group_9936	cd_2_group_9015
[truncated: 406,083 more rows]
